# Supplementary material for: Sphinganine recruits TLR4 adaptors in macrophages and promotes inflammation in murine models of sepsis and melanoma
Source: Nat Commun. 2024 Jul 18;15:6067. doi: 10.1038/s41467-024-50341-w (PMC11258287; doi:10.1038/s41467-024-50341-w)
Supplement: Supplementary file 4 — Supplementary Data 1 [file 41467_2024_50341_MOESM4_ESM.xlsx]

## Sheet: Supplementary Data1
Sample description																						M024h1WT	M124h1WT	M224h1WT	M024h2WT	M124h2WT	M224h2WT	M024h3WT	M124h3WT	M224h3WT	M024h4WT	M124h4WT	M224h4WT	M024h5WT	M124h5WT	M224h5WT	M024h6WT	M124h6WT	M224h6WT
C0	Acylcarnitines	HMDB0000062																				97.72	92.16	82.11	79.96	66.28	327.4	111.5	119.9	180.3	67.28	137.7	202.2	79.12	68.72	83.77	171.6	76.46	279.9
C2	Acylcarnitines	HMDB0000201																				30.22	12.63	12.2	10.62	14.61	82.78	14.27	26.51	36.1	17.77	36.05	40	15.36	16.25	23.16	36.82	27.83	72.22
C3	Acylcarnitines	HMDB0000824																				6.31	4.99	5.14	6.14	4.84	22.86	9.16	9.49	14.75	7.87	8.46	26.36	9.33	5.16	14.33	23.51	16.09	31.81
C3-DC (C4-OH)	Acylcarnitines	HMDB0002095																				1.49	NA	0.848	NA	NA	4.17	NA	NA	3.11	NA	2.87	NA	NA	NA	NA	NA	NA	NA
C3-OH	Acylcarnitines	HMDB0013125																				NA	NA	NA	0.935	NA	NA	NA	NA	NA	NA	NA	NA	NA	NA	NA	NA	NA	NA
C3:1	Acylcarnitines	HMDB0013124																				NA	NA	NA	NA	NA	NA	NA	NA	NA	NA	NA	NA	NA	NA	NA	NA	NA	NA
C4	Acylcarnitines	HMDB0000736	HMDB0002013																			NA	NA	1.7	0.894	NA	NA	NA	1.53	1.97	NA	NA	NA	0.958	0.99	1.14	NA	0.429	4.15
C4:1	Acylcarnitines	HMDB0013126																				NA	NA	NA	NA	NA	NA	NA	NA	NA	NA	NA	NA	NA	NA	NA	NA	NA	NA
C5	Acylcarnitines	HMDB0000378	HMDB0000688	HMDB0013128	HMDB0041993																	NA	NA	NA	0.656	NA	NA	NA	NA	1.95	0.87	NA	NA	NA	0.987	1.83	1.96	0.745	NA
C5-DC (C6-OH)	Acylcarnitines	HMDB0013130																				0.093	0.084	0.104	0.064	0.063	0.254	0.091	0.151	0.119	0.065	0.124	0.256	0.062	0.066	0.066	0.145	0.092	0.274
C5-M-DC	Acylcarnitines	HMDB0000552																				2.04	1.87	1.7	2.22	2.05	9.3	2.72	4.3	3.14	2.42	4.1	NA	1.88	1.75	1.53	1.51	2.52	8.27
C5-OH (C3-DC-M)	Acylcarnitines	HMDB0013132	HMDB0013133																			6.69	4.02	3.08	5.6	3.97	24.49	5.32	8.95	6.92	6	9.9	9.51	6.12	3.07	5.28	8.75	6.45	16.13
C5:1	Acylcarnitines	HMDB0002366																				NA	NA	NA	NA	NA	NA	NA	NA	NA	NA	NA	NA	NA	NA	NA	NA	NA	NA
C5:1-DC	Acylcarnitines	HMDB0013129																				132.4	78.25	102.3	89.31	98.44	364.1	120.4	177.7	158.8	89.88	181.7	123.1	93.55	70.16	88.6	162.9	74.48	270.2
C6 (C4:1-DC)	Acylcarnitines	HMDB0000705	HMDB0000756																			3.64	2.73	3.43	2.02	2.01	9.53	3.52	5.54	3.14	2.32	4.71	11.4	2.73	2.18	2.45	4.77	2.91	9.63
C6:1	Acylcarnitines	HMDB0013161																				0.087	0.08	0.107	0.057	0.075	0.271	0.088	0.149	0.13	0.087	0.182	0.399	0.084	0.071	0.039	0.115	0.087	0.201
C7-DC	Acylcarnitines	HMDB0013328																				5.92	6.93	8.65	3.79	6.28	13.09	5.04	14.05	7.83	2.13	7.02	21.51	5.34	5.13	5.14	8.28	6.33	21.33
C8	Acylcarnitines	HMDB0000791																				7.69	3.7	5.94	3.42	2.83	19.81	3.64	12.06	10	0.898	8.75	NA	5.38	3.3	3.01	5.41	5.15	16.46
C9	Acylcarnitines	HMDB0006320	HMDB0013288																			2.23	1.24	1.36	1.07	0.842	NA	1.56	2.37	3.68	NA	2.41	NA	NA	1.35	0.706	NA	1.32	3.66
C10	Acylcarnitines	HMDB0000651																				8.74	8.04	10.4	6.56	8.65	26.64	8.3	16.87	16.29	6.81	13.89	29.73	7.99	8.39	8.33	14.67	9.29	24.45
C10:1	Acylcarnitines	HMDB0013205																				0.098	0.075	0.092	0.056	0.073	0.244	0.08	0.133	0.163	0.064	0.119	0.142	0.054	0.067	0.054	0.127	0.082	0.226
C10:2	Acylcarnitines	HMDB0013325																				5.86	6.05	6.67	4.2	5.11	19.12	6.6	10.3	10.93	4.68	8.88	12.11	4.41	4.35	5.09	9.03	6.01	19.79
C12	Acylcarnitines	HMDB0002250																				3.02	2.78	3.37	1.96	2.75	9.33	3.28	5.4	8.31	2.18	5.31	NA	1.8	2.19	2.09	4.14	3.8	7.81
C12-DC	Acylcarnitines	HMDB0013327																				0.099	0.082	0.098	0.059	0.084	0.28	0.095	0.15	0.202	0.073	0.139	0.176	0.068	0.073	0.065	0.146	0.088	0.248
C12:1	Acylcarnitines	HMDB0013326																				0.095	0.074	0.09	0.052	0.073	0.236	0.074	0.12	0.161	0.06	0.107	0.152	0.048	0.067	0.046	0.115	0.07	0.188
C14	Acylcarnitines	HMDB0005066																				2.54	2.94	2.81	2.26	2.25	8.18	2.18	3.95	6.76	2.45	3.25	12.62	1.96	2.04	2.68	4.56	3.92	9.61
C14:1	Acylcarnitines	HMDB0002014																				NA	1.02	NA	0.761	NA	NA	NA	1.42	NA	NA	NA	NA	1.07	0.892	NA	NA	1.24	NA
C14:1-OH	Acylcarnitines	HMDB0013330																				1.62	2.37	2.02	1.39	1.52	6.42	1.28	2.59	3.45	1.56	3.01	NA	1.39	1.92	1.33	2.94	1.18	4.65
C14:2	Acylcarnitines	HMDB0013331																				4.04	3.62	3	2.5	2.81	9.02	3.75	5.67	8.27	3.03	5.48	NA	2.67	2.6	2.56	5.91	3.71	9.05
C14:2-OH	Acylcarnitines																					2	2.39	2.26	2.35	2.08	7.52	3.17	4.39	3.48	1.68	3.28	NA	2.32	1.82	1.89	2.57	2.15	6.41
C16	Acylcarnitines	HMDB0000222																				13.58	8.45	6.53	7.31	9.66	40.97	8.49	15.22	17.82	8.62	15.46	16.83	8.8	10.38	10.42	15.8	12.85	24.67
C16-OH	Acylcarnitines	HMDB0013336																				0.115	0.08	0.107	0.07	0.089	0.307	0.096	0.188	0.141	0.072	0.133	0.412	0.071	0.082	0.065	0.14	0.111	0.29
C16:1	Acylcarnitines	HMDB0006317	HMDB0013207																			3.03	2.6	1.85	1.97	2	7.2	2.62	4.38	4.92	1.82	4.33	6.61	2.19	2.01	2.1	3.6	2.61	7.16
C16:1-OH	Acylcarnitines	HMDB0013333																				3.33	2.32	2.44	2.24	1.68	9.17	3.06	4.06	3.77	1.4	3.91	NA	2.33	1.77	1.97	3.23	3.03	7.81
C16:2	Acylcarnitines	HMDB0013334																				4.4	3.38	3.61	3.13	3.08	10.92	4.47	5.55	7.38	3.2	4.4	NA	3.34	2.88	3.15	6.31	3.5	11.48
C16:2-OH	Acylcarnitines	HMDB0013335																				3.35	2.86	2.81	2.35	2.3	9.67	3.85	5.22	3.72	2.48	4.47	2.53	2.6	2.58	2.71	4.47	3.34	9.47
C18	Acylcarnitines	HMDB0000848																				3.41	1.8	1.94	1.55	2.29	9.01	2.8	2.98	6.96	2.25	4.21	NA	1.83	2.86	2.38	3.33	3.1	6.79
C18:1	Acylcarnitines	HMDB0005065	HMDB0006351	HMDB0006464	HMDB0013338																	3.58	3.77	3.14	2.82	3.41	10.97	2.46	5.14	8.21	5.71	6.96	6.11	2.74	7.14	3.21	4.89	4.6	10.65
C18:1-OH	Acylcarnitines	HMDB0013339																				0.122	0.088	0.109	0.067	0.091	0.415	0.096	0.197	0.183	0.079	0.124	0.238	0.089	0.086	0.074	0.164	0.132	0.301
C18:2	Acylcarnitines	HMDB0006461	HMDB0006469																			2.19	1.85	2.3	1.65	1.48	6.6	1.74	2.95	2.9	1.57	2.73	NA	1.6	1.27	1.51	3.55	2.19	5.22
Trigonelline	Alkaloids	HMDB0000875																				17.01	14.98	19.11	8.94	15.04	39.98	12.12	6.83	36.15	21.6	33.55	25.89	6.17	11.78	16.34	33.26	12.74	67
TMAO	Amine Oxides	HMDB0000925																				9.08	5.9	7.68	1.65	6.14	26.19	7.34	13.14	12.34	3.45	13.59	17.31	12.15	6.39	10.32	17.17	6.91	37.48
Ala	Aminoacids	HMDB0000161	HMDB0001310																			13267.2	3431.9	2256.3	7988.9	3332.3	20222.1	10853.7	6694.5	9147.8	5440.3	7072.8	26109.7	5985.1	5269.3	5274.1	10725.8	6193.2	15806.3
Arg	Aminoacids	HMDB0000517	HMDB0003416																			3750.9	1827.2	850.2	3182.2	1615.8	5777.4	3846.5	2904.5	3538.8	2325.8	3217.5	6113.5	3535.7	1091.2	1760	4661.6	2280.1	3359.1
Asn	Aminoacids	HMDB0000168	HMDB0033780																			1822.9	356	587.1	570	362.7	2155.9	1374.8	1008.1	1069.2	800.6	1099.8	2744.8	875.6	855.2	712.8	844	767.8	1515.4
Asp	Aminoacids	HMDB0000191	HMDB0006483																			3385.5	1644.9	1900.4	2654.7	2196.7	9088.8	2219.4	1990.5	4345.3	3493.7	3489.4	5499.6	3369.9	2229.4	2576.3	7764.8	2674.5	7086.8
Cys	Aminoacids	HMDB0000574	HMDB0003417																			796.5	418.7	344.8	415.6	457.6	1871.6	595.6	665.2	718	311.9	758.8	1319.3	712.6	266.3	474.5	615.4	383.5	1014.3
Gln	Aminoacids	HMDB0000641	HMDB0003423																			6633.3	2848.3	2104.1	3581.9	2990.5	12563.6	5164.2	5226.5	6426.8	4464.9	6553.3	14617.2	4647	2741.9	4073.7	6546.1	2869.3	9879.8
Glu	Aminoacids	HMDB0000148	HMDB0003339																			7731.3	2587.7	2607.2	4931	2102.3	17498.6	5320.3	4031.5	7711.7	4038.7	5043.7	12903.2	4946.1	2495.5	4316.8	12075	5658.3	16696.7
Gly	Aminoacids	HMDB0000123																				5827.8	2732.3	2418.4	7276.9	3276.4	14446.2	5300.8	8546.5	7175.7	3011.9	5370.6	11692.8	3064.3	6446.7	3324.1	9586.1	4556.4	9729.7
His	Aminoacids	HMDB0000177																				1298.1	578.9	301.6	839.9	689.4	2889.9	1089.4	859.3	1146.9	846	869.3	3042.2	607.5	975.8	874.7	913.9	606.2	1574
Ile	Aminoacids	HMDB0000172	HMDB0000557																			2395.1	844.1	681.8	1280	974	4589.3	1777.3	1742	2101.5	1193.6	1940.2	4291.8	1457.4	1072.1	1275.4	1765.3	1136.2	2711.6
Leu	Aminoacids	HMDB0000687	HMDB0013773																			9610.9	2787.4	2192.5	5402.9	3077	18602.3	7660.3	4852.6	7943	4527	5631	17013.6	5478.6	2577.9	4596.6	5366.4	2658.4	8765.7
Lys	Aminoacids	HMDB0000182	HMDB0003405																			9516.9	2845	2301	6174.8	2645.1	14693.7	8174.1	4736.2	6825.6	4011.1	5938.6	19380.6	4365.3	2745.2	3836.7	8172.3	5281.7	15007.9
Met	Aminoacids	HMDB0000696																				3086.9	1255.9	845	2098.5	1140.5	6893	2597.1	2506.3	2881.3	1838.1	2186.1	6047.4	1950.5	930	1963.7	1746.9	950.6	3523.3
Phe	Aminoacids	HMDB0000159																				2917.3	1252.7	866.5	1920.9	1574.5	6695.1	2522.7	2726.8	3042.8	1786	3098.2	5880	2377.3	1255.3	1797.2	2513.4	1292.7	3181
Pro	Aminoacids	HMDB0000162	HMDB0003411																			3037.6	1045	778	1801.5	1381.9	6391.4	2712.6	1752.8	2466	1593.3	3272.6	6952.2	2434.7	1529.1	1814.3	2351.1	1079.1	3393.1
Ser	Aminoacids	HMDB0000187	HMDB0003406																			10056.2	3175.6	2279.5	6128.5	3557.1	14925.7	7406.6	5743	8985.6	3687	7322.3	17377.7	5740.7	9626.3	4641.4	7111.4	3708.8	11693.2
Thr	Aminoacids	HMDB0000167	HMDB0004041																			5517.5	1735.2	978.4	2719	1652.4	7677.2	3910.8	3395.6	3878	1647.3	3625.6	9937.6	2692.8	2621.1	2077.4	2979.6	2127	4922
Trp	Aminoacids	HMDB0000929	HMDB0013609																			271.9	122.5	105.6	152.1	157.7	552	202.7	208.5	328.6	148.9	302.7	515.2	230.9	225	191.2	259.1	163.3	327.4
Tyr	Aminoacids	HMDB0000158																				1712.1	753.5	575.6	1026	816.2	3925.3	1449.6	1493	1831.6	1158.7	1845.2	3348.5	1205.8	978.6	1108.5	1447.1	847.2	2047.5
Val	Aminoacids	HMDB0000883																				6099.4	1599.7	1131.1	3366.8	1485.4	10878.3	4380	3523.9	4096.4	2233.3	2619.7	10068.6	2981.6	1919.3	2439.4	4125.6	2465.8	5988.6
1-Met-His	Aminoacids Related	HMDB0000001																				9.55	3.33	1.76	4.18	4.62	17.67	4.43	3.67	10.91	3.27	8.9	14.24	7.56	2.89	4.8	6.3	2.27	10.47
3-Met-His	Aminoacids Related	HMDB0000479																				3.81	1.48	0.776	0.166	1.01	5.79	2.3	1.03	7.04	0.894	1.25	2.78	1.79	0.782	1.56	0.768	1.61	2.79
5-AVA	Aminoacids Related	HMDB0003355																				3.19	3.53	3.12	2.78	5.33	11.01	3.04	9.62	4.46	3.29	12.4	4.53	5.08	4.36	3.59	8.95	11.12	11.08
AABA	Aminoacids Related	HMDB0000452	HMDB0000650																			5.8	3.63	2.37	5.63	4.89	15.43	6.15	11.64	15.25	6.17	16.08	10.1	6.52	5.4	4.41	8.32	9.05	24.34
Ac-Orn	Aminoacids Related	HMDB0003357																				1.77	0.513	1.31	1.71	0.725	3.05	0.698	2.5	3.84	0.731	1.68	1.68	0.66	0.688	1.44	1.25	1.8	3.16
ADMA	Aminoacids Related	HMDB0001539																				57.26	13.75	14.93	34.7	18.54	148.1	57.31	51.36	33.9	24.49	45.35	121.2	32.36	14.85	29.72	36.53	26.06	63.75
alpha-AAA	Aminoacids Related	HMDB0000510																				9.29	7.2	6.09	6.43	6.29	24.86	6.76	15.87	15.19	5.68	15.44	17.24	10.4	7.16	6.94	15.89	16.55	39.86
Anserine	Aminoacids Related	HMDB0000194																				1.35	0.826	0.99	0.873	1.12	4.82	1.02	2.14	3.18	1.27	2.3	2.06	0.982	0.644	1.87	1.64	1.16	3.66
BABA	Aminoacids Related	HMDB0031654																				1.75	1.46	0.986	0.693	1.58	9.23	2.86	3.57	5.56	1.31	4.32	5.24	1.53	1.55	2.44	1.92	1.85	4.33
Betaine	Aminoacids Related	HMDB0000043																				0	0	113.6	0	0	0	0	0	0	0	0	0	0	52.7	0	0	26.82	334.6
c4-OH-Pro	Aminoacids Related	HMDB0240251																				1.01	0.943	1.44	1.54	0.767	4.03	1.29	1.7	5.02	1.04	1.52	1.03	0	1.6	0.883	1.25	2.12	4.98
Carnosine	Aminoacids Related	HMDB0000033																				27.45	10.37	13.04	8.13	12.51	50.35	10.8	11.59	15.24	20.75	20	26.75	16.1	12.89	23.11	23.34	9.84	28.62
Cit	Aminoacids Related	HMDB0000904																				39.25	194.4	30.83	34.22	345.1	73.77	27.44	524.6	60.82	26.27	650.8	35.01	17.09	2584.9	17.37	53.26	311.3	86.14
Creatinine	Aminoacids Related	HMDB0000562																				710.5	648	719.9	547	501.9	2074.2	662	965.5	1054.8	543.7	1107	1031.2	521.6	531	549.2	1040.2	692.1	2155.1
Cystine	Aminoacids Related	HMDB0000192																				59.33	28.62	18.91	25.16	15.92	79.29	48.33	34.05	49.93	16.73	29.14	108.2	64.62	22.79	32.14	67.37	27.01	99.9
DOPA	Aminoacids Related	HMDB0000181	HMDB0000609																			1.83	1.26	2.1	1.94	1.2	6.27	1.31	1.85	2.34	1.46	4.59	2.45	1.18	1.63	1.53	2.39	1.55	4.03
HArg	Aminoacids Related	HMDB0000670																				0.118	2.17	1.61	0	1.39	0	8.99	8.74	5.19	0.324	3.18	0	3.8	1.08	1.86	0	4.23	4.5
HCys	Aminoacids Related	HMDB0000742																				50.14	24.17	31.32	21.58	32.07	102.9	41.57	50.3	56.25	28.41	58.99	87.72	40.39	22.19	36.67	77.39	38.51	133.4
Kynurenine	Aminoacids Related	HMDB0000684																				0.148	2.35	0	1.44	2.26	3.24	0	1.75	8.7	0.54	1.59	0.701	0.161	0.852	0.257	1.75	1.34	6.25
Met-SO	Aminoacids Related	HMDB0002005																				70.1	30.82	20.73	38.9	16.96	106.7	52.38	42.62	71	67.56	72.55	108	49.63	45.32	45.58	60.92	20.56	95.97
Nitro-Tyr	Aminoacids Related	HMDB0001904																				0	0	4.66	0	0	0	0	1.16	0	0	0	0	0.153	0	0	0	1.69	0
Orn	Aminoacids Related	HMDB0000214	HMDB0003374																			2603.5	116.5	136.7	207	115.3	4917.8	138.4	468.3	1676.7	118	159.5	4536.3	111.4	820.4	1005	367.8	147.8	4197.7
PAG	Aminoacids Related	HMDB0000821																				5.35	3.05	2.38	3.74	3.75	14.71	2.67	4.56	13.53	2.09	10.93	4.34	3.64	4.1	4.2	9.62	5.41	15.24
PheAlaBetaine	Aminoacids Related																					0.182	0.138	0.109	0.19	0.118	0.946	0.264	0.369	1.86	0.203	0.348	0.068	0.153	0.145	0.058	0.283	0.251	0.417
ProBetaine	Aminoacids Related	HMDB0004827																				18.18	17.07	17.36	11.87	12.72	52.91	14.12	23.41	32.8	13.84	25.25	27.37	11.84	14.13	12.15	24.26	12.22	51.37
Sarcosine	Aminoacids Related	HMDB0000271																				1.27	0.366	0	0.578	0	0	2.06	4.31	2.64	0	0	0	1.26	0	1.35	3.69	1.34	0
SDMA	Aminoacids Related	HMDB0003334																				6.83	3.86	0.709	4.93	2.6	13.69	0	0.619	3.66	2.15	1.4	8.09	2.6	1.84	5.43	0.572	4.65	10.08
t4-OH-Pro	Aminoacids Related	HMDB0000725																				26.71	23.23	15.86	12.17	21.09	59.37	16.81	36.46	43.23	13.73	40.79	34.22	18.64	24.09	25.63	19.65	24.35	59.32
Taurine	Aminoacids Related	HMDB0000251																				5423.9	4524.4	4062.1	3164.9	5977	13044.1	3649.9	8522.7	6495.2	3783.8	10896.7	7019.2	4788.7	5838.9	5633.5	16783.2	13559	16514.5
TrpBetaine	Aminoacids Related	HMDB0061115																				0.731	0.819	0.572	0.991	0.862	0.463	0.501	1.61	3.19	0.669	0.753	0.815	0.579	0.759	0.735	0.979	0.904	4.6
CA	Bile Acids	HMDB0000619																				0.543	0.566	0.503	0.541	0.473	1.56	0.518	1.01	1.6	0.583	0.755	0.781	0.329	0.338	0.565	1.08	0.417	2.11
CDCA	Bile Acids	HMDB0000518																				4.75	1.55	0	0.81	0.388	3.9	0.907	1.03	3.76	0	3.11	0	1.71	1.77	1.69	2.76	1.38	5.05
DCA	Bile Acids	HMDB0000626																				0.127	0.289	0.212	0.381	0.96	2.51	0.368	1.94	2.43	0.742	1.73	1.23	0	0.59	0.551	1.23	0.033	1.73
GCA	Bile Acids	HMDB0000138																				0	0.601	0.218	0	0.075	0.456	0	0	0.909	0	0.123	0	0	0.229	0	0	0.802	0.236
GCDCA	Bile Acids	HMDB0000637	HMDB0006898																			0.187	0.077	0.115	0.361	0.249	1.32	0.505	0	2.29	0.192	0.192	0.462	0.236	0.067	0.273	0.302	0.143	1.31
GDCA	Bile Acids	HMDB0000631																				0.18	0	5.33	0	3.4	25.5	5.48	1.08	0.782	4.21	4.07	8.53	0	4.07	2.95	4.71	0	14.76
GLCA	Bile Acids	HMDB0000698																				0.193	0.207	0.205	0.14	0.143	0.574	0.243	0.296	1.07	0.164	0.35	0.265	0.192	0.171	0.173	0.326	0.418	0.723
GLCAS	Bile Acids	HMDB0002639																				0.006	0.01	0.009	0.009	0.004	0.043	0.008	0.011	0.466	0.005	0.014	0.008	0.006	0.003	0.003	0.006	0.071	0.023
GUDCA	Bile Acids	HMDB0000708																				2.22	0.102	0.425	3.37	0.965	6.6	3.94	0.546	3.25	1.14	0.441	6.79	0	0	1.19	0.492	0.359	1.85
TCA	Bile Acids	HMDB0000036																				0.757	0.593	0.769	0.674	0.604	2.76	1.11	0.856	2.02	0.623	1.08	1.61	0.533	0.486	0.647	0.927	0.625	2.16
TCDCA	Bile Acids	HMDB0000951																				0.668	0.741	0.47	0.507	0.478	1.95	0.666	0.985	2.19	0.561	0.945	1.1	0.69	0.416	0.683	1.14	0.684	2.69
TDCA	Bile Acids	HMDB0000896																				0.102	0.042	0	0.028	0	0.19	0.01	0.088	1.17	0.035	0.158	0.066	0.058	0.059	0.036	0.188	0.116	0.391
TLCA	Bile Acids	HMDB0000722																				0.254	0.183	0.111	0.115	0.186	0.704	0.201	0.288	1.09	0.191	0.388	0.355	0.184	0.218	0.216	0.373	0.214	0.842
TMCA	Bile Acids	HMDB0000932																				0	0.02	0.044	0.03	0	0.089	0.012	0.064	0.783	0.043	0.049	0.052	0.036	0.019	0.022	0.051	0.018	0.075
beta-Ala	Biogenic Amines	HMDB0000056																				326.9	231.7	258.6	203	348.3	744.4	183.4	652.8	336.8	288	1112	434.4	246	423.1	321	789.7	736.7	1170.7
Dopamine	Biogenic Amines	HMDB0000073																				0.564	0.895	0	0.303	0.53	2.67	0.978	1.38	0.62	1.94	0.927	0.915	0.542	1.67	0.741	1.47	1.66	2.35
GABA	Biogenic Amines	HMDB0000112																				81.91	34.56	24	22.6	46.93	250.5	24.66	90.16	90.23	27	111.8	101.2	44.02	43.6	94.91	108.9	108.8	235.7
Histamine	Biogenic Amines	HMDB0000870																				0.632	0.677	0.678	0.574	0.809	1.52	0.366	1.89	2.37	0.391	0.701	0.884	0.267	0.467	0.324	0.938	1.99	1.55
PEA	Biogenic Amines	HMDB0012275																				0.288	0.263	0.224	0.273	0.18	0.856	0.404	0.289	0.733	0.381	0.682	0.682	0.06	0.356	0.163	0.576	0.506	1.22
Putrescine	Biogenic Amines	HMDB0001414																				249.3	42.67	47.5	55.15	69.36	813.3	61.43	96.92	350.3	76.41	175.8	447.2	103.4	70.97	365.7	275.8	105.6	729
Serotonin	Biogenic Amines	HMDB0000259																				2.55	2.87	2.14	1.77	2.98	5.59	1.85	2.96	2.21	1.02	4.53	2.5	1.36	0.974	1.44	4.4	4.73	9.18
Spermidine	Biogenic Amines	HMDB0001257																				285.8	98.92	242.2	148.6	144.4	913.3	121.5	204.5	446	241.3	360.6	307	243.6	197.5	201.3	323.1	231.9	793.5
Spermine	Biogenic Amines	HMDB0001256																				138.3	72.78	195.7	117.6	155.5	667.6	99.43	192.7	307.7	145.6	251.7	217.2	241.6	138.2	127.2	186.5	112.2	408.5
AconAcid	Carboxylic Acids	HMDB0000072	HMDB0000958																			38.97	49.69	27.98	36.56	62.23	85.94	27.38	76.81	78.09	25.41	111.3	39.29	32.93	50.93	32.65	44.93	41.2	112
DiCA(12:0)	Carboxylic Acids	HMDB0000623																				31.66	29.44	36.55	31.25	29.46	101.1	37.65	52.5	56.49	33.73	54.25	43.91	26.93	19.57	32.79	66.4	40.28	119.9
DiCA(14:0)	Carboxylic Acids	HMDB0000872																				17.42	15.61	16.33	5.4	9.51	51.36	19.77	24.75	27.74	14.45	26.33	24.23	12.92	10.61	12.91	25.03	16.62	48.12
HipAcid	Carboxylic Acids	HMDB0000714																				6.37	2.94	0.912	1.09	6.18	4.07	4.94	9.68	11.94	0.786	6.36	2.06	1.72	2.15	2.13	1.84	3.98	15.61
Lac	Carboxylic Acids	HMDB0000190	HMDB0001311																			8655.3	7584.6	9270.9	6727.1	8136.5	25852.8	7592.2	21806.2	12846.9	6164.2	16376.6	13461.7	5631	8365.4	5799.1	12569.2	9414.5	18450.8
OH-GlutAcid	Carboxylic Acids	HMDB0000428																				485.2	384.6	461.5	350.5	391	1380.7	437.7	641.5	668	369.9	723.6	735.2	334.7	340.6	335.4	649.8	496.2	1191.5
Suc	Carboxylic Acids	HMDB0000254																				1030.9	1104.9	1274.3	805.4	1392.8	3107.6	1047.9	2134.3	1614.6	850.3	2564.1	1576.4	783.5	1334.2	797.4	1463.4	1460.9	2874.1
Cer d16:1/18:0	Ceramides																					2.23	NA	NA	NA	3.98	NA	NA	3.73	NA	NA	2.65	NA	NA	2.6	NA	5.12	NA	NA
Cer d16:1/20:0	Ceramides																					NA	NA	NA	NA	NA	NA	1.82	NA	NA	0.964	NA	NA	NA	NA	NA	NA	NA	NA
Cer d16:1/22:0	Ceramides																					NA	NA	NA	NA	NA	NA	NA	5.42	NA	3.07	11.69	NA	4.41	NA	NA	5.86	NA	8.39
Cer d16:1/23:0	Ceramides																					NA	NA	NA	NA	NA	NA	NA	NA	NA	NA	NA	NA	NA	NA	NA	NA	NA	NA
Cer d16:1/24:0	Ceramides																					NA	NA	NA	NA	0.811	4.16	NA	0.253	2.55	NA	2.71	4.68	1.02	1.66	NA	NA	1.51	NA
Cer d18:1/14:0	Ceramides	HMDB0011773																				6.47	NA	2.75	3.64	6.62	12.36	NA	12.9	4.64	4.79	16.95	NA	7.89	6.98	8.52	NA	4.94	9.04
Cer d18:1/16:0	Ceramides	HMDB0004949																				92.9	125.4	76.59	90.98	227.1	354.1	110.1	352.6	161.3	166.3	628.7	240	148.3	222.4	197.2	100.3	102.6	155.2
Cer d18:1/18:0	Ceramides	HMDB0004950																				23.52	20.48	22.82	26.78	43.35	85.75	35.39	59.68	45.17	47.53	134.1	60.85	45.56	41.16	51.47	26.04	23.96	45.49
Cer d18:1/18:0-OH	Ceramides																					13.75	48.55	NA	NA	NA	NA	34.36	80.47	NA	51.63	NA	NA	NA	33.8	NA	NA	NA	NA
Cer d18:1/18:1	Ceramides	HMDB0004948																				2.79	2.32	2.2	2.16	1.79	7.59	2.21	3.69	2.1	2.16	5.23	3.04	2.3	2.11	2.58	3.32	2.35	7.83
Cer d18:1/20:0	Ceramides	HMDB0004951																				12.72	10.62	12.77	14.71	24.24	49.21	18.24	29.71	21.32	28.97	65.67	39.8	20.69	20.59	29.35	13.41	10.58	29.89
Cer d18:1/20:0-OH	Ceramides																					147.4	157.9	120.5	139.7	207	411.3	215.1	384.7	223.2	251.8	551.6	321.2	171.2	170.4	157.3	77.31	67.98	225.6
Cer d18:1/22:0	Ceramides	HMDB0004952																				210.5	197.8	199.1	227.4	374.4	709.9	291.8	530.7	350.6	408.2	971	503.5	360.6	324.3	409.1	173	127.7	259.4
Cer d18:1/23:0	Ceramides	HMDB0000950																				40.53	46.8	40.08	41.29	78.89	145.5	50.75	129.2	73.42	68.36	192.1	87.23	65.19	72.77	79.93	25.64	21.23	41.83
Cer d18:1/24:0	Ceramides	HMDB0004956																				338.3	348.2	307.8	323.4	577.7	1119.3	455.6	879	554.8	552.5	1306	700.2	497.3	494.4	554.9	204.4	138.4	317.1
Cer d18:1/24:1	Ceramides	HMDB0004953																				335.3	363.6	257.4	303	586.7	1165.3	356	799	491.9	536.9	1467.7	731	450.2	517.8	550.5	149.5	127.1	209.5
Cer d18:1/25:0	Ceramides	HMDB0004957																				14.53	13.06	12.23	11.71	18.6	39.92	15.89	30.97	19.1	23.46	44.15	36.4	15.72	17.64	15.09	10.56	9.54	16.71
Cer d18:1/26:0	Ceramides	HMDB0004955																				NA	NA	2.24	2.58	4.21	10.36	3.64	5.71	3.54	3.2	10.19	NA	3.4	2.83	1.82	2.43	1.96	4.61
Cer d18:1/26:1	Ceramides	HMDB04954																				5.57	4.77	3.47	4.71	7.91	20.61	7.77	9.78	9.58	10.01	15.46	11.62	6.77	6.77	9.97	4.43	3.4	5.83
Cer d18:2/14:0	Ceramides																					NA	NA	NA	NA	NA	NA	NA	NA	NA	NA	NA	NA	NA	NA	NA	NA	NA	NA
Cer d18:2/16:0	Ceramides																					3.76	3.53	3.84	2.83	5.59	8.76	4.84	9.44	2.91	5.37	14.81	5.94	4.47	5.87	5.6	7.74	8.16	15.65
Cer d18:2/18:0	Ceramides																					0.989	NA	NA	NA	NA	NA	NA	4.56	3.13	NA	NA	NA	NA	NA	NA	NA	2.53	7.61
Cer d18:2/18:1	Ceramides																					NA	NA	NA	NA	NA	NA	NA	NA	NA	NA	NA	NA	NA	NA	NA	NA	NA	NA
Cer d18:2/20:0	Ceramides																					NA	NA	NA	NA	0.97	NA	NA	NA	NA	NA	NA	NA	NA	NA	NA	NA	1.32	NA
Cer d18:2/22:0	Ceramides																					2.6	1.93	3.28	2.05	3.87	10.34	4.68	7.23	4.24	4.39	12.78	NA	4.16	3.84	4.44	5.01	2.97	8.46
Cer d18:2/23:0	Ceramides																					NA	0.704	NA	NA	1.07	NA	NA	2.44	NA	0.689	2.97	NA	NA	0.549	NA	NA	NA	2.77
Cer d18:2/24:0	Ceramides																					4.47	4.61	3.57	5.78	4.99	18.42	4.63	8.7	8.21	5.59	18.47	3.92	3.95	6.14	7.73	7.06	4.95	10.57
Cer d18:2/24:1	Ceramides																					3.54	3.61	3.46	4.33	5.74	14.09	3.7	8.26	5.59	6.32	15.33	7.59	4.73	6.79	8.63	4.71	4.43	13.07
CerP d18:1/16:0	Ceramides	HMDB0010700																				49.92	68.06	42.26	50.54	113.9	196.6	56.88	170.7	115	90.27	291.6	134.4	75.39	143.5	106.2	27.46	30.51	46.19
CE 14:0	Cholesterol Esters	HMDB0006725																				NA	12.59	14.43	13.77	21.64	26.36	17.65	0	41.08	9.41	33.34	NA	15.87	18.8	6.61	11.79	6.04	56.74
CE 14:1	Cholesterol Esters	HMDB0062458																				1.13	2.11	0.659	0.595	0.881	NA	0.699	2.32	1.32	1.39	NA	2.92	NA	NA	0.737	1.99	NA	NA
CE 15:0	Cholesterol Esters	HMDB0060057																				NA	NA	NA	NA	NA	NA	NA	NA	NA	NA	NA	NA	NA	NA	NA	NA	NA	NA
CE 15:1	Cholesterol Esters	HMDB0060056																				NA	27.93	13.56	NA	23.42	NA	0	135.3	NA	22.04	26.03	NA	7.33	10.96	14.35	NA	NA	0
CE 16:0	Cholesterol Esters	HMDB0000885																				88.01	4.7	79.15	51.51	99.7	190.8	102.9	142.6	275.6	71.4	120.4	23.1	66.01	97.27	33.1	33.27	0	0
CE 16:1	Cholesterol Esters	HMDB0000658																				NA	NA	NA	NA	0	NA	13.24	NA	43.06	NA	33.16	NA	NA	0	0	17.27	NA	3.13
CE 17:0	Cholesterol Esters	HMDB0060059																				26.54	NA	NA	NA	NA	NA	NA	70.63	10.28	NA	NA	NA	NA	3.96	0	39.92	NA	NA
CE 17:1	Cholesterol Esters	HMDB0060060																				NA	NA	0	4.57	NA	6.87	NA	NA	8.54	NA	22.61	NA	NA	14.53	6.97	10.66	NA	NA
CE 18:0	Cholesterol Esters	HMDB0062461																				15.82	20.46	24.12	19.08	19.57	62.11	29.6	32.95	48.42	22.57	22.24	NA	22.44	22.84	19.17	40.25	2.48	46.41
CE 18:1	Cholesterol Esters	HMDB0000918	HMDB0005189																			20.12	9.59	NA	NA	48	96.62	NA	70.34	329.2	6.94	145.1	NA	6.52	84.68	20.9	27.91	NA	23.85
CE 18:2	Cholesterol Esters	HMDB0000610																				15.13	14.82	4.76	0	0	131.4	23.12	0	534.7	18.9	29.26	1.39	7.21	0	3.91	25.74	NA	NA
CE 18:3	Cholesterol Esters	HMDB0010369	HMDB0010370																			15.34	9.93	5.32	11.53	12.14	37.33	0	14.65	107.9	5.29	11.5	16.66	1.27	13.16	10.55	14.21	0	32.42
CE 20:0	Cholesterol Esters	HMDB0062459																				136	0	NA	13.48	49.47	70.05	0	NA	289.1	0	0	353.6	0	0	72.2	5.35	NA	123.2
CE 20:1	Cholesterol Esters	HMDB0005193																				NA	0	0	2	8.68	21.78	NA	14.68	51.08	NA	16.64	27.53	0	9.29	0.96	NA	11.44	NA
CE 20:3	Cholesterol Esters	HMDB0006736																				5.03	8.33	NA	NA	11.97	NA	NA	21.22	13.91	NA	14.9	NA	NA	9.37	4.89	12.6	4.31	NA
CE 20:4	Cholesterol Esters	HMDB0006726	HMDB0010371																			8.14	10.67	10.36	0	10.33	27.87	8.17	19.58	60.82	6.41	31	NA	7.67	7.83	3.77	16.05	NA	21.2
CE 20:5	Cholesterol Esters	HMDB0006731																				10.31	13.31	11.85	6.46	19.23	64	7.2	36.17	16.51	12.03	34.7	23.95	0	17.46	NA	29.73	14.09	45.1
CE 22:0	Cholesterol Esters	HMDB0006727																				4.27	6.23	4.67	2.17	5.6	19.37	5.86	NA	0.353	2.05	9.28	14.89	4.16	4.59	5.97	NA	5.35	0
CE 22:1	Cholesterol Esters	HMDB0062456																				6.4	5.03	7.42	NA	9.83	NA	0	11.24	4.91	5.02	NA	NA	NA	NA	NA	NA	11.63	12.78
CE 22:2	Cholesterol Esters	HMDB0006737																				NA	2.28	2.86	1.74	NA	NA	4.13	NA	16.68	1.84	6.56	NA	1.6	1.33	2.29	NA	NA	8.32
CE 22:5	Cholesterol Esters	HMDB0010374	HMDB0010375																			6.14	8.46	NA	1.26	12.75	34.61	8.96	28.98	50.1	6.07	32.47	NA	2.21	32.06	8.32	25.96	17.3	NA
CE 22:6	Cholesterol Esters	HMDB0006733																				7.38	NA	12.82	4.33	26.21	51.41	13.36	26.6	40.47	7.94	36.27	NA	NA	21.93	2.54	35.09	27.51	25.89
p-Cresol-SO4	Cresols	HMDB0011635																				0	0	0	0	0	1.01	0	0	74.28	0	0	0	0	0	0	0	0	0
DG 14:0_14:0	Diacylglycerols	HMDB0007008																				27.89	44.99	49.43	30.03	34.64	95.13	36.24	54.58	52.08	38.24	82.16	52.1	27.18	26.82	38.51	39.95	37.29	94.02
DG 14:0_18:1	Diacylglycerols	HMDB0007015																				68.01	31.87	91.64	58.91	97.96	180.7	77.8	132.1	97.37	71.59	216.8	50.21	70.73	60.09	69.71	90.51	65.15	163.9
DG 14:0_18:2	Diacylglycerols	HMDB0007016																				2.18	NA	26.72	29.08	17.55	72.94	20.03	39.26	27.23	8.2	54.24	NA	25.3	23.33	20.59	24.32	34.27	84.83
DG 14:0_20:0	Diacylglycerols	HMDB0007020																				0.106	0.099	0.18	0.111	0.143	0.35	0.083	0.326	0.119	0.073	0.197	0.402	0.084	0.076	0.095	0.158	0.118	0.417
DG 14:1_18:1	Diacylglycerols	HMDB0007044																				NA	NA	NA	5.95	6.56	NA	7.96	8.01	9.55	5.74	NA	12.35	9.81	5.72	NA	NA	8.57	13.73
DG 14:1_20:2	Diacylglycerols	HMDB0007051																				3.53	4.33	4.6	5.49	5.69	16.13	6.08	6.65	7.27	6.22	14.98	10.44	7.77	3.72	7.38	8.36	3.56	19.72
DG 16:0_16:0	Diacylglycerols	HMDB0007098																				0.107	0.085	0.128	0.066	0.104	0.288	0.094	0.15	0.186	0.101	0.138	0.122	0.064	0.081	0.06	0.141	0.096	0.219
DG 16:0_16:1	Diacylglycerols	HMDB0007099																				16.25	18.04	0	11.61	21.1	69.37	30.39	51.36	28.03	25.06	40.84	0	20.09	29.9	13.34	22.2	20.37	46.76
DG 16:0_18:1	Diacylglycerols	HMDB0007101	HMDB0007102	HMDB0007214																		72.11	81.69	85.81	89.03	137.5	260.2	90.07	210.9	157.4	139.7	257.5	154	94.38	101.7	94.33	91.62	63.9	170.9
DG 16:0_18:2	Diacylglycerols	HMDB0007103																				15.36	11.83	18.51	10.05	15.17	29.33	21.41	27.8	33.1	23.62	23.95	NA	11.88	16.19	8.12	14.52	20.4	41.9
DG 16:0_20:0	Diacylglycerols	HMDB0007107																				0.067	0.064	0.09	0.031	0.078	0.215	0.053	0.092	0.114	0.057	0.099	0.081	0.034	0.059	0.037	0.094	0.055	0.183
DG 16:0_20:3	Diacylglycerols	HMDB0007111																				NA	NA	7.95	6.26	1.97	28.94	16.53	35.52	8.45	11.37	34.14	NA	8.39	0.078	6.55	17.95	0	30.08
DG 16:0_20:4	Diacylglycerols	HMDB0007112																				NA	36.07	32.41	18.59	NA	NA	NA	60.06	19.8	NA	NA	NA	NA	NA	NA	20.74	NA	65.51
DG 16:1_18:0	Diacylglycerols	HMDB0007129																				5.54	0	1.24	5.01	5.75	9.22	6.88	0	8.66	4.71	7.35	6.39	4.23	4.79	5.77	3.53	2.8	19.48
DG 16:1_18:1	Diacylglycerols	HMDB0007131																				82.27	73.9	163.1	68.59	127	253.1	87.3	295.5	84.1	84.16	213.7	296.3	73.3	83.96	90.95	130.6	128.1	367.5
DG 16:1_18:2	Diacylglycerols	HMDB0007132																				4.57	7.07	7.3	4.69	4.9	NA	5.38	10.64	NA	NA	15.65	NA	3.2	7.7	NA	NA	NA	NA
DG 16:1_20:0	Diacylglycerols	HMDB0007136																				NA	0.011	0.032	0.073	0.051	NA	0.092	0.087	0	NA	0	0.376	0	0	0.005	0.176	0.088	0.312
DG 17:0_17:1	Diacylglycerols																					NA	NA	6.83	NA	0	NA	0	0.292	NA	0	4.43	NA	NA	0	3.19	0	2.64	12.69
DG 17:0_18:1	Diacylglycerols																					117.2	76.73	49.26	98.17	111.9	314.9	98.68	245.8	152.1	144.8	267	202.7	107.2	95.84	103.3	167.2	110	244
DG 18:0_20:0	Diacylglycerols	HMDB0007165																				4.29	3.8	5.85	2.99	3.64	14.54	4.52	6.66	5.48	4.67	5.87	12.13	3.07	4.39	3.49	2.52	4.34	9.9
DG 18:0_20:4	Diacylglycerols	HMDB0007170																				24.18	30.44	53.4	18.75	9.23	174.6	49.11	58.33	78.48	43.18	84.88	86.51	28.34	51.37	50.06	42.94	49.92	75.2
DG 18:1_18:1	Diacylglycerols	HMDB0007188	HMDB0007218																			13.78	18.73	15.96	13.92	31.43	42.32	17.96	46.9	28.39	25.47	93.38	42.65	20.35	24.68	29.7	17.62	15.57	37.56
DG 18:1_18:2	Diacylglycerols	HMDB0007219																				29.43	25.73	15.47	16.65	25.13	39.44	5.02	56.38	26.24	28.28	91.36	46.1	19.05	19.41	29.33	43.74	17.31	60.38
DG 18:1_18:3	Diacylglycerols	HMDB0007221	HMDB0007276																			12.29	2.32	14.16	11.81	8.28	42.62	10.27	27.71	15.23	3.99	13.36	27.44	13.34	4.87	2.93	8.47	10.16	37.92
DG 18:1_18:4	Diacylglycerols	HMDB0007334																				47.24	41.27	10.54	31.76	49.87	170.3	55.33	79.92	94.92	51.36	121.3	0	32.66	38.9	41.67	65.52	30.12	101.3
DG 18:1_20:0	Diacylglycerols	HMDB0007223																				NA	1.69	29.33	2.47	NA	NA	0	NA	19.17	34.49	54.07	NA	15.82	18.77	19.26	27.02	10.8	64.54
DG 18:1_20:1	Diacylglycerols	HMDB0007224																				0.725	0.513	0.338	0.382	0.58	1.51	0.487	0.743	0.747	0.356	1.23	0.943	0.553	0.682	0.464	1.03	0.477	1.72
DG 18:1_20:2	Diacylglycerols	HMDB0007225																				17.56	14.64	12.22	NA	26.9	66.82	19.16	49.75	23.06	16.93	42.55	NA	8.94	22.22	22.97	25.63	19.75	56.3
DG 18:1_20:3	Diacylglycerols	HMDB0007227																				NA	4.46	4.5	2.87	7.83	2.4	NA	10.3	6.16	4.78	13.47	10.19	4.71	5.3	3.22	5.51	7.81	11.72
DG 18:1_20:4	Diacylglycerols	HMDB0007228																				7.63	6.72	6.92	5.78	7.38	24.24	8.7	6.3	11.22	5.29	15.21	NA	5.46	6.52	5.07	9.55	2.14	18.2
DG 18:1_22:5	Diacylglycerols	HMDB0007236																				1.35	0.839	0.901	0.796	1.38	4.05	1.35	2.15	1.94	1.2	2.33	2.83	1.07	0.98	0.936	1	1.22	2.21
DG 18:1_22:6	Diacylglycerols	HMDB0007237																				24.14	24.15	52.45	25.41	45.04	54.27	24.54	71.9	33.65	37.78	52.29	121.2	5.83	19.83	27.23	16.82	32.5	49.92
DG 18:2_18:2	Diacylglycerols	HMDB0007248																				12.92	25.34	14.37	16.34	18.85	44.17	17.96	43.01	37.11	24.35	36.49	NA	20.99	12.32	13.51	31.92	18.05	74.27
DG 18:2_18:3	Diacylglycerols	HMDB0007250	HMDB0007277																			17.44	17.41	37.22	22.26	30.3	74.11	20.63	38.92	32.97	21.66	55.72	35.9	23.34	21.27	24.7	55.13	33.29	95.63
DG 18:2_18:4	Diacylglycerols	HMDB0007335																				8.96	8.91	7.89	6.99	8.11	NA	9.47	14.76	12.86	7.41	NA	NA	6.56	7.32	11.76	16.99	5.98	18.01
DG 18:2_20:0	Diacylglycerols	HMDB0007252																				23.42	NA	8.61	15.83	NA	38.08	NA	23.86	0	8.48	NA	NA	NA	NA	10.99	0	6.69	NA
DG 18:2_20:4	Diacylglycerols	HMDB0007257																				12.43	9.48	11.42	7.28	NA	10.11	5.34	13.59	12.34	7.36	12.02	37.03	3.12	4.26	NA	11.7	NA	38.21
DG 18:3_18:3	Diacylglycerols	HMDB0007278	HMDB0007279	HMDB0007307	HMDB0007308																	47.5	35.13	50.8	39.12	46.89	106.8	58.5	84.3	5.54	18.02	64.84	138.8	41.08	33.71	49.6	68.66	44.17	10.5
DG 18:3_20:2	Diacylglycerols	HMDB0007283	HMDB0007312																			0.059	0.025	NA	0.044	0.049	0.332	0.038	0.185	NA	0.056	0.15	NA	0.06	0.045	0.037	0.081	0.057	0.183
DG 21:0_22:6	Diacylglycerols																					0.168	NA	NA	0.167	0.07	NA	0.192	0.163	0.191	NA	0.386	0.462	NA	NA	0.218	NA	0.111	0.486
DG 22:1_22:2	Diacylglycerols	HMDB0007639																				NA	NA	NA	NA	0.645	NA	NA	1.51	NA	0.844	NA	NA	NA	NA	0.439	1.03	NA	NA
DG O-14:0_18:2	Diacylglycerols																					0.02	0.027	0.054	0.025	0.049	0.022	0.036	0.043	0.049	0.026	0.056	0.026	0.032	0.027	0.02	0.019	0.056	0.056
DG O-16:0_18:1	Diacylglycerols																					3.03	5.97	2.35	1.46	5.92	NA	6.5	8.09	9.26	5.27	6.23	NA	NA	6.43	3.23	8.05	3.49	12.73
DG O-16:0_20:4	Diacylglycerols																					9.96	9.46	12.1	2.04	NA	NA	8.52	NA	NA	7.41	0	NA	NA	6.73	NA	NA	NA	NA
Cer d18:0/18:0	Dihydroceramides	HMDB0011761																				2.07	2.09	2.49	1.93	1.96	6.76	2.47	3.2	4.41	1.59	3.27	2.31	1.87	1.74	2.23	3.43	2.09	6.68
Cer d18:0/18:0-OH	Dihydroceramides																					24.01	NA	54.08	NA	30.32	122.3	46.06	101.4	38.15	35.26	41.03	102.6	29.72	30.09	33.22	19.67	36.14	78.15
Cer d18:0/20:0	Dihydroceramides	HMDB0011764																				0.104	0.061	0.093	0.102	0.118	0.001	0.098	0.12	0.135	0.125	NA	0.243	0.109	0.095	0.117	0.181	0.09	0.287
Cer d18:0/22:0	Dihydroceramides	HMDB0011765																				10.79	7.42	10.76	11.07	16.95	16.39	8.94	11.01	14.91	10.27	32.86	17.38	8.03	10.56	12.66	6.84	10.94	21.23
Cer d18:0/24:0	Dihydroceramides	HMDB0011768																				12.63	9.4	3.55	6.87	11.96	20.93	13.32	15.55	9.58	14.11	31.3	22.48	11.02	3.72	11.71	6.52	3.48	19.49
Cer d18:0/24:1	Dihydroceramides	HMDB0011769																				8.33	10.05	14.47	12.02	15.48	36.56	9.81	28	15.21	14.56	42.78	NA	14.78	18.35	14.96	14.97	6.6	NA
Cer d18:0/26:1	Dihydroceramides	HMDB0011772																				1.09	0.849	NA	1.15	NA	NA	1.36	2.05	NA	NA	2.95	2.24	0.954	NA	NA	NA	1.24	NA
Cer d18:0/26:1-OH	Dihydroceramides																					NA	NA	NA	3.49	NA	NA	3.27	7.12	NA	NA	13.02	11.35	NA	NA	NA	NA	3.92	15.09
FA 12:0	Fatty Acids	HMDB0000638																				978.5	1463.8	1186.2	884.3	1217	3955.1	1872.6	1871.1	2519.2	1378.7	2034.7	2185.3	1159	1092.5	973.2	2168.7	1745.4	3513.1
FA 14:0	Fatty Acids	HMDB0000806																				12610.7	10437.8	13617.4	9745.7	10029.2	40976	13741	21936.9	13946.3	8934.6	18416	16891.7	10759.1	7886.6	10582.8	18897	17500.1	43549.2
FA 16:0	Fatty Acids	HMDB0000220																				47387.3	41644	47191.5	32930.5	32277	130009	47879.1	69619.8	46397.7	31529.6	56262.9	51238	36504.7	24171.3	36285	71042.7	53208.1	139873
FA 18:0	Fatty Acids	HMDB0000827																				43802.6	41850.7	49052.9	33069.4	34437.8	134291	49270.5	70345.2	47345.9	29963.3	56410.7	56410.4	35989.1	24373.3	34395.1	75914.3	52184.8	153032
FA 18:1	Fatty Acids	HMDB0000573	HMDB0002080	HMDB0003231	HMDB0041480	HMDB0062218	HMDB0062242	HMDB0062703														1550.5	1593.5	1655.7	915.9	1448.1	4244.2	1661.4	3265.5	2456.6	1623.8	3211.1	2814	1586.9	1203.9	1321.6	2259.8	1631.4	4421
FA 18:2	Fatty Acids	HMDB0000673	HMDB0003797	HMDB0005047	HMDB0005048	HMDB0006270	HMDB0029800	HMDB0062238	HMDB0062784													102.3	92.22	108.6	157.4	114.4	397	131.3	220.9	280.2	90.98	194.7	183.9	86.45	97.97	102.8	172.9	170.8	341.1
FA 20:1	Fatty Acids	HMDB0002231	HMDB0034296	HMDB0035159																		94.19	0	220.9	167.9	136.7	374.6	140.5	191.7	211.5	103	239.2	234.4	0	56.86	133.9	150.2	0	170.8
FA 20:2	Fatty Acids	HMDB0005060																				35.51	41.05	35.28	10.59	28.13	151.4	53.29	83.51	78.89	51.44	103.9	102.7	36.38	28.19	32.93	61.92	94.54	136.7
FA 20:3	Fatty Acids	HMDB0002925																				33.27	56.06	21.63	24.67	42.76	97.51	35.84	89.35	62.2	16.27	88.79	34.27	43.88	33.91	31.35	60.36	36.86	103.3
FA 20:4	Fatty Acids	HMDB0001043																				242.1	291.8	279.1	185.7	292.6	614.7	248.9	532.9	441.1	247.2	602.4	406.2	178.7	223.4	179.6	383.8	269.9	678.3
FA 20:5	Fatty Acids	HMDB0001999																				19.27	17.76	25.03	9.24	35.15	76.53	25.42	59.48	43.04	22.68	65.13	32.21	14.38	31.17	18.83	36.86	19.26	76.31
FA 22:6	Fatty Acids	HMDB0002183																				147.6	140	226.5	146.7	200.1	620.3	239.6	568.7	376.1	0	283.4	509.2	50.55	254.6	154.7	270.2	283.4	497.1
Hex2Cer d18:1/14:0	Glycosylceramides																					3.58	NA	4.56	4.61	8.91	NA	5.6	12.11	9.54	8.15	21.89	NA	7.36	1.31	7.45	4.4	7.23	15.65
Hex2Cer d18:1/16:0	Glycosylceramides	HMDB0004833	HMDB0006750																			32.84	27.52	22.68	18.68	33.24	80.88	26.37	57.43	43.16	35.63	102.7	55.98	23.25	24.11	20.59	31.86	22.53	49.57
Hex2Cer d18:1/18:0	Glycosylceramides	HMDB0004834	HMDB0011591																			7.42	4.31	4.24	5.26	5.67	14.28	6.32	11.1	4.08	7.31	18.36	12.25	3.87	4.42	7.12	5.8	4.04	12.18
Hex2Cer d18:1/20:0	Glycosylceramides	HMDB0004835	HMDB0011593																			6.14	5.8	6.97	5.6	6.74	24.23	7.66	11.71	9.49	7.97	19.65	11.72	4.49	5.74	7.12	6.69	4.56	8.74
Hex2Cer d18:1/22:0	Glycosylceramides	HMDB0004836	HMDB0011594																			47.38	34.37	29.18	29.52	40.29	93.25	31.88	61.48	42.99	43.11	72.27	65.88	26.31	26.91	28.88	18.44	15.44	31.37
Hex2Cer d18:1/24:0	Glycosylceramides	HMDB0004840	HMDB0011595																			50.74	46.23	35.22	31.63	41.69	97.75	42.44	67.57	56.38	48.18	85.2	80.72	25.7	26.67	31.06	21.65	15.1	32.65
Hex2Cer d18:1/24:1	Glycosylceramides	HMDB0004837	HMDB0004872																			42.83	31.49	27.98	24	35.44	95.42	32.97	49.6	42.47	39.14	91.23	61.27	29.37	29.85	33.96	17	10.73	25.34
Hex2Cer d18:1/26:0	Glycosylceramides	HMDB0004839	HMDB0004874																			0.762	0.62	0.742	NA	0.324	NA	NA	1.46	NA	0.814	1.59	NA	NA	0.75	NA	NA	NA	NA
Hex2Cer d18:1/26:1	Glycosylceramides	HMDB0004838	HMDB0004873																			2.09	1.28	0.629	1.01	1.92	5.55	3.04	3.98	NA	1.83	3.59	NA	3.02	0.803	NA	NA	NA	NA
Hex3Cer d18:1/16:0	Glycosylceramides	HMDB0004879																				7.7	7.83	9.16	4.85	6.21	17.88	8.86	12.41	10.46	12.03	18.8	NA	4.52	5.99	5.7	24.57	23.92	43.48
Hex3Cer d18:1/18:0	Glycosylceramides	HMDB0004880																				2.98	3.02	NA	2.74	6.8	15.48	6.46	7.96	2.07	3.39	13.26	NA	4.61	5.09	7.68	3.94	3.38	12.03
Hex3Cer d18:1/20:0	Glycosylceramides	HMDB0004881																				NA	0.662	0.346	0.393	0.766	1.7	NA	1.62	0.585	0.628	NA	NA	0.602	NA	NA	NA	NA	NA
Hex3Cer d18:1/22:0	Glycosylceramides	HMDB0004882																				1.71	NA	NA	NA	NA	3.42	NA	NA	NA	1.49	2.72	NA	NA	NA	1.82	2.93	2.92	5.14
Hex3Cer d18:1/24:1	Glycosylceramides	HMDB0004883																				NA	7.03	3.82	NA	NA	NA	6.11	NA	5.63	8.43	9.83	NA	2.55	NA	4.28	13.7	10.55	26.08
Hex3Cer d18:1/26:1	Glycosylceramides	HMDB0004884																				2.17	2.8	1.85	2.48	3.74	6.62	3.32	3.99	2.38	3.13	11.05	10.73	2.78	3.14	4.01	NA	NA	NA
Hex-Cer d16:1/22:0	Glycosylceramides																					NA	NA	NA	0.483	NA	0.058	NA	0.886	NA	NA	NA	NA	NA	0.699	0.646	NA	0.483	NA
Hex-Cer d16:1/24:0	Glycosylceramides																					NA	NA	NA	0.363	0.355	1.41	NA	1.06	NA	NA	NA	NA	0.35	NA	NA	NA	0.423	2.1
Hex-Cer d18:1/14:0	Glycosylceramides	HMDB0012321																				5.48	5.31	2.95	3.42	0	20.84	8.59	7.26	6.04	3.5	13.01	NA	5.29	3.22	3.1	NA	3.3	NA
Hex-Cer d18:1/16:0	Glycosylceramides	HMDB0004971	HMDB0010708																			218.3	259.4	122.3	143.3	233.4	634.4	294.7	798.5	293.3	263.8	928.2	545.9	341.6	329.5	284.2	301.9	209.3	440.2
Hex-Cer d18:1/18:0	Glycosylceramides	HMDB0004972	HMDB0010709																			51.25	43.12	35.13	35.88	38.79	142.6	78.71	141.9	78.73	73.7	184.8	125	80.82	51.21	69.23	73.39	49.61	100.6
Hex-Cer d18:1/18:1	Glycosylceramides	HMDB0004970	HMDB0010714																			7.34	7.98	6.52	7.07	11.23	29.12	9.12	14.5	15.49	11.62	19.92	25.66	11.92	9.97	13.51	12.04	8.38	23.83
Hex-Cer d18:1/20:0	Glycosylceramides	HMDB0004973	HMDB0010710																			81.69	62.52	62.86	62.88	62.67	251.4	134.1	203.5	131	136.7	294.1	202.5	161.6	103.1	113	109.7	59.88	147.5
Hex-Cer d18:1/22:0	Glycosylceramides	HMDB0004974	HMDB0010711																			1092.5	965.9	736.5	806.4	897.7	2977.7	1652.1	2752.4	1638	1630.6	3391.8	2372.6	1755	1262	1282.7	904.7	527.3	1277.7
Hex-Cer d18:1/23:0	Glycosylceramides																					133.6	122.4	85.48	85.93	112.7	298.5	168.9	322.7	195.7	162.2	366.9	253.8	185.5	160.5	143	54.58	58.18	102.3
Hex-Cer d18:1/24:0	Glycosylceramides	HMDB0004978																				579	512.2	362	384.7	458.1	1449.2	793.5	1330.3	804.6	695.5	1451.5	1060.7	753.5	610.1	581.4	305	184.3	448.8
Hex-Cer d18:1/24:1	Glycosylceramides	HMDB0004975	HMDB0010712																			1415.9	1318.8	652.9	755.3	1117.4	3556.6	1437.4	2853	1682	1554.3	3879.4	2973.2	1804.5	1429.8	1532.7	597.9	457.3	907.8
Hex-Cer d18:1/26:0	Glycosylceramides	HMDB0004977																				7.54	6.52	6.83	6	8.16	NA	NA	20.92	10.5	14.64	24.23	18.22	12.58	10.6	12.16	NA	NA	NA
Hex-Cer d18:1/26:1	Glycosylceramides	HMDB0004976	HMDB0010713																			18.7	9.95	11.85	10.83	9.84	42.24	19.24	29.1	23	26.39	42.22	36.53	19.96	16.67	17.82	NA	8.05	18.86
Hex-Cer d18:2/16:0	Glycosylceramides																					NA	NA	NA	0.498	NA	NA	NA	NA	NA	NA	0.747	NA	NA	NA	NA	NA	NA	1.88
Hex-Cer d18:2/18:0	Glycosylceramides																					NA	NA	NA	NA	NA	NA	NA	NA	1.33	NA	NA	NA	NA	NA	1.37	NA	1.15	4.55
Hex-Cer d18:2/20:0	Glycosylceramides																					NA	NA	0.348	NA	NA	NA	NA	NA	NA	NA	NA	NA	NA	NA	NA	NA	NA	NA
Hex-Cer d18:2/22:0	Glycosylceramides																					3.04	3.42	NA	NA	4.05	19.1	8.82	6.6	5.36	2.66	10.28	NA	7.18	3.43	5.13	14.84	3.17	22.42
Hex-Cer d18:2/23:0	Glycosylceramides																					8.47	NA	NA	NA	NA	NA	NA	NA	NA	NA	NA	NA	NA	3.36	3.5	NA	NA	12.88
Hex-Cer d18:2/24:0	Glycosylceramides																					8.26	4.84	6.28	NA	5.15	18.36	9.73	13.24	10.77	8.19	14.21	NA	6.26	6.49	13.23	17.21	4.63	29.15
AbsAcid	Hormones	HMDB0035140																				0.119	0.192	0.858	0.424	0.383	3.51	0.583	0.264	30.65	0.406	0.447	0.548	0.439	0.057	0.607	0.984	0.597	2.31
Cortisol	Hormones	HMDB0000063																				0.645	1.13	0.993	1.26	1.45	2.82	2.1	2.78	2.41	1.89	2.09	2.12	1.63	0.04	0.645	1.75	1.27	6.75
Cortisone	Hormones	HMDB0002802																				3.66	1.65	2.72	1.96	2.03	13.21	3.37	5.01	6.77	2.97	5.89	5.93	2.38	2.69	2.46	3.69	3.71	10.28
DHEAS	Hormones	HMDB0001032																				1.32	1.25	1.3	0.95	0.848	4.03	1.31	2.01	7.51	0.89	2.06	2	1.03	0.974	0.982	1.99	1.23	3.91
3-IAA	Indoles Derivatives	HMDB0000197																				2.77	2.09	3.02	2.22	1.01	4.87	3.21	3.16	5.82	1.49	1.89	1.35	1.91	1.21	1.44	3.44	1.51	6.29
3-IPA	Indoles Derivatives	HMDB0002302																				0.381	0.578	0.649	0.455	0.374	2.41	0.771	0.319	1.28	0.541	0.64	0.899	0.548	0.451	0.264	0.559	0.785	1.72
Ind-SO4	Indoles Derivatives	HMDB0000682																				0	0	0.703	0.318	0	1.14	0.706	0	9.78	0.814	0	1.59	0	0	0.205	0	0.138	0.76
Indole	Indoles Derivatives	HMDB0000738																				871.8	791.1	1066.3	0	14.12	3234.5	0	1788.1	694.3	869.7	1102.6	3310.2	976.9	28.46	1325.1	1270.8	792.3	5093.3
MG 16:1	Monoacylglycerols																					14.76	57.24	29.96	43.25	61.09	82.72	55.85	55.08	74.94	44.87	102.2	59.51	28.79	16.38	26.13	90.32	47.57	67.94
MG 18:1	Monoacylglycerols	HMDB0011537	HMDB0094684																			162.4	453	194.4	349.3	367.6	622.2	482.5	650.2	583.1	372.3	741.8	393.6	385.5	311.2	288	642.9	383.6	489.7
MG 18:2	Monoacylglycerols																					29.47	51.35	28.43	54.33	20.01	93.92	63.7	114.2	60.15	38.15	63.45	64.71	55.41	33.53	30.31	97.03	53.53	101.7
MG 18:3	Monoacylglycerols																					18.11	29.23	13.15	26.53	23.13	42.37	42.72	47.01	38.18	4.95	47.88	38.65	24.68	22.73	13.99	58.06	12.49	59.25
MG 20:1	Monoacylglycerols																					38.77	41.95	32.75	53.19	49.11	132.6	57.69	68.52	63.66	45.14	81.12	47.53	49.72	30.61	43.62	71.25	42.91	97
MG 20:3	Monoacylglycerols																					20.7	21.88	37.69	29.06	23.08	13.63	30.98	82.66	33.76	28.31	48.72	64.61	38.24	27.67	27.26	39.28	31.05	63.01
MG 20:4	Monoacylglycerols	HMDB0004666																				32.71	48.34	50.32	37.01	39.45	148.2	56.69	117.3	37.59	53.29	93.24	53.42	47.18	42.24	45.36	114.4	84.46	187.8
MG 20:5	Monoacylglycerols	HMDB0011550																				21	53.99	15.39	37.01	41	20.38	60.42	86.08	77.21	42.97	70.34	37.83	29.92	45.66	47.5	68.01	44.5	60.28
MG 22:1	Monoacylglycerols																					39.27	37.52	7.81	19.33	32.74	26.34	37.61	68.51	46.49	1.72	59.64	62.12	27.75	20.71	39.56	2.49	21.34	86.08
MG 22:2	Monoacylglycerols																					0	5.53	0	10.59	8.23	31.58	0	14.04	10.36	8.42	24.01	20.66	6.76	5.61	8.48	17.68	14.51	57.59
MG 22:4	Monoacylglycerols																					54.29	106	36.4	59.48	22.71	234.4	90.01	86.84	111.9	45.09	52.25	51.43	39.15	57.88	37.1	110.3	130.9	271.5
MG 22:6	Monoacylglycerols	HMDB0011557																				33.66	88.7	43.15	43.12	52.5	0	79	55.29	94.46	20.24	20.86	87.73	54.7	42.17	51.7	17.41	92.79	189.3
Hypoxanthine	Nucleobases Related	HMDB0000157																				1022.4	1020.3	845.8	343.4	1017.2	4346.1	681.3	756.3	1205.8	1502.8	1970.9	2150.6	0	1167.7	1439.9	1537.7	225.3	2928.7
Xanthine	Nucleobases Related	HMDB0000292																				133.9	78.56	4.75	119.1	152.8	327.3	98.08	220.6	187.2	147.1	294.6	185.8	125.5	108	169.9	184.5	92.04	233.8
LPA 14:0	Phosphatidic Acids	HMDB0062321																				NA	2.6	NA	3	3.12	NA	4.82	13.77	NA	NA	NA	NA	NA	NA	NA	NA	NA	NA
LPA 14:1	Phosphatidic Acids	HMDB0062311																				3.25	6.01	3.44	4.4	4.65	14.97	5.06	115.1	12.53	6.39	9.19	6	7.13	17.78	3.55	10.39	8.1	28.66
LPA 15:0	Phosphatidic Acids	HMDB0062324																				NA	NA	NA	7.18	NA	NA	0	33.69	NA	3.84	17.89	NA	NA	4.53	NA	19.01	1.61	NA
LPA 16:0	Phosphatidic Acids	HMDB07849	HMDB07853																			7.28	2.99	6.33	6.27	2.82	NA	NA	42.39	0	0	16.37	NA	2.17	4.98	NA	0	NA	NA
LPA 18:1	Phosphatidic Acids	HMDB07855																				1.45	1.39	NA	NA	NA	NA	NA	10.08	3.94	NA	NA	4.59	1.97	NA	1.03	NA	0	NA
LPA 18:2	Phosphatidic Acids	HMDB07852																				NA	0	NA	NA	NA	12.67	NA	11.5	NA	NA	NA	NA	NA	4.07	NA	1.67	NA	NA
LPA 22:3	Phosphatidic Acids																					0.309	NA	NA	NA	NA	NA	NA	NA	NA	NA	NA	NA	NA	NA	0.155	NA	NA	NA
LPA 22:4	Phosphatidic Acids	HMDB0062310																				NA	NA	NA	NA	NA	NA	NA	NA	NA	0.303	NA	0.406	NA	NA	0.22	0.41	NA	NA
PA 14:0_14:1	Phosphatidic Acids	HMDB0114795																				NA	9.22	26.51	NA	21.93	NA	24.61	184.2	31.98	18.62	26.38	5.12	13.94	46.04	20.94	40.94	20.84	NA
PA 16:0_18:1	Phosphatidic Acids	HMDB0007858	HMDB0007859	HMDB0114924																		192.6	139.7	91.29	142.9	228.3	395.6	189	357.2	248.1	227.4	570.6	294.6	240.4	219.2	198	253.7	164.7	447
PA 16:0_18:2	Phosphatidic Acids	HMDB0007860	HMDB0114949																			34.61	31.97	30.63	13.89	36.78	112.1	26.34	72.71	29.11	28.79	78.33	53.92	35.3	17.59	19.91	56.76	49.09	103.4
PA 16:0_18:3	Phosphatidic Acids	HMDB0114836	HMDB0114837	HMDB0114976	HMDB0115003																	10.39	12.61	14.68	7.54	NA	32.14	16.31	10.13	NA	0	20.98	16.5	1.76	NA	8.03	14.85	15.24	41.47
PA 16:0_19:2	Phosphatidic Acids																					37.06	50.83	85.27	60.42	11.94	193.5	68.95	425.6	97.97	73.53	42.86	47.93	83.62	84.12	43.35	95.6	85.33	220.7
PA 16:1_18:1	Phosphatidic Acids	HMDB0114925																				23.35	30.89	20.74	35.83	26.95	78.75	26.59	76.65	36.82	25.98	36.77	21.61	14.1	25.07	25.91	7.81	6.33	70.66
PA 16:1_18:2	Phosphatidic Acids	HMDB0114856	HMDB0114950																			5.24	9.38	7.28	NA	1.81	23.13	NA	13.9	NA	NA	NA	NA	NA	5.87	NA	NA	4.94	NA
PA 16:1_22:0	Phosphatidic Acids	HMDB0114864	HMDB0115244																			57.82	40.97	40.94	23.55	65.14	96.63	41.51	105.5	57.92	73.45	192.1	95.97	43.63	54.47	69.07	51.12	25.3	84.16
PA 16:2_18:1	Phosphatidic Acids																					48.69	64.6	69.18	66.48	47.68	136	48.76	942.2	53.6	35.38	80.81	65.53	54.99	159.9	33.86	83.86	94.49	181.7
PA 17:0_18:1	Phosphatidic Acids																					20.16	17.17	22.18	17.92	18.67	63.21	38.8	76.52	45.12	35.64	69.51	55.95	50.94	27.75	39.65	44.56	25.39	63.2
PA 17:0_18:2	Phosphatidic Acids																					21.93	26.05	23.96	11.09	22.66	58.16	16.94	67.84	29.92	28.9	59.73	37.68	19.92	18.28	18.95	44.72	17.08	77.47
PA 17:0_18:3	Phosphatidic Acids																					NA	NA	6.25	NA	NA	NA	NA	NA	12.62	NA	19.68	NA	5.3	3.94	NA	15.88	1.7	NA
PA 17:1_18:1	Phosphatidic Acids																					32.18	28.58	24.1	21.88	19.37	88.46	21.82	80.3	41.54	30.71	96.25	57.76	39.88	31.56	37.47	45	22.03	63.7
PA 17:1_18:2	Phosphatidic Acids																					5.61	NA	NA	8.7	6.36	NA	5.94	21.92	NA	4.35	NA	NA	5.58	8.24	NA	12.58	8.99	NA
PA 17:2_18:1	Phosphatidic Acids																					22.31	0	NA	22.52	16.99	74.8	13.79	73.73	34.42	24.06	48.12	35.96	23.62	28.15	23.35	43.55	34.43	NA
PA 18:0_18:1	Phosphatidic Acids	HMDB0114926																				1080.9	941	625.8	1140.6	1545.9	4301.9	1231.3	3215.1	2173.7	1575.2	4686.5	3027.8	1768.8	1664.4	2014.3	876.9	544.2	1149.6
PA 18:0_18:2	Phosphatidic Acids	HMDB0007861	HMDB0114951																			164.4	149.3	86.03	172	235.6	603.6	204.2	511.3	339.5	270	729	491.4	227.5	230.7	261.2	216.1	115.9	204.6
PA 18:0_18:3	Phosphatidic Acids	HMDB0114878	HMDB0114879	HMDB0114978	HMDB0115005																	14.16	16.08	15.64	16.69	12.56	77.88	10.53	62.66	36.33	16.84	34.59	35.42	18.92	20.38	18.14	30.55	6.78	NA
PA 18:1_18:1	Phosphatidic Acids	HMDB0007865																				219.5	205.4	139.9	219.5	244.5	664.6	215.5	455.5	314.2	256.7	769.8	520.2	274.7	284.8	305	178.1	171.4	429.5
PA 18:1_18:2	Phosphatidic Acids	HMDB0114927	HMDB0114953																			22.12	23.51	21.6	21.36	26.92	48.58	26.03	55.08	51.25	39.76	79.21	65.35	36.78	38.16	28.9	53.67	36.53	91.83
PA 18:1_18:3	Phosphatidic Acids	HMDB0114928	HMDB0114929	HMDB0114980	HMDB0115007																	27.95	46.08	12.85	21	36.73	104.7	17.06	150.9	56.47	42.97	47.33	63.61	48.36	44.68	49.21	66.81	42.01	88.48
PA 18:1_18:4	Phosphatidic Acids	HMDB0114930	HMDB0115034																			28.63	28.01	10.12	20.59	29.02	26.48	0.795	68.09	53.72	34.32	77.69	31.21	37.08	34.7	31.43	31.92	32.94	27.01
PA 18:1_20:0	Phosphatidic Acids	HMDB0114931	HMDB0115069																			340.7	299.6	202.8	326.2	431.9	1263.9	366.9	935.1	618.9	402.4	1235.1	796.9	462.3	465.8	514.4	252.8	167.7	422.1
PA 18:1_20:1	Phosphatidic Acids	HMDB0114932	HMDB0115098																			364	295.2	238.8	422.5	497.8	1476.7	402.1	1008.6	711.5	538	1364.6	1037.4	578	485.9	690.6	316	182.4	466.2
PA 18:1_20:2	Phosphatidic Acids	HMDB0115518	HMDB0115539																			313.4	301.1	261.4	283.8	316.4	1008.2	385.3	526.2	460.5	336.7	738.1	477	354.6	295.8	275.5	555.3	324.7	828.8
PA 18:1_20:3	Phosphatidic Acids	HMDB0115519	HMDB0115568																			38.96	43.68	34.54	37.21	38.88	80.23	44.7	397.8	52.28	33.57	71.48	61.52	30.16	70.62	40.51	60.99	37.66	92.47
PA 18:1_22:0	Phosphatidic Acids	HMDB0114937	HMDB0116705																			101.4	118	62.9	74.03	153.2	313.7	107.1	281.4	113.5	100.8	351.8	182.9	130.2	166.3	141.2	87.91	89.17	136.4
PA 18:1_22:1	Phosphatidic Acids																					56.63	52.32	44.82	51.07	65.29	160.2	53.01	85.37	66.45	52.32	190.2	102.1	52.99	66.4	49.14	48.81	33.84	78.04
PA 18:1_22:2	Phosphatidic Acids	HMDB0114939	HMDB0115303																			32.2	23.49	18.54	13.64	19.39	76.05	33.86	49.21	45.27	31.69	81.77	43.13	31.13	33.49	25.1	32.32	20.5	8.58
PA 18:1_22:3	Phosphatidic Acids																					31.05	39.41	37.36	35.37	34.92	96.43	35.4	316.7	46.55	41.04	49.91	56.84	40.58	88.41	30.05	49.5	43.11	104.2
PA 18:2_18:2	Phosphatidic Acids	HMDB0114954																				NA	17.64	NA	11.65	NA	34.17	NA	27.68	NA	3.95	NA	22.87	7.87	NA	13.2	NA	30.64	15.24
PA 18:2_18:3	Phosphatidic Acids	HMDB0114955	HMDB0114956	HMDB0114981	HMDB0115008																	39.27	67.76	50.04	49.64	42.47	177.4	66.7	57.05	94.16	57.02	144.6	92.64	50.17	42.02	56.96	89.66	46.5	156
PA 18:2_20:0	Phosphatidic Acids	HMDB0114958	HMDB0115070																			101.3	87.92	67.38	97.7	136.6	342.3	135.6	304.6	184.2	130.3	331.6	229.6	127.3	120.1	138.7	126.3	82.07	142.2
PA 18:2_20:1	Phosphatidic Acids	HMDB0114959	HMDB0115099																			206.9	207.4	156.5	194.4	212.5	575.7	242.8	448.7	328.1	248.5	582	388.8	223.3	199.4	221	310.4	204.6	456.1
PA 18:2_20:2	Phosphatidic Acids	HMDB0115493	HMDB0115520																			38.5	49.82	31.23	30.07	41.91	90.48	61.11	86.55	58.4	42.68	116.2	61.76	34.91	36.59	35.81	96.93	70.63	144.4
PA 18:2_22:0	Phosphatidic Acids	HMDB0114964	HMDB0115248																			12.48	23.01	13.56	19.47	25.69	52.97	26.67	41.07	18.05	21.03	54.27	38.16	6.62	28.49	19.47	24.28	8.3	45.21
PA 18:2_22:1	Phosphatidic Acids																					12.65	11.24	10.88	12.18	14.24	47.32	13.4	25.03	22.32	13.78	54.54	26.16	18.43	11.25	17.64	18.06	15.42	31.76
PA 18:2_22:3	Phosphatidic Acids																					15.78	15.83	14.96	13.67	14.47	45.66	12.34	40.85	21.65	11.06	26.61	18.33	15.48	21	10.64	29.78	22.17	28.74
PA 18:2_22:4	Phosphatidic Acids	HMDB0114967	HMDB0115331																			9.84	0	10.02	9.74	10.59	28.42	17.39	19.71	18.61	15.58	23.71	26.53	13.31	12.02	14.32	30.86	16.97	52.44
PA 18:3_18:3	Phosphatidic Acids	HMDB0114982	HMDB0114983	HMDB0115009	HMDB0115010																	179.9	170.1	93.68	123.8	150.4	473.2	185.1	193.6	265.7	179.2	365.5	256.4	152.1	136.3	160.8	216.7	110.9	334.2
PA 20:0_20:4	Phosphatidic Acids	HMDB0115078	HMDB0115156																			898.6	805.9	526.8	609.6	641.9	2285.7	928.5	1634.5	1376.5	681.2	1364	1142.9	675.1	600.5	599.4	1433.9	854.3	2241.4
LPC 14:0	Phosphatidylcholines	HMDB0010379																				208.5	180.2	221	206.5	224.4	680.8	249.8	362.6	350.7	313.8	582.1	480.3	207.9	196.9	178.5	474.9	281.6	832.6
LPC 16:0	Phosphatidylcholines	HMDB0010382	HMDB0061702																			477.6	337	420	390.2	492.7	1539.6	583.6	777.5	1220.7	654.8	1173.1	1013.9	492.1	498	494.8	970.2	706.2	1723.6
LPC 16:1	Phosphatidylcholines	HMDB0010383																				65.78	51.58	67.3	62.25	94.54	232.9	84	128.3	134.2	110.8	296.3	201	60.5	73.79	65.78	127.6	78.81	227.4
LPC 17:0	Phosphatidylcholines	HMDB0012108																				23.49	19.06	22.76	20.21	27.24	80.48	30.95	47.83	51.29	32.65	63.96	45.82	27.11	30.92	31.11	49.18	30.94	91.66
LPC 18:0	Phosphatidylcholines	HMDB0010384	HMDB0011128																			349.3	290.6	258.7	243.2	369.9	1084	374.5	598.1	773.9	369	808.3	603.1	320.1	383.7	363.6	617.1	428.3	1113.7
LPC 18:1	Phosphatidylcholines	HMDB0002815	HMDB0010385	HMDB0061701																		161.5	130.9	168.7	190.6	352.7	685.9	228.5	436.3	428.9	372.6	1058.7	591.8	238.6	288	236.6	290.8	172.4	485.5
LPC 18:2	Phosphatidylcholines	HMDB0010386	HMDB0061700																			33.05	33.09	36.2	36.16	56.34	126.4	45.49	91.92	145.6	89.12	164.8	137.7	39.61	55.87	35.6	68.25	49.8	93.28
LPC 20:3	Phosphatidylcholines	HMDB0010393	HMDB0010394																			37.3	37.07	37.91	32.95	45.68	127.4	48.22	66.87	78.81	59.53	98.57	82.99	35.06	47.38	37.14	51.09	30.21	77.77
LPC 20:4	Phosphatidylcholines	HMDB0010395	HMDB0010396																			294.7	245.9	291.6	184.2	197.9	852.8	273	332.6	498.8	286	348.4	515.7	157.5	207.9	145.4	412.3	235	738.1
LPC 24:0	Phosphatidylcholines	HMDB0010405																				13.09	11.03	9.81	8.74	11.05	34.07	10.51	18.89	21.23	12.16	21.8	18.89	12.55	12.57	12.11	23.86	13.74	32.29
LPC 26:0	Phosphatidylcholines	HMDB0029205																				20.94	19.57	20.72	20.8	22.93	66.19	20.75	33.55	42.23	27.96	39.85	64.67	26.28	21.85	25.65	40.62	33.11	52.62
LPC 26:1	Phosphatidylcholines	HMDB0029220																				23.82	19.53	21.1	19.7	20.36	83.25	26.96	29.12	36.07	25.25	41.76	62.48	21.99	17.21	19.5	41.37	28.72	67.11
PC 24:0	Phosphatidylcholines																					5.38	5.59	5.2	5.05	5.12	16.57	5.91	9.64	44.15	6.04	7.71	14.25	6.77	5.97	5.71	12.11	34.29	18.64
PC 26:0	Phosphatidylcholines																					168.2	175.5	174.1	140.8	138.9	490.2	175.6	279.2	277.9	143.9	273.2	335.2	165.6	148.2	150.2	278.5	206.2	535.1
PC 28:1	Phosphatidylcholines	HMDB0007867	HMDB0007899																			39.9	36	31.38	40.07	51.93	126.8	56.96	96.17	70.06	60.15	116.4	105.7	60.05	51.17	65.75	83.97	61.33	127.3
PC 30:0	Phosphatidylcholines	HMDB0007869	HMDB0007934	HMDB0007965																		1359.6	1099	1264.3	1469.3	1559.6	4092	2188.5	2743.9	2267.8	2378.6	3964.3	3209.7	2117.7	1453.6	2089.8	3559.8	2044.2	5555.1
PC 30:2	Phosphatidylcholines	HMDB0007999																				8.93	5.78	7.73	7.67	7.26	24.71	14.12	16.91	15.53	12.05	16.96	20.02	10.57	5.51	9.83	19.1	11.7	31.42
PC 32:0	Phosphatidylcholines	HMDB0000564	HMDB0007871	HMDB0008031																		5019.4	5252.2	3543.6	3574.7	5893.2	14805.1	4887.3	9535.2	6956	4964.8	11631.4	8760.7	4411.1	5247	4929.2	8285.3	6834.6	14400.7
PC 32:1	Phosphatidylcholines	HMDB0007872	HMDB0007873	HMDB0007969	HMDB0008097																	2877.9	2678	2518.7	3202.8	4184.4	9282.2	4227.5	7183.2	5092.4	5240.7	10750.2	7960.4	4907.6	4084.3	5368.2	5317.4	3545.7	8547.3
PC 32:2	Phosphatidylcholines	HMDB0007874	HMDB0008002																			376.3	295.5	322.6	366.9	410.1	1084.9	565.3	793.3	675.7	583.3	1092	944.3	526.6	376.7	579.7	705.9	457	1199
PC 32:3	Phosphatidylcholines	HMDB0007876																				53.37	37.34	46.13	40.27	42.51	129.3	73.99	87.7	92.04	62.6	97.97	104.9	51.52	35.04	55.14	93.42	63.64	198.4
PC 34:1	Phosphatidylcholines	HMDB0007971	HMDB0007972	HMDB0008003	HMDB0008035	HMDB0008100																6981.1	7789.8	5778.9	7736.6	12335.3	23676.1	9276	19158.3	11775	12198.4	29792.3	17873.7	11781	11772.2	12216.7	10660.4	7713	14558
PC 34:2	Phosphatidylcholines	HMDB0007973	HMDB0008004	HMDB0008005	HMDB0008101	HMDB0008133																1463.3	1608.9	1359.4	1803.9	2681	4829.6	2297.2	4414.4	3054.2	3015.6	7010	4233.7	2811.5	2557.2	2985.8	2712.9	1948.3	3796.3
PC 34:3	Phosphatidylcholines	HMDB0007974	HMDB0007975	HMDB0008006																		204.2	229.4	195.9	234.3	335.9	625.6	342.6	640.8	398.8	364.6	815.2	542.5	321.7	289	338.6	382.8	302.9	588.2
PC 34:4	Phosphatidylcholines	HMDB0007883	HMDB0007976																			109.5	88.94	105.7	104.3	107.1	292.9	175.1	201	184.9	156.7	219	204.8	132.8	92.64	119.7	233.3	126	350.5
PC 36:0	Phosphatidylcholines	HMDB0007886	HMDB0008036	HMDB0008265	HMDB0008525																	524.4	426	408.3	446.3	479.1	1549.6	669.7	825	873.1	624.6	862.3	865.6	428.1	305.3	402.7	676	360.1	879.9
PC 36:1	Phosphatidylcholines	HMDB0007978	HMDB0008038	HMDB0008069	HMDB0008102																	1255	1256.6	908.2	1281	2182.3	4546.2	1588.7	3345.4	2255.5	2087.4	5480.5	3193.9	2099.7	2226	2297.1	1451.2	1012.8	1895.7
PC 36:2	Phosphatidylcholines	HMDB0007979	HMDB0008039	HMDB0008070	HMDB0008135																	2058.2	2311.5	1669.2	2622.5	4588.3	7369.6	2864.1	6969.9	4226.2	4593.4	12492.7	6566.5	4796.9	4650.4	5165.3	3116.4	2356.4	3997.8
PC 36:3	Phosphatidylcholines	HMDB0007980	HMDB0007981	HMDB0008040	HMDB0008105																	944.8	1219.9	776	1015.1	1852.6	3033.8	1328.4	3051.6	1776.9	1697.8	4346.6	2357.2	1590.3	1678.5	1611.2	1635.2	1352.4	2218.2
PC 36:4	Phosphatidylcholines	HMDB0007982	HMDB0008042	HMDB0008106	HMDB0008107	HMDB0008138	HMDB0008170	HMDB0008203	HMDB0008234	HMDB0008429												1904.3	1411	1647.3	1412.4	1536.7	5287.6	2281.1	2507.9	2923.4	2053.8	2966.2	3072.4	1931	1478.5	1767.4	3258.6	1527.6	5125.3
PC 36:5	Phosphatidylcholines	HMDB0007984	HMDB0008015																			422.8	322.4	339.7	336	398.7	1224	553.5	723.2	706.4	488.9	824.5	738.6	457.1	384.9	466.3	650.2	370.1	1008.4
PC 36:6	Phosphatidylcholines	HMDB0007892	HMDB0008206																			77.37	58.12	64.94	71.53	83.99	252.4	118.2	153.5	143.6	111.5	174.8	162.5	94.41	72.98	103.2	116.9	61.3	164.5
PC 38:0	Phosphatidylcholines	HMDB0007893	HMDB0007985	HMDB0008043	HMDB0008267	HMDB0008528	HMDB0008755															483.9	371.5	341.9	388	423	1476	538.2	707	802.6	561.8	829.7	850.4	439.6	316.6	452.6	558.8	302.1	796.3
PC 38:1	Phosphatidylcholines	HMDB0007894	HMDB0007986	HMDB0008044	HMDB0008109	HMDB0008268	HMDB0008269															121.9	92.72	82.63	103.4	97.19	354.3	132.5	174.3	188.8	140.8	178.1	235.3	75.26	71.74	79.66	112.9	64.89	153.8
PC 38:3	Phosphatidylcholines	HMDB0008020	HMDB0008046	HMDB0008047																		395	392.1	316	404.2	585.9	1336.4	535.2	961.6	770.6	665.9	1441.2	966.7	618.9	607.8	667.6	475.3	328.9	645.5
PC 38:4	Phosphatidylcholines	HMDB0007988	HMDB0008048	HMDB0008112	HMDB0008113																	882	896.8	668.6	687.2	1091.6	2610	1018.5	1812.1	1428.1	1008.7	2235	1514.3	1034.7	1097	1026.8	1574.6	987.2	2308.9
PC 38:5	Phosphatidylcholines	HMDB0007989	HMDB0007990	HMDB0008050	HMDB0008114																	1272	1060.7	1065.3	1087.2	1368.1	4028.9	1620.7	2179.4	2043.6	1585.1	2759.9	2280.7	1522.8	1345.4	1518.4	2197.4	1188.9	3411.4
PC 38:6	Phosphatidylcholines	HMDB0007991	HMDB0008083	HMDB0008116	HMDB0008147	HMDB0008434	HMDB0008499	HMDB0008725														602.5	426.5	495.4	562.8	638.9	1957	813.4	1013.6	1085.8	883.9	1465.2	1332.8	869.4	639	897.3	958.1	472.8	1376.5
PC 40:1	Phosphatidylcholines	HMDB0007993	HMDB0008052	HMDB0008084	HMDB0008117	HMDB0008275																0.148	0.156	0.113	0.113	0.178	0.437	0.158	0.291	0.251	0.151	0.366	0.277	0.129	0.157	0.145	0.189	0.148	0.293
PC 40:2	Phosphatidylcholines	HMDB0008276	HMDB0008308																			79.25	66.02	49.62	49.76	78.59	215.3	76.34	118	117.9	74.67	150.5	126.5	52.21	54.16	61.31	104.2	69.81	180.2
PC 40:3	Phosphatidylcholines	HMDB0008086	HMDB0008119	HMDB0008277	HMDB0008278																	37.84	35.84	26.28	31.96	50.42	102.6	43.21	78.88	65.65	51.9	108.3	70.15	44.45	41.9	47.51	51.68	40.92	80.42
PC 40:4	Phosphatidylcholines	HMDB0008054	HMDB0008279	HMDB0008628																		72.9	86.68	68.11	63.71	103.6	222.9	99.75	175	134.4	100.4	234.5	139.7	95.55	100.4	95.51	158.2	99.36	214.4
PC 40:5	Phosphatidylcholines	HMDB0008055	HMDB0008056	HMDB0008120																		189.2	192.7	158.3	168.1	252.7	575.8	246.7	390.7	318	259	562.7	380.5	248.4	253	247.6	356.2	212.4	470.3
PC 40:6	Phosphatidylcholines	HMDB0008057	HMDB0008089																			321.4	277.4	250.5	308.3	437	1073	415.8	649.4	566.6	478.1	952.3	678.7	480.7	427.2	511.8	524	298.1	767.7
PC 42:0	Phosphatidylcholines	HMDB0008058	HMDB0008282	HMDB0008537	HMDB0008760																	6.68	5.77	5.49	5.33	6.15	17.21	7.83	12.75	11.74	7.44	15.36	12.2	5.24	5.99	5.72	9.19	6.04	16.14
PC 42:1	Phosphatidylcholines	HMDB0008059	HMDB0008124	HMDB0008283	HMDB0008538	HMDB0008762																8.95	9.24	6.2	6.61	12.27	26.96	8.14	18.19	17.18	8.67	27.87	16.96	7.93	11.6	9.72	8.19	8.54	15.25
PC 42:2	Phosphatidylcholines	HMDB0008092	HMDB0008125	HMDB0008157	HMDB0008284	HMDB0008316	HMDB0008348	HMDB0008539	HMDB0008570	HMDB0008602	HMDB0008763	HMDB0008794	HMDB0008795	HMDB0011330								26.87	26.14	20.14	18.83	33.26	84.16	28.63	49.71	41.54	28.8	68.67	44.82	21	26.54	25.73	39.23	31.09	66.69
PC 42:4	Phosphatidylcholines	HMDB0008191																				30.48	28.57	21.98	24.92	33.54	85.64	35.06	53.11	49.84	37.21	76.1	60.37	28.12	27.77	32	49.16	34.42	72.13
PC 42:5	Phosphatidylcholines	HMDB0008287																				21.53	25.3	18.89	20.53	32.2	68.89	32.91	55.49	40.39	35.32	77.12	49.11	28.69	31.06	29.46	48.65	33.8	60.61
PC 42:6	Phosphatidylcholines	HMDB0008288																				32.28	31.72	31.53	31.47	46.63	96.38	45.14	70.93	57.59	48.06	107.1	64.55	48.56	47.18	51.43	58	37.71	75.48
PC O-28:0	Phosphatidylcholines	HMDB0029206																				76.23	60.63	58.02	63.94	68.79	210	89.76	121.8	134.3	115.8	193.4	156.6	95.36	79.91	104.8	203.6	95.71	288.6
PC O-28:1	Phosphatidylcholines	HMDB0029221																				25.52	25.87	25.49	24.09	28.57	81.92	30.62	43.05	57.01	38.21	62.57	66.17	34.17	26.86	30.87	57.64	41.14	96.99
PC O-30:0	Phosphatidylcholines	HMDB0013341																				163.5	121	129.9	148.9	159.6	458.2	223.3	304.3	258.1	254.7	446.2	375.3	228.6	154.1	234.3	473.3	279.7	767.1
PC O-30:1	Phosphatidylcholines	HMDB0013402	HMDB0013403																			814.2	534.3	528	628.2	587.6	2039.3	1026.7	1200.6	1317	946.3	1320.3	1437.9	635.6	372.6	628.7	2181.5	1154.2	3547.3
PC O-30:2	Phosphatidylcholines	HMDB0013410																				14.63	11.07	10.61	13.9	12.44	43.9	23.3	26.59	27.78	24.07	31.01	33.21	16.78	10.17	16.1	33.5	19.74	53.36
PC O-32:1	Phosphatidylcholines	HMDB0007896	HMDB0007994	HMDB0013404																		2514.3	1757.5	1445.3	1497.9	1587.7	6004.6	2299.7	3260.1	3712.1	2179.3	3401.1	3745.3	1561.7	1171.7	1747.2	4765.8	2927	8154.6
PC O-32:2	Phosphatidylcholines	HMDB0013411																				704.2	513.6	478	514	503.4	1816.7	845.6	1050.5	1200	744.3	1080.3	1253.9	483.7	330.4	521.4	1185.6	752.7	2079.1
PC O-34:0	Phosphatidylcholines	HMDB0013405																				231.4	295.3	161.1	188.6	393.6	687.6	270.9	690.3	378.8	287.6	920.3	510	295	408.7	347.6	431.9	403.4	716.7
PC O-34:1	Phosphatidylcholines	HMDB0013426																				1507.4	1402.5	1100.5	1444.6	2033.8	4772	1837.8	3547.4	2490.7	2431.2	5451	3676.3	2414.4	2122.6	2675.4	2378.9	1608.3	3611.9
PC O-34:2	Phosphatidylcholines	HMDB0011151																				838.4	751.5	566.2	762.2	1063.4	2562.3	1078.9	1908.7	1492.1	1229.8	2700.8	1884.8	990.2	829.9	1064.7	1125.5	783.6	1607.3
PC O-34:3	Phosphatidylcholines	HMDB0013413																				281.6	263.1	210.5	277.2	345.7	825.9	417.1	650.4	508.8	439.7	800.5	611.2	292.1	226.1	276.2	433.1	293.5	578.5
PC O-36:0	Phosphatidylcholines	HMDB0013406	HMDB0013417																			30.46	31.45	22.69	26.85	40.7	88.61	37.94	76.35	55.63	40.12	104.4	66.34	37.31	41.36	36.52	43.23	39.41	67.4
PC O-36:1	Phosphatidylcholines	HMDB0013414	HMDB0013427																			248	304.5	184.8	259.5	513.6	884	326.1	857	572.7	442.9	1387.1	664.4	475.8	568.7	556.4	388.4	313.8	484.2
PC O-36:2	Phosphatidylcholines	HMDB0011243	HMDB0013418	HMDB0013428																		384.3	394	280.5	418.9	712.1	1314.1	495.7	1145	757.5	744.8	1966.5	1089.5	747.8	706.8	836.5	532.1	400	682.6
PC O-36:3	Phosphatidylcholines	HMDB0013425	HMDB0013429																			327.3	318.5	239.9	312.7	456.6	1051.8	448.9	826.1	592.9	540.7	1129.5	768.9	440.8	370.6	442.1	434.4	298.8	559.3
PC O-36:4	Phosphatidylcholines	HMDB0013407	HMDB0013435																			961.4	819.2	712.4	763	919.6	2734.4	1177.2	1556.5	1410.7	1138.1	1797.9	1646.3	891.7	691.1	864.8	1581.8	828.4	2103.4
PC O-36:5	Phosphatidylcholines	HMDB0011220	HMDB0013415																			3176.6	2469.8	2236.2	2111.4	2148.3	8341.1	3389.2	4100.6	4464.3	2610.2	3606.8	4072.6	1840.1	1459.7	1842.7	3896.5	2090.3	5792.9
PC O-38:0	Phosphatidylcholines	HMDB0013408	HMDB0013419																			82.12	63.7	65.28	78.79	83.65	261.7	108.6	153.3	154.8	115.7	203.5	171.3	105.1	80.96	111.6	113.6	71.34	179.3
PC O-38:1	Phosphatidylcholines	HMDB0013408	HMDB0013419																			21.97	26.9	14.08	16.54	36.42	85.13	21.59	72.57	94.3	32.59	104.7	52.33	29.5	39.62	37.84	34.92	28.42	56.61
PC O-38:2	Phosphatidylcholines	HMDB0013416	HMDB0013430																			62.4	68.51	41.57	71.95	137.6	231.2	84.08	209	153.5	125.2	371.5	175	149.7	151.5	152	83.21	69.76	103.1
PC O-38:3	Phosphatidylcholines	HMDB0013431	HMDB0013436																			80.11	79.57	60.75	86.29	137.9	273.2	110.5	221.2	190.1	140.8	316.5	201	143.2	137.6	159.5	120.8	84.66	148.5
PC O-38:4	Phosphatidylcholines	HMDB0013420																				355	328.8	253.5	276.6	386.1	1060.9	399	680.3	568.5	436.9	843.6	653.7	407.8	370.5	412.4	554	325.3	751.6
PC O-38:5	Phosphatidylcholines	HMDB0011253	HMDB0013432																			1755.9	1434.9	1221.1	1220.4	1458.5	5055.4	1829.8	2433.8	2552.7	1690.3	2692.9	2704.2	1387.4	1143.9	1460.5	2518.4	1374.1	3613.6
PC O-38:6	Phosphatidylcholines	HMDB0013409																				1948.1	1435.7	1306.2	1411.9	1429	5552.8	2132.3	2571.8	3080	1806.4	2481.4	2934.5	1265	930.8	1300.1	2101.7	1098.3	2955.5
PC O-40:1	Phosphatidylcholines	HMDB0013433																				53.48	38.44	31.12	36.25	51.53	142.6	50.48	90.06	85.33	50.31	110.5	81.66	44.55	48.93	54.72	66.41	45.2	112.2
PC O-40:2	Phosphatidylcholines	HMDB0013437																				48.6	41.96	35.01	41.36	54.22	148.4	57.62	102.2	102.2	68.45	142.4	111.7	58.5	55.04	65.61	46.11	28.38	67.15
PC O-40:3	Phosphatidylcholines	HMDB0013445	HMDB0013446																			27.38	25.26	20.51	24.69	37.11	82.63	37.76	62.94	68.25	40.94	88.2	55.33	35.51	33.27	37.02	38.03	26.07	58.91
PC O-40:4	Phosphatidylcholines	HMDB0013442																				70.15	74.17	55.86	63.71	86.52	216.3	93.57	154.8	127.2	96.67	198.9	137.9	88.38	86.22	89.22	128	81.75	177.5
PC O-40:5	Phosphatidylcholines	HMDB0013444																				194.9	187.9	142.9	146.6	208.8	554.2	231.2	347.6	334.2	231.7	441.2	339.6	199.9	181.3	204.3	337	192.6	444.5
PC O-40:6	Phosphatidylcholines	HMDB0013422																				418.4	346.4	287.6	323.9	391.6	1287.1	466.3	662.2	664.5	485.5	802.6	740.5	401.6	331.1	434.5	561.3	333.8	777.4
PC O-42:0	Phosphatidylcholines	HMDB0013423																				39.85	41.07	43.33	35.6	43.55	127.4	48.21	80.26	72.5	43.61	99.04	79.09	48.81	44.91	47.11	68.61	47.64	119.5
PC O-42:1	Phosphatidylcholines	HMDB0013434	HMDB0013447																			28.59	30.92	21.06	19.42	31.09	78.62	29.42	51.04	49.8	27.92	63.62	49.01	25.18	31.45	29.9	45.1	34.06	71.14
PC O-42:2	Phosphatidylcholines	HMDB0013438																				33.28	30.29	23.69	24.97	36.1	98.6	35.22	62.59	61.3	32.45	75.21	51.44	30.51	36.25	33.81	50.99	34.03	82.32
PC O-42:3	Phosphatidylcholines	HMDB0013458	HMDB0013459																			29.21	25.13	21.5	21.66	29.13	87.93	29.7	53.36	51.17	33.66	68.31	53.22	27.89	28.69	30.58	39.17	27.64	64.13
PC O-42:4	Phosphatidylcholines	HMDB0013448	HMDB0013454																			14.46	13.78	10.72	12.6	17.86	40.7	18.11	31.48	25.89	18.61	40.63	25.27	15.2	17.25	17.05	23.72	14.48	33.02
PC O-42:5	Phosphatidylcholines	HMDB0013451																				64.62	61.44	59.74	51.28	60.11	196.4	74.72	107.9	108.2	69.36	131.3	116.1	63.35	61.03	60.26	107.6	64.64	173.5
PC O-44:3	Phosphatidylcholines	HMDB0013449	HMDB0013452																			15.35	12.89	11.08	9.62	14.82	36.77	15	25.34	22.51	14.84	31.03	22.74	13.46	13.16	13.06	23.88	15.97	33.79
PC O-44:4	Phosphatidylcholines	HMDB0013453	HMDB0013455	HMDB0013460																		11.4	10.75	9.76	9.22	11.68	37.82	12.59	19.86	18.61	14.06	26.25	23.36	13.41	11.98	13.59	16.67	10.5	26.51
PC O-44:5	Phosphatidylcholines	HMDB0013456																				8.05	6.71	5.78	6.92	9.93	25.46	9.39	14.1	13.87	10.22	24.48	17.33	9.46	9.49	10.6	14.68	8.49	18.08
PC O-44:6	Phosphatidylcholines	HMDB0013450	HMDB0013457																			16.07	15.4	15.85	12.72	15.07	43.22	17.68	28.18	26.42	14.95	30.86	21.93	15.26	13.66	14.06	23.64	16.54	42.57
LPE 12:0	Phosphatidylethanolamines																					6.01	6.25	8.54	5.39	7.36	20.11	2.85	9.07	8.81	5.94	20.06	8.34	8.12	6.93	4.89	7.77	9.17	17.29
LPE 14:0	Phosphatidylethanolamines	HMDB0011470	HMDB0011500																			11.3	13.48	11.38	16.85	10.66	45.82	16.82	35.55	26.55	23.77	44.78	24.84	27.28	18.7	22.56	25.81	13.5	32.63
LPE 14:1	Phosphatidylethanolamines	HMDB0011471	HMDB0011501																			20.46	8.75	20.73	17.61	17.5	62.92	12.14	28.83	32.74	24.43	70.28	39.95	32.79	17.39	24.43	15.9	16.16	39.05
LPE 15:0	Phosphatidylethanolamines	HMDB0011472	HMDB0011502																			10.86	5.93	11.11	5.29	3.89	16.79	3.24	10.23	12.22	2.43	21.65	15.42	10.1	9.12	11.92	11.85	9.15	28.25
LPE 16:0	Phosphatidylethanolamines	HMDB0011473	HMDB0011503																			74.63	84.64	74.96	85.84	62.69	242.4	87.24	175.7	155.8	109	225.4	198	133.3	141.8	121.3	91.86	66.17	209.9
LPE 16:1	Phosphatidylethanolamines	HMDB0011474	HMDB0011504																			16.26	21.8	21.04	26.94	34.7	79.95	25.85	62.23	57.17	42.56	112.3	77.75	40.77	51.22	42.48	25.32	21.67	54.8
LPE 17:0	Phosphatidylethanolamines	HMDB0061691																				7.24	6.59	3.53	6.88	3.93	22.78	8.17	15.21	13.23	4.52	22.69	12.91	10.04	9.55	5.75	5.75	8.27	17.41
LPE 17:1	Phosphatidylethanolamines																					6.66	11.3	7.42	7.12	10.5	27.25	7.68	21.58	15.05	9.08	35.51	23.45	16.59	13.71	13.16	11.97	11.14	22.47
LPE 18:0	Phosphatidylethanolamines	HMDB0011129	HMDB0011130																			105.3	90.26	89.41	88.23	105.6	275.6	128.3	215.2	167.2	141.5	302.4	230.2	141.6	124.9	120.5	167.2	137.7	270.3
LPE 18:1	Phosphatidylethanolamines	HMDB0011475	HMDB0011476	HMDB0011505	HMDB0011506																	168.8	184.1	177	238.9	270	685.9	227.5	501.3	469.6	316.3	836.2	556	334.1	398.2	338.5	143	142.4	336.7
LPE 18:2	Phosphatidylethanolamines	HMDB0011477	HMDB0011507																			43.5	46.36	40.31	56.39	69.46	148	55.57	119.8	110	73.37	185.6	119.6	63.88	84.02	66.35	54.45	51.84	91.99
LPE 18:3	Phosphatidylethanolamines	HMDB0011478	HMDB0011479	HMDB0011508	HMDB0011509																	4.49	3.46	2.78	3.69	4.63	10.11	3.25	5.74	0.316	4.14	8.55	3.69	4.46	2.17	4.19	2.53	6.22	9.28
LPE 19:0	Phosphatidylethanolamines																					3.19	6.47	0.734	2.85	5.01	4.26	5.92	0	11.73	8.99	13.08	5.4	5.34	0	5.94	0	5.96	9.57
LPE 19:1	Phosphatidylethanolamines																					4.16	9.68	1.29	6.59	6.23	5.58	5.95	10.76	12.13	7.38	24.15	7.28	8.46	10.68	10.47	7.77	6.31	4.48
LPE 19:2	Phosphatidylethanolamines																					0.505	6.23	5.8	8.65	7.39	21.06	6.5	17.29	12.66	6.82	25	7.93	8.61	11.74	5.05	8.84	9.32	12.72
LPE 20:0	Phosphatidylethanolamines	HMDB0011481	HMDB0011511																			3.93	1.22	3.98	3.52	5.14	10.2	4.5	4.86	5.02	1.85	8.91	5.69	3.81	3.99	3.63	5.27	3.99	5.28
LPE 20:1	Phosphatidylethanolamines	HMDB0011482	HMDB0011512																			24.68	34.5	36.69	44.55	16.51	125.1	34.12	77.45	86.67	45	125.8	98.93	64.91	76.28	58.6	20.47	19.21	51.6
LPE 20:2	Phosphatidylethanolamines	HMDB0011483	HMDB0011513																			22.17	27.17	22.47	26.62	21.74	80.55	24.38	60.15	57.72	32.24	97.28	60.13	40.87	42.02	35.42	16.17	9.82	33.42
LPE 20:3	Phosphatidylethanolamines	HMDB0011484	HMDB0011485	HMDB0011486	HMDB0011514	HMDB0011515	HMDB0011516															60.84	75.77	72.8	90.48	82.6	237.5	79	178.8	182.7	119.4	231.7	166.8	110.3	139.8	99.87	73.68	67.43	146.7
LPE 20:4	Phosphatidylethanolamines	HMDB0011487	HMDB0011488	HMDB0011517	HMDB0011518																	489.2	622.7	616.1	533.2	450.6	1523.5	551.2	935	1068.8	585.6	927.9	863.6	552.9	702	447.5	832.9	734.6	1963.8
LPE 20:5	Phosphatidylethanolamines	HMDB0011489	HMDB0011519																			27.83	34.82	32.16	36.04	40.39	99.84	31.24	64.96	71.84	37.92	84.1	68.17	44.16	58.4	40.21	38.38	37.92	88.45
LPE 22:0	Phosphatidylethanolamines	HMDB0011490	HMDB0011520																			5.94	12.28	9.3	16.08	13.33	48.16	13.72	25.11	31.35	15.92	32.7	31.66	24.75	0	8.79	12.42	19.84	28.76
LPE 22:1	Phosphatidylethanolamines	HMDB0011491	HMDB0011521																			6.24	9.25	10.38	13.71	12.37	35.91	11.42	22.34	23.53	12.73	26.08	21.35	16.53	17.84	19.95	7.11	5.77	11.57
LPE 22:4	Phosphatidylethanolamines	HMDB0011493	HMDB0011523																			79.63	120.4	109.2	110.4	100.6	257.8	100.3	225.7	236.9	130.3	199.2	183.3	118.7	123.4	93.59	183.5	144.2	372.9
LPE 22:5	Phosphatidylethanolamines	HMDB0011494	HMDB0011495	HMDB0011524	HMDB0011525																	190	219.5	244.9	250.5	189.6	656.6	223.7	393.8	487.7	312.5	480.4	425.4	285.1	328	236.3	320.3	253.9	750.2
LPE 22:6	Phosphatidylethanolamines	HMDB0011496	HMDB0011526																			175.6	202.9	219	240	221.9	686.9	209.7	397	501.7	304.6	444.6	455.9	289.9	319.4	264.8	263.7	233.7	595.7
LPE 24:0	Phosphatidylethanolamines	HMDB0011497	HMDB0011527																			0	7.55	8.19	6.48	5.53	29.09	9.28	11.81	15.26	8.86	NA	14.74	10.68	7.87	7.42	14.11	7.81	22.67
LPE P-14:0	Phosphatidylethanolamines																					17.72	16.2	15.55	8.32	20.29	66.24	16.69	37.02	10.05	19.83	29.96	33.93	15.05	18.12	12.16	32.3	26.05	39.33
LPE P-15:0	Phosphatidylethanolamines																					21.2	16.95	14.7	5.43	4.08	68.11	0	35.37	0	21.72	43.6	26.69	23.24	14.73	22.21	19.52	19.28	0
LPE P-16:0	Phosphatidylethanolamines	HMDB0011152																				153.8	128	106	154.8	171.6	459.6	182.6	400.1	258.2	221.8	542.4	349.5	206.8	172.7	175.3	223.4	162.3	359.4
LPE P-17:0	Phosphatidylethanolamines																					18.97	20.9	21.25	18.85	18.55	68.71	25.37	62.58	29.46	24.94	52.46	43.71	26.57	23.69	23.62	31.66	21.04	52.19
LPE P-18:0	Phosphatidylethanolamines																					169.7	150.6	96.71	116.6	165.1	434.9	175.9	345.6	259.5	159.6	419.8	269.9	175.8	147.1	143.1	269	204.2	437
LPE P-18:1	Phosphatidylethanolamines	HMDB0240599																				102.3	82.94	82.38	95.88	135	319.1	124.3	244.3	176.6	155.7	365.8	241.3	125.9	126.9	128.9	100.6	80.44	173.5
LPE P-18:2	Phosphatidylethanolamines																					3.32	0	6.68	6.94	2.07	19.93	7.8	13.36	11.5	4.66	13.37	10.35	9.5	8.92	5.82	9.05	9.22	27.32
LPE P-20:0	Phosphatidylethanolamines																					18.08	20.65	11.5	14.47	19.88	56.7	24.55	45.03	34.4	13.38	49.23	40.18	15	19.7	18.82	25.85	27.43	47.78
LPE P-20:1	Phosphatidylethanolamines																					20.7	17.43	23.04	15.14	6.25	52.22	17.03	29.05	17.66	12.59	38.39	26.08	15.24	21.3	7.05	15.82	18.17	49.75
LPE P-20:4	Phosphatidylethanolamines																					8.39	12.86	10.69	6.78	4.77	25.6	10.8	7.07	20.45	8.11	0	15.31	11.27	5.32	4.9	11.76	6.17	21.78
LPE P-20:5	Phosphatidylethanolamines																					11.89	1.04	13.68	9.47	0	30.24	0	19.04	15.47	10.49	3.27	3.45	14.04	8.32	NA	3.26	11.68	0
LPE P-22:0	Phosphatidylethanolamines																					8.58	8.93	7.82	7.19	13.97	36.67	5.22	20.1	17.13	12.33	29.5	18.86	15.84	14.06	7.73	9.75	13.26	24.86
LPE P-22:1	Phosphatidylethanolamines																					1.95	0	2.68	1.46	3.7	20.64	5.26	7.48	6.96	3.93	2.49	8.04	2.07	3.55	0.765	0.796	4.25	9.56
LPE P-22:4	Phosphatidylethanolamines																					6.45	10.07	8.76	6.09	4.46	10.34	5.55	6.09	4.92	4.07	0	8.3	7.49	9.21	0	0	2.55	0
LPE P-22:5	Phosphatidylethanolamines																					6.34	8.45	3.91	9.63	8.26	14.01	13.06	17.58	12.64	4.99	27.24	6.96	7.82	12.17	1.32	10.78	10.21	14.65
LPE P-22:6	Phosphatidylethanolamines																					10.46	14.87	5.34	5.16	8.51	24.34	4.47	24.06	23.54	12.29	13.07	18.52	7.16	11.75	7.72	13.92	9.93	28.36
PE 20:0	Phosphatidylethanolamines																					6.24	7.95	10.1	7.53	5.78	24.02	7.68	11.64	17.43	10.13	12.3	11.02	8.34	10.51	2.78	8.48	10.31	24.39
PE 28:0	Phosphatidylethanolamines	HMDB0008821																				8.04	9.59	8.58	5.57	4.03	18.32	10.85	3.58	11.7	11.06	12.23	12.22	10.87	9.07	3.84	9.21	7.94	13.57
PE 28:1	Phosphatidylethanolamines	HMDB0008822	HMDB0008854																			2.19	3.57	4.36	3.85	3	10.34	3.05	6.92	6.23	2.45	10.05	5.63	3.52	3.78	4.32	6.76	4.33	6.9
PE 30:0	Phosphatidylethanolamines	HMDB0008824	HMDB0008889	HMDB0008920																		42.23	36.35	35.97	39.76	58.37	124.3	66.39	104.7	83.51	71.33	148.9	109.1	60.47	54.59	65.3	62.25	51.28	115.9
PE 30:1	Phosphatidylethanolamines	HMDB0008825	HMDB0008857	HMDB0008921	HMDB0008953																	11.27	10.99	11.68	16.48	20.17	37.57	22.78	34.05	26.85	25.65	55.89	42.71	24.35	16.13	23.67	16.61	15.1	38.05
PE 31:0	Phosphatidylethanolamines	HMDB0008890	HMDB0008922																			56.61	67.32	41.92	51.43	69.97	172.5	70.47	149.5	106.3	73.62	235.2	152.7	83.74	94.28	86.53	66.93	71.31	164.9
PE 32:0	Phosphatidylethanolamines	HMDB0008826	HMDB0008923	HMDB0008986																		327.3	516.9	250.4	254.8	497.4	1022.3	356.9	911.6	554.3	372.8	1057.2	728.3	308.2	511.7	383.4	359.2	374.4	642.4
PE 32:1	Phosphatidylethanolamines	HMDB0008828	HMDB0008859	HMDB0008924	HMDB0008956	HMDB0008987	HMDB0009052															174.3	208.6	157	200.9	298	524.8	295.1	554.9	372.1	359.1	945.1	567.3	339.4	335.8	359.8	301.5	244.1	522.9
PE 32:2	Phosphatidylethanolamines	HMDB0008829	HMDB0008861	HMDB0008957	HMDB0009053	HMDB0009085																24.78	24.51	22.64	30.71	36.86	66.21	43.82	63.84	54.4	44.67	107.7	67.07	42.43	37.11	44.4	44.33	38.23	92.48
PE 33:0	Phosphatidylethanolamines	HMDB0008892	HMDB0008988																			23.55	38.84	18.59	21.77	42.95	75.04	29.62	83	49.77	35.48	101	59.33	28.44	48.7	40.16	28.45	25.87	51.65
PE 33:1	Phosphatidylethanolamines	HMDB0008894	HMDB0009054																			62.48	83.74	59.78	79.28	118.4	214.7	102.9	239.9	149	136.1	399	214.4	148	141.5	151.1	112.8	87.83	182
PE 33:2	Phosphatidylethanolamines	HMDB0008895	HMDB0009087																			90.34	77.09	59.69	115.6	160.5	392.9	107.6	247.9	217.5	178.2	479.4	306.5	189.7	169.4	210.2	75.19	54.41	124.5
PE 34:0	Phosphatidylethanolamines	HMDB0008833	HMDB0008925	HMDB0008989	HMDB0009217																	146	239.5	98.47	98.55	243.2	434.8	133.1	416.9	246.1	123.4	452.6	273.4	108.5	239.4	153.6	124.1	134.5	228
PE 34:1	Phosphatidylethanolamines	HMDB0008834	HMDB0008866	HMDB0008926	HMDB0008927	HMDB0008958	HMDB0008990	HMDB0009055	HMDB0009218	HMDB0009250												1357	1681.9	1123.9	1563.7	2425.7	4636.7	1886.4	4175.2	2767	2443.9	6661.7	3967	2391.4	2621.7	2508.6	1918.2	1407.5	2710.7
PE 34:2	Phosphatidylethanolamines	HMDB0008835	HMDB0008867	HMDB0008928	HMDB0008960	HMDB0009056	HMDB0009088	HMDB0009251	HMDB0009283													217.7	313.4	217.7	282.6	453.2	728.2	366.9	790.1	482.9	484.4	1377.8	740.4	470.3	490.1	481.5	411.9	339.4	633.3
PE 34:3	Phosphatidylethanolamines	HMDB0008837	HMDB0008868	HMDB0008929	HMDB0008930	HMDB0008961	HMDB0009089	HMDB0009121	HMDB0009154	HMDB0009284	HMDB0009349											31.17	43.8	33.8	31.79	57.33	95.49	47.39	103.9	59.58	53.99	148.1	86.33	50.05	52.26	46.47	46.94	49.08	92.81
PE 34:4	Phosphatidylethanolamines	HMDB0008838	HMDB0008870	HMDB0008931	HMDB0008962	HMDB0008963	HMDB0009122	HMDB0009155	HMDB0009187	HMDB0009350	HMDB0009382											15.81	16.36	14.73	18.78	23.82	45.51	22.94	39.85	32	25.45	74.29	39.27	27.69	23.68	26.05	30.77	21.2	46.77
PE 35:1	Phosphatidylethanolamines	HMDB0008900	HMDB0009252																			156.4	189.8	123.5	180.3	299.2	533.3	250.4	534.3	357.9	309.7	864.9	506.4	325	325.4	350	205.1	150.2	284.5
PE 35:2	Phosphatidylethanolamines	HMDB0008901	HMDB0009285																			98.52	108.5	69.62	111.5	182.5	327.8	134.8	306	223.2	182.8	573.4	301.3	195.1	205.2	211.9	106.3	91.33	163.8
PE 35:3	Phosphatidylethanolamines	HMDB0008903	HMDB0009351																			94.95	87.26	62.98	106.2	157.5	337.7	125.8	259.9	209.5	165.6	474.5	303.9	178.5	157.2	180.4	84.01	65.26	135.2
PE 36:0	Phosphatidylethanolamines	HMDB0008841	HMDB0008932	HMDB0008991	HMDB0009220	HMDB0009481																250.9	203	140.7	241.2	304.9	943.3	299.8	493.8	443.6	371.3	869	612.2	415.9	319.6	385.3	275.4	186.8	440.6
PE 36:1	Phosphatidylethanolamines	HMDB0008874	HMDB0008933	HMDB0008965	HMDB0008993	HMDB0009057	HMDB0009221	HMDB0009253	HMDB0009482													2800	2986.7	2091.8	3026.6	4427.5	9729.1	3965.1	7633	5772.3	4705	12007	7942.6	4784.3	4817.6	5211.7	2821	1932.6	4222.4
PE 36:2	Phosphatidylethanolamines	HMDB0008843	HMDB0008934	HMDB0008966	HMDB0008994	HMDB0009059	HMDB0009090	HMDB0009254	HMDB0009286	HMDB0009547												959.5	1136	749	1160	1855.1	3317.5	1375.3	3184	2015.7	1997.7	5866.7	3213.2	2106.7	2154.1	2183.8	1309.5	1096.2	1973.1
PE 36:3	Phosphatidylethanolamines	HMDB0008876	HMDB0008936	HMDB0008967	HMDB0008995	HMDB0008996	HMDB0009060	HMDB0009092	HMDB0009123	HMDB0009156	HMDB0009287	HMDB0009352	HMDB0009548									172.4	254	154.8	210.4	365.9	556.3	275.4	669.1	358	387.4	1051.3	536.3	366.8	396.2	346.7	278.5	270.3	418.1
PE 36:4	Phosphatidylethanolamines	HMDB0008844	HMDB0008937	HMDB0008997	HMDB0009061	HMDB0009062	HMDB0009093	HMDB0009125	HMDB0009158	HMDB0009189	HMDB0009353	HMDB0009385	HMDB0009580									503.9	526	523.6	493.7	533.3	1263.9	761.3	945.1	837.6	753.9	1271.5	1003.2	666.8	532.3	512.5	1076	660.4	1736.7
PE 36:5	Phosphatidylethanolamines	HMDB0008877	HMDB0008939	HMDB0008970	HMDB0009063	HMDB0009094	HMDB0009095	HMDB0009126	HMDB0009159	HMDB0009191	HMDB0009386	HMDB0009451	HMDB0009581									84.18	83.17	70.59	87.66	111.8	259.5	128.1	196.3	164.3	133.8	287.9	201.5	133.4	113.6	110.5	130.2	103.1	221.1
PE 36:6	Phosphatidylethanolamines	HMDB0008847	HMDB0008972	HMDB0009096	HMDB0009127	HMDB0009128	HMDB0009160	HMDB0009161	HMDB0009192	HMDB0009452	HMDB0009679											17.96	17.38	13.95	21.39	20.06	64.76	31.73	42.82	38.48	32.48	72.91	51.13	30.17	29.38	31.09	27.33	17.98	44.25
PE 38:0	Phosphatidylethanolamines	HMDB0008940	HMDB0008998	HMDB0009222	HMDB0009484																	310.9	267.3	208.1	300.5	360	997	375	581	597.7	430.9	892.4	714.2	434.5	344	416	414.4	256.4	586
PE 38:1	Phosphatidylethanolamines	HMDB0008941	HMDB0008973	HMDB0008999	HMDB0009064	HMDB0009223	HMDB0009224	HMDB0009255	HMDB0009485													337.1	302	233.3	305.1	424.7	1141.9	389.3	662.4	658.3	468.6	981.4	784.7	452.1	389.4	479.9	366.2	231	579.1
PE 38:2	Phosphatidylethanolamines	HMDB0008942	HMDB0009000	HMDB0009065	HMDB0009097	HMDB0009225	HMDB0009257	HMDB0009288	HMDB0009550													292.4	270.6	200.2	286.8	431.1	1133.5	336.6	692.7	611.4	462.4	1251.9	779.5	491.5	463.4	517.3	284.5	181.1	433.7
PE 38:3	Phosphatidylethanolamines	HMDB0008975	HMDB0009002	HMDB0009066	HMDB0009098	HMDB0009130	HMDB0009163	HMDB0009226	HMDB0009227	HMDB0009258	HMDB0009290	HMDB0009354	HMDB0009551									702.4	724.9	544.2	731.9	969.9	2253.9	1100.9	1743.8	1399.6	1151.9	2402.9	1716.9	1217.1	1084.2	1195.1	897.8	593.8	1285.9
PE 38:4	Phosphatidylethanolamines	HMDB0008943	HMDB0009003	HMDB0009067	HMDB0009068	HMDB0009099	HMDB0009131	HMDB0009164	HMDB0009196	HMDB0009228	HMDB0009259	HMDB0009260	HMDB0009291	HMDB0009356	HMDB0009387	HMDB0009583						3217.8	3574.3	2747.5	2796.8	3255.2	8471.9	4487.1	6096.9	5350.8	4046.6	7610.5	5962.7	3812.1	3487.1	3210.4	6557	3908.7	10066.2
PE 38:5	Phosphatidylethanolamines	HMDB0008976	HMDB0009005	HMDB0009069	HMDB0009101	HMDB0009132	HMDB0009165	HMDB0009197	HMDB0009261	HMDB0009292	HMDB0009293	HMDB0009357	HMDB0009389	HMDB0009453	HMDB0009584							830.1	884.7	724.6	860.7	1097.8	2450.2	1207.4	1804.4	1470.3	1308	2825.3	1923.1	1270.4	1118.6	1145	1498.6	1007.8	2320
PE 38:6	Phosphatidylethanolamines	HMDB0008946	HMDB0009071	HMDB0009102	HMDB0009134	HMDB0009167	HMDB0009198	HMDB0009294	HMDB0009358	HMDB0009359	HMDB0009390	HMDB0009455	HMDB0009682									587.6	477.4	493.1	586.2	611.6	1603	860.1	1033.7	1029.8	935.3	1562.7	1419.4	852.6	648.7	801.9	823.3	484.1	1362.8
PE 38:7	Phosphatidylethanolamines	HMDB0008979	HMDB0009104	HMDB0009135	HMDB0009168	HMDB0009200	HMDB0009360	HMDB0009391	HMDB0009392	HMDB0009456	HMDB0009683											73.98	81.07	76.16	80.79	99.87	226.6	114.2	157.9	157.8	128.4	275.8	167.6	104.7	76.15	114.3	135.2	83.04	207.6
PE 40:1	Phosphatidylethanolamines	HMDB0009007	HMDB0009039	HMDB0009072	HMDB0009230	HMDB0009262	HMDB0009487	HMDB0009488														56.88	51.06	38.44	51.78	73.77	187.5	68.01	121.5	110.4	72.37	193.5	131	76.06	76.51	84.58	62.54	39.26	109.1
PE 40:3	Phosphatidylethanolamines	HMDB0009074	HMDB0009138	HMDB0009171	HMDB0009233	HMDB0009264	HMDB0009296	HMDB0009361	HMDB0009490	HMDB0009491	HMDB0009554											114.6	110.5	84.01	111.9	156.6	400.5	145	242.6	246.9	156.7	405.2	259.6	159.3	151.5	160.5	148	94.29	211.3
PE 40:4	Phosphatidylethanolamines	HMDB0009009	HMDB0009107	HMDB0009204	HMDB0009234	HMDB0009266	HMDB0009297	HMDB0009362	HMDB0009394	HMDB0009492	HMDB0009555	HMDB0009585										338.1	425.2	282.8	305.7	473.2	1032.9	450	831.7	601.3	525.6	1217.5	822.4	489.1	502.4	459.9	644.2	413.5	870.1
PE 40:5	Phosphatidylethanolamines	HMDB0009075	HMDB0009140	HMDB0009173	HMDB0009236	HMDB0009267	HMDB0009299	HMDB0009363	HMDB0009395	HMDB0009460	HMDB0009556	HMDB0009557	HMDB0009587									1053.6	1247.6	846.8	1029.3	1411.2	3122	1494.5	2546.4	1864.5	1555.9	3388.3	2343.2	1553.4	1609.8	1528.8	1914	1250.3	2744.2
PE 40:6	Phosphatidylethanolamines	HMDB0009012	HMDB0009108	HMDB0009206	HMDB0009269	HMDB0009300	HMDB0009365	HMDB0009396	HMDB0009461	HMDB0009558	HMDB0009588	HMDB0009684										1445.9	1452.2	1077.2	1375.1	1866.8	4605.9	1890.2	3254.7	2791	2261.1	4837.1	3721.5	2222.3	2065.9	2276.4	2079.4	1359	3287.7
PE 40:7	Phosphatidylethanolamines	HMDB0009078	HMDB0009141	HMDB0009174	HMDB0009302	HMDB0009366	HMDB0009398	HMDB0009462	HMDB0009589	HMDB0009590	HMDB0009686											602.7	616.1	471.5	573.3	870.8	1844.3	762.4	1373.5	1222.7	916.4	2302	1556.8	887.4	912.4	997.4	798	572.4	1352.5
PE 40:8	Phosphatidylethanolamines	HMDB0009111	HMDB0009207	HMDB0009368	HMDB0009399	HMDB0009464	HMDB0009591	HMDB0009687														78.24	83.25	74.76	79.09	117.5	263.1	115	176.4	168.4	129.4	305.2	188.6	125.2	116.1	121.6	127.5	88.72	210.6
PE 42:7	Phosphatidylethanolamines	HMDB0009276	HMDB0009372	HMDB0009470	HMDB0009566	HMDB0009608	HMDB0009692															30.02	37.95	21.9	26.9	50.65	89.51	40.23	78.03	62.88	49.16	144	79.68	46.61	56.98	56.16	48.67	35.44	66.56
PE 42:8	Phosphatidylethanolamines	HMDB0009309	HMDB0009405	HMDB0009596	HMDB0009693																	58.03	71.84	58.25	58.36	106	215.7	82.93	154.3	141.2	93.91	245.6	138	96.42	98.38	90.09	98.28	66.55	145.9
PE 44:6	Phosphatidylethanolamines	HMDB0009507	HMDB0009570	HMDB0009601	HMDB0009699																	13.89	11.73	9.62	9.41	17.57	43.1	15.2	27.31	20.5	20.65	45.56	25.23	17.33	14.37	15.84	18.16	8.96	25.89
PE 44:7	Phosphatidylethanolamines																					7.13	6.03	6.39	6.61	9.68	18.42	8.52	15.22	12.85	12.21	24.91	14.99	8.38	7.3	8.85	10.21	6.89	13.82
PE 44:11	Phosphatidylethanolamines																					45.58	50.14	33.97	30.91	60.15	146.5	45.41	80.39	70.93	46.68	127.9	72.69	40.11	53.18	43.84	67.45	44.36	110.7
PE 44:12	Phosphatidylethanolamines	HMDB0009705																				26.41	25.51	22.33	24.79	40.28	91.93	36.68	58.61	50.06	47.29	116.1	65.93	44.5	38.77	42.46	45.86	22.15	65.58
PE P-16:0/14:0	Phosphatidylethanolamines	HMDB0011335																				32.2	28.21	23.24	30.07	36.96	95.8	34.54	68.31	52.28	56.96	122.6	90.46	45.17	55.37	55.46	36.16	24.82	53.58
PE P-16:0/15:0	Phosphatidylethanolamines	HMDB0011337																				17.82	13.82	10.56	15.23	25.6	50.99	22.96	41.77	32.83	26.51	64.83	43.21	27.04	28.3	27.07	20.06	17.18	34.8
PE P-16:0/16:0	Phosphatidylethanolamines	HMDB0011158																				205.3	202.5	140.1	139.3	201.6	509.5	202.5	429.7	260	228.6	557.6	338.3	225.6	241.9	235.7	142.8	128	312.7
PE P-16:0/16:1	Phosphatidylethanolamines	HMDB0011339																				256.5	218.5	162	273.3	412.8	1034.1	303.6	758.6	470.2	501.4	1451.8	859.9	442.4	440	520.2	222.8	184.1	397
PE P-16:0/18:1	Phosphatidylethanolamines	HMDB0011342																				2120.3	1527.1	1141.4	2080.1	3265.1	8388.8	2181.7	5743.1	3801.4	3382.5	10435.4	6157	3408	3417.9	4067.7	1205.5	867.7	1887.6
PE P-16:0/18:2	Phosphatidylethanolamines	HMDB0011343																				553.3	428.7	291.8	538.7	828.7	2035.6	590.5	1563	1007.4	930.2	2727.8	1611.8	756.4	749.5	786.3	411.8	306.8	571.9
PE P-16:0/18:3	Phosphatidylethanolamines	HMDB0011344	HMDB0011345																			18.51	15.4	13.55	19.87	24.12	71.86	21.34	55.15	31.82	32.41	88.31	62.11	38.79	33.56	36.59	20.29	14.46	31.09
PE P-16:0/20:3	Phosphatidylethanolamines	HMDB0011351																				932.4	780.9	552.4	912.5	1311.7	3153.9	1058.3	2422.5	1504.2	1363	3581.7	2289.9	1369.6	1273.8	1386.5	727.8	450.9	967
PE P-16:0/20:4	Phosphatidylethanolamines	HMDB0011352																				7576.2	6389.7	5098.2	6152.4	7552.3	23077.6	8273	14234.4	10695	8925.1	17933.4	14155.1	7634.1	7406.1	7030.1	9755.7	6595.6	15863.9
PE P-16:0/20:5	Phosphatidylethanolamines	HMDB0011354																				487.6	409.2	322.2	511.2	745	1739.8	562	1273.3	832.4	776.8	1955.7	1230.9	775.4	765.6	772.6	493.9	415	805.1
PE P-16:0/22:4	Phosphatidylethanolamines	HMDB0011358																				898.7	788.9	634.5	705.1	1004	2454	1034	1843	1296.4	1232.1	2638.5	1788.1	1021.6	972.7	918.4	1531	823.3	2104.5
PE P-16:0/22:5	Phosphatidylethanolamines	HMDB0011359	HMDB0011360																			3571.6	2848.7	2442.7	3227.2	4105.5	11336.7	4214.2	6978.5	5332.2	4983.6	9693.7	7721.6	4626.5	3854.6	4431.4	4831.6	2570.5	7268
PE P-16:0/22:6	Phosphatidylethanolamines	HMDB0005780																				3511.2	2636.2	2261.4	3197.7	4340.8	12147.5	3667.9	7216.5	5638.8	5307	10885.4	8574.9	4841.6	4035.3	5002.7	4019.6	2504.4	5922.5
PE P-18:0/14:0	Phosphatidylethanolamines	HMDB0011368																				174	128.6	103.2	118.1	244.9	484.9	203.5	485.5	279.9	223.8	597.8	453	314.9	325	334.6	176.6	124.7	360.7
PE P-18:0/16:0	Phosphatidylethanolamines	HMDB0011371																				347.8	312.3	180.5	236.3	409.2	1076.6	352.8	824.6	532.8	402.3	1192.2	772.8	503.7	576.6	515.1	229.1	197.5	508.7
PE P-18:0/16:1	Phosphatidylethanolamines	HMDB0011372																				621.7	500.3	368.4	583.7	934	2460.6	647.4	1734.8	1071.8	915.1	3057.7	1833.9	1005.1	992.9	1110	452.2	356.1	660.6
PE P-18:0/17:1	Phosphatidylethanolamines																					51.19	52.4	39.45	64.12	108.1	224.5	76.6	193.1	130	101.3	286.6	179	101.1	104.5	124.8	59.12	37.47	78.38
PE P-18:0/18:0	Phosphatidylethanolamines	HMDB0011373																				49.34	7.16	53.4	42.97	89.76	117.7	46.7	171	96.55	64.27	200.8	139.3	51.25	76.31	22.3	9.97	54.96	111.4
PE P-18:0/18:1	Phosphatidylethanolamines	HMDB0011375																				1109.6	815.6	617.1	955	1472	4205.1	1158.3	2821.2	1922.6	1552	4151.9	2810.5	1621.3	1533.3	1805	704.1	506.5	1141.5
PE P-18:0/18:2	Phosphatidylethanolamines	HMDB0011376																				402.3	305.3	227.4	329.7	502.7	1345.3	424.2	982.5	678.3	565.8	1370.3	921	430.7	417.1	475.2	378.7	255.7	450.9
PE P-18:0/18:3	Phosphatidylethanolamines	HMDB0011377	HMDB0011378																			54.5	38.23	21.13	47.88	72.54	166.6	47.6	126.5	75.37	57.65	159	88.48	60.8	63.15	69.95	51.99	38.92	73.56
PE P-18:0/19:1	Phosphatidylethanolamines																					41.14	43	28.4	38.37	56.69	106.3	50.11	106.9	74.04	58.93	90.57	102.8	61.39	57.76	80.31	20.23	26.09	27.44
PE P-18:0/20:1	Phosphatidylethanolamines	HMDB0011381																				270.1	205.8	132.3	232.4	403	1095.4	269.8	723.7	482	363.3	1151.5	710.4	454.7	446.5	574.3	127.1	116.8	221
PE P-18:0/20:2	Phosphatidylethanolamines	HMDB0011382																				428.5	280.4	216.4	342.3	532.9	1458	412.5	953.5	685.5	535.8	1495	1038.4	555.3	531.1	636	160.2	123.5	245.6
PE P-18:0/20:3	Phosphatidylethanolamines	HMDB0011384																				637.3	572.9	425	558.3	845.6	2181.5	846.6	1623	1146.8	870.8	1998.2	1437.5	837.9	771.5	836.6	635.7	368.2	815
PE P-18:0/20:4	Phosphatidylethanolamines	HMDB0005779																				11525.1	9911.1	7633.4	7496.4	9485.3	31262.3	12108.9	19225.5	16129.2	10681.3	19013.4	17495.4	8855.6	8476.9	8172.3	17344.5	10946	28087
PE P-18:0/20:5	Phosphatidylethanolamines	HMDB0011387																				692.7	567.9	445.2	557.9	835.5	2251.5	841.8	1566.2	1126.1	809.2	1915.3	1346.5	774	786.3	794.8	770.7	611.4	1324.8
PE P-18:0/22:1	Phosphatidylethanolamines																					168.5	125.3	99.84	151.5	231.7	580.6	210.7	446.3	280.9	251.5	671	388.1	286.7	277.5	302.3	131.1	73.32	170.2
PE P-18:0/22:2	Phosphatidylethanolamines	HMDB0011390																				60.12	47.14	22.27	52.25	77.95	225	69.44	153	91.72	83.05	180.4	147.2	82.72	88.96	112.6	48.88	28.3	59.2
PE P-18:0/22:3	Phosphatidylethanolamines																					499.8	408.7	294.1	402.9	546.7	1548.1	526.2	1071.3	837.6	632.2	1286.6	951.5	642.6	507.6	512.2	578.6	334.8	834.6
PE P-18:0/22:4	Phosphatidylethanolamines	HMDB0011391																				634.7	540.6	408.4	430.8	581.4	1740.9	688	1235.2	942.2	702.2	1446	1104.3	561.5	587.4	559.1	953.1	551.6	1298.3
PE P-18:0/22:5	Phosphatidylethanolamines	HMDB0011387	HMDB0011392	HMDB0011393																		3253.6	2672.5	2073.8	2365.6	3202.5	9778.8	3613.4	5911	4787.8	3666.5	7031.9	5715.9	3305.6	2967.6	3219	4299.3	2457.5	6251.7
PE P-18:0/22:6	Phosphatidylethanolamines	HMDB0011394																				3602	2882.4	2224.2	2836.7	3652.2	11121.8	3826	7011.9	5521.2	4372.1	8481.3	7007.1	3857.6	3473.8	3899.8	4842.6	2953.4	6824.9
PE P-18:1/18:1	Phosphatidylethanolamines																					1531.9	1126.7	843.2	1602.9	2494.1	6570	1601.9	3940	2822.7	2854.7	7606.9	5127.8	2628.2	2421.9	2867.5	840.1	574.6	1346.8
PE P-18:1/18:2	Phosphatidylethanolamines																					426.8	332.8	253.8	428.8	668.3	1595.4	475.7	1176.1	777.7	805.2	2035.5	1262.3	604.4	540.6	585.4	302.1	212.9	438
PE P-18:1/20:4	Phosphatidylethanolamines																					8715.4	7287.2	5661.6	6617.1	8360.1	27879.1	8882.8	15007.4	12127.7	10743.1	19507	16543.7	8623.2	7829.1	7375.5	8624.3	5856	14278.3
PE P-18:1/20:5	Phosphatidylethanolamines																					573.5	433.9	345.6	520.6	748.1	2134.6	633.5	1297	923.9	879.7	1942	1426.8	831.2	757	808.4	438	370.6	749
PE P-18:1/22:6	Phosphatidylethanolamines	HMDB0011460																				3567.1	2528.6	2110.1	3195.3	4113.8	12592.9	3485.6	6584.5	5570.1	5538	10585.9	8803.9	4644.1	3794.5	4975.5	3047.5	1973.7	4581.9
PE P-20:0/14:0	Phosphatidylethanolamines																					8.91	5.85	8.31	5.63	9.41	26.57	6.71	14.69	9.27	10.45	21.27	13.29	7.01	10.13	10.06	2.97	8.22	0
PE P-20:0/16:0	Phosphatidylethanolamines																					28.3	22.86	26.35	14.85	28.75	65.67	18.86	36.94	39.5	31.15	85.73	38.58	24.14	25.38	30.56	13.7	18.11	64.58
PE P-20:0/16:1	Phosphatidylethanolamines																					11.26	14.16	10.42	16.13	23.89	25.37	16.85	31.45	22.51	20.18	29.85	26.53	18.25	15.45	11.09	8.01	38.47	17.43
PE P-20:0/17:1	Phosphatidylethanolamines																					5.88	5.56	5.7	6.86	0.441	20.02	3.9	11.23	5.33	7.07	2.75	9.13	5.24	3.71	2.73	3.24	10.56	6.28
PE P-20:0/18:1	Phosphatidylethanolamines																					50.76	42.46	42.74	48.34	63	150.3	39.73	106.6	81.61	83.92	174.9	137.6	62.17	51.87	74.09	38.03	32.73	83.88
PE P-20:0/18:2	Phosphatidylethanolamines																					13.62	14.68	14.4	14.15	21.27	51.36	14.98	37.93	20.52	19.83	55.53	35.64	13.1	19.85	20.58	16.09	16.25	23.37
PE P-20:0/20:0	Phosphatidylethanolamines																					3.66	5.35	5.56	2.85	7.39	18.85	5.62	8.43	6.7	6.93	9.45	6.41	4.67	5.75	3.62	6.58	11.4	11.11
PE P-20:0/20:4	Phosphatidylethanolamines																					122.9	96.3	84.43	77.53	88.35	291	108.7	162.2	154.3	107.1	203	159.5	75.98	77.45	75.12	130	77.06	228.4
PE P-20:0/20:5	Phosphatidylethanolamines																					50.09	63.16	47.37	31.62	49.28	151.7	44.96	87.92	61.4	51.23	122.1	72.52	37.33	53.38	57.32	51.63	37.23	110
LPG 14:0	Phosphatidylglycerols																					6.43	5.2	NA	4	2.4	13.91	3.19	24.01	6.52	5.03	5.93	9.39	4	3.96	4.34	6.38	2.08	7.93
LPG 14:1	Phosphatidylglycerols																					1.88	NA	NA	2.54	NA	6.28	2.24	9.24	3.67	0	NA	2	2.03	2.1	1.01	NA	2.85	5.24
LPG 16:0	Phosphatidylglycerols																					2.69	24.07	20.68	28.85	9.96	45.82	37.54	329.1	44.64	40.91	66.13	61.59	13.17	51.78	24.12	63.72	20.77	76.47
LPG 16:1	Phosphatidylglycerols																					11.26	12.92	12.73	10.29	13.47	48.01	13.98	23.17	18.62	23.07	37.07	33.8	14.86	14.69	18.69	29.65	14.85	32.59
LPG 17:0	Phosphatidylglycerols																					6.72	2.83	7.48	8.58	6.09	0	0	17.01	0.913	5.22	21.61	15.21	8.43	5.58	5.95	15.31	6.76	28
LPG 17:1	Phosphatidylglycerols																					0	0.092	16.89	14.37	14.04	56.32	7.81	31.6	11.59	20.26	32.2	20.19	19.5	11.7	16.78	29.63	15.37	0
LPG 18:0	Phosphatidylglycerols																					21.26	6.59	16.03	20.05	9.07	55.42	8.43	284.5	35.83	14.22	35.1	38.66	15.91	42.25	20.61	57.43	30.12	42.86
LPG 18:1	Phosphatidylglycerols																					145	119.4	89.68	133.9	164.7	412.3	149.1	328.1	285.6	237.6	509.6	372.9	221.1	181.7	215	287.1	173.3	399.7
LPG 18:2	Phosphatidylglycerols																					20.87	18.29	12.52	16.77	18.1	50.04	21.7	44.18	26.63	25.64	50.75	40.82	16.09	19.62	17.98	47.49	27.16	58.59
LPG 20:1	Phosphatidylglycerols																					2.26	1.74	1.75	2.19	2.14	6.69	2.67	6.27	4.58	2.93	6.18	4.64	3.13	2.69	3.71	3.82	3.02	5.51
PG 14:0_16:0	Phosphatidylglycerols																					0	24.28	14.66	16.35	8.83	43.33	23.4	74.37	14.64	15.08	15.71	21.78	15.54	14.86	16.68	33.63	21.6	43.98
PG 15:0_18:1	Phosphatidylglycerols																					27.65	15.9	18.77	21.24	31.24	87.39	32.19	49.92	32.26	36.8	66.52	45.1	33.16	23	29.11	35.69	20.78	51.9
PG 16:0_16:0	Phosphatidylglycerols	HMDB0010570																				59.71	49.22	45.78	48.98	48.03	167.1	68.97	100.9	86.32	81	118.4	107.1	74.52	55.01	60.55	99.33	57.99	138.7
PG 16:0_16:1	Phosphatidylglycerols	HMDB0010571	HMDB0010585																			90.13	103.4	59.38	55.25	84.69	285.4	81.46	176.2	113.8	78.94	199.7	140.6	75.23	98.96	79.93	113.6	90.11	222.5
PG 16:0_18:1	Phosphatidylglycerols	HMDB0010573	HMDB0010574	HMDB10574	HMDB0010630																	449.2	493.2	366.7	484.6	474.3	1378.8	589.8	774.7	713.1	745.4	1141.4	1028.6	681.3	427	570.8	958	464.6	1385.1
PG 16:0_18:2	Phosphatidylglycerols	HMDB0010575	HMDB0010645																			100.7	125.1	71.72	93.69	132.5	364.2	120.9	241.3	141.8	140.3	377.6	204.4	136.7	152.4	128.1	140.4	101.2	225.5
PG 16:0_18:3	Phosphatidylglycerols	HMDB0010576	HMDB0010577	HMDB0010660	HMDB0010675																	34.5	44.21	41.48	44.23	41.51	128.5	54.26	115.6	70.1	54.35	108.9	87.43	53.18	49.86	48.07	80.4	56.09	142.1
PG 16:0_19:1	Phosphatidylglycerols																					142.2	109.8	103.9	121.6	126.9	433.6	131.1	237.2	221.8	154.6	345.7	280.2	157	132.8	156.9	125.9	91.42	260.1
PG 16:0_20:3	Phosphatidylglycerols	HMDB0010579																				89.62	97.87	68.37	65.41	94.47	264.5	85.64	173.4	142.8	77.22	194.8	136.4	74.05	93.51	74.81	130.4	105.5	254.3
PG 16:0_20:4	Phosphatidylglycerols	HMDB0010580	HMDB0116606																			200.2	242.5	181.2	153.4	231.8	655.7	193.2	433	364.4	186.7	525.2	335.2	190.7	243.1	190.3	315	250.6	631.5
PG 16:0_20:5	Phosphatidylglycerols																					51.6	56.61	50.57	53.33	62.71	175.4	68.86	127.5	102.2	73.34	171.8	111.6	69.38	71.49	69.47	88.07	58.15	151.1
PG 16:0_22:1	Phosphatidylglycerols																					36.35	32.07	26.77	25.21	24.41	95.05	37.35	55.86	56.54	31.29	51.98	63.04	25.91	20.51	22.72	45.2	32.34	77.57
PG 16:0_22:2	Phosphatidylglycerols																					16.59	20.57	14.39	12.39	19.98	50.02	18.09	46.86	24.29	15.45	41.63	26.48	16.98	22.5	14.08	21.66	18.51	35.27
PG 16:1_16:1	Phosphatidylglycerols	HMDB0010586																				61.34	67.85	43.45	67.66	78.74	216.5	82.43	159.7	111.8	99.27	242.8	172.3	104.6	82.97	98.63	87.88	55.77	148.5
PG 16:1_18:0	Phosphatidylglycerols	HMDB0010587	HMDB0010601																			23	21.39	15.56	24.2	25.55	83.7	26.21	85.92	40.27	32.13	64.94	52.7	36.76	33.03	29.64	35.98	22.4	47.44
PG 16:1_18:1	Phosphatidylglycerols	HMDB0010589	HMDB0010631																			307	308.2	237.1	346	431.2	1074.7	405.1	843.9	594.8	512.7	1219	859.3	545.4	454.7	527.3	331.7	225.4	528.7
PG 16:1_18:2	Phosphatidylglycerols	HMDB0010590	HMDB0010646																			48.94	57.29	42.91	52.14	62.28	146.8	67.93	132.4	84.6	77.01	162.7	114.6	68.97	63.84	63.16	84.6	62.37	128
PG 16:1_20:4	Phosphatidylglycerols	HMDB0010595	HMDB0116608																			59	66.73	56.16	48.84	51.72	157.3	74.27	112.2	89.97	59.62	117.8	98.41	66.41	52.87	51.43	120.8	69.22	212.3
PG 16:1_22:1	Phosphatidylglycerols																					21	18.66	15.17	17.28	20.13	70.05	22.86	33.49	33.63	19.99	55.2	38.99	13.29	14.93	16.39	23.7	14.96	43.24
PG 16:2_18:1	Phosphatidylglycerols																					131.2	150.2	98.89	166.2	239.5	496.9	183.2	500.2	264	263.6	851.9	426	310.4	315	317.7	168.2	137.2	265.7
PG 16:2_18:2	Phosphatidylglycerols																					10.93	16.58	10.37	14.66	20.6	30.3	16.5	43.47	22.25	19.58	63.27	33.37	16.83	22.71	19.36	21.14	16.53	31.34
PG 16:3_18:1	Phosphatidylglycerols																					19.22	22.7	13.32	18.27	19.48	36.57	17.66	53.02	26.1	25.53	52.97	34.4	26.22	27.04	25.21	26.23	26.77	50.28
PG 17:0_18:1	Phosphatidylglycerols																					120.9	129.8	85.36	112.3	134.8	399.9	130.5	252.1	201.1	151.3	367.3	256.4	135.9	142	139.1	113.6	85.51	234.7
PG 17:0_18:2	Phosphatidylglycerols																					10.76	12.18	7.09	11.02	12.91	16.1	13.77	23.02	16.49	14.15	31.4	25.99	13.36	6.85	13.83	14.38	5.24	19.14
PG 17:1_18:1	Phosphatidylglycerols																					63.91	65	44.17	71.69	87.63	224.1	78.51	175.9	129.2	126.7	319.4	189.2	116.5	93.21	128.1	71.22	45.91	128.5
PG 18:0_18:1	Phosphatidylglycerols	HMDB0010604	HMDB0010632																			128.9	107.9	62.21	106.8	119.9	345.2	129.4	278.6	193.4	186.4	448	320.9	184.1	139.5	174.5	197	116.1	288.1
PG 18:0_18:2	Phosphatidylglycerols	HMDB0010605	HMDB0010647																			20.34	16.79	11.13	17.52	20.19	42.18	19.64	38.14	29.6	27.44	44.43	43.31	20.15	13.26	16.53	36.82	24.61	61.21
PG 18:0_18:3	Phosphatidylglycerols	HMDB0010606	HMDB0010607	HMDB0010662	HMDB0010677																	16.55	16.2	16.67	18.24	13.86	50.45	16.99	60.07	20.6	14.74	40.34	25.79	15.32	20.39	17.09	26.15	20.18	54.26
PG 18:0_22:1	Phosphatidylglycerols																					9.82	10.8	8.9	10.48	9.11	28.82	10.84	34.97	18.52	10.95	25.19	18.84	11.44	13.14	9.7	12.82	9.46	23.75
PG 18:1_18:1	Phosphatidylglycerols	HMDB0010634																				1212	968.2	634.9	1315.3	1369.2	3387.4	1190.9	2815	2031.3	2456.5	5341.2	4069.3	2150.3	1217.5	2323.9	1223.8	784	2104.3
PG 18:1_18:2	Phosphatidylglycerols	HMDB0010635	HMDB0010649																			204.8	214.2	126.2	192	213.4	521	224.5	503.7	318	334.7	691.3	554	229.7	164.7	266.6	240.8	184.2	431.3
PG 18:1_18:3	Phosphatidylglycerols	HMDB0010636	HMDB0010637	HMDB0010664	HMDB0010679																	19.43	22.92	15.1	20.57	22.25	66.92	27.5	50.56	31.69	36.26	91.76	47.04	34.85	28.13	36.32	31.9	23.8	42.18
PG 18:1_20:0	Phosphatidylglycerols																					77.93	76.22	58.37	84.84	103	268.6	100.6	182.2	145.7	107.3	287.8	197.7	110.2	101	111.6	86.66	56.26	123.1
PG 18:1_20:1	Phosphatidylglycerols																					81.31	68.49	49.33	91.47	108.6	261.4	81.4	208.4	150.3	160.3	444.1	274.8	158.4	117.4	161.5	70.36	49.49	104.7
PG 18:1_20:2	Phosphatidylglycerols																					149.2	121.7	77	154.1	186.6	460.9	153.9	334.7	247.6	282.7	662.1	473.3	271.2	175.7	272	133.2	84.6	221.7
PG 18:1_20:3	Phosphatidylglycerols	HMDB0010639																				180.7	184	110.6	138.7	181.7	502.3	168.4	376.6	277.7	201.7	466.3	334.1	168.5	154.1	176.9	182	120.7	311.8
PG 18:1_20:4	Phosphatidylglycerols	HMDB0010640	HMDB0116610																			358.9	305.9	216.4	228.7	278.7	926.1	291.4	547.5	520.5	303.1	673.2	545	275.4	256.2	275.8	388.7	240.5	676.2
PG 18:1_20:5	Phosphatidylglycerols																					103.2	91.65	69.29	90.11	88.87	304.2	117.9	197.8	166.2	113.3	221.9	188.1	96.5	86.18	94.76	114.8	69.01	205
PG 18:1_22:0	Phosphatidylglycerols																					95.74	94.32	62.49	106	127.3	311	98.52	202.2	179	161.2	405.8	262.6	164.4	122	173.3	106.7	67.31	162.4
PG 18:1_22:1	Phosphatidylglycerols																					49.72	49.2	35.63	49.41	54.52	167.5	61.85	99.79	73.96	70.6	126.8	102.4	64.72	42.42	56.25	76.83	46.67	113
PG 18:1_22:2	Phosphatidylglycerols																					41.06	41.69	28.57	43.46	50.08	138.5	49.12	89.73	70.63	60.62	161.7	100.4	66.08	57.91	71.04	40.07	32.38	59.15
PG 18:1_22:3	Phosphatidylglycerols																					28.42	27.86	20.23	27.71	37.58	94.16	32.2	69.14	40.37	43.71	118.5	63.52	43.77	40.57	46.73	31.23	24.65	57.83
PG 18:1_22:4	Phosphatidylglycerols	HMDB0010641																				113.3	119	65.2	87.35	123	318.7	104.2	224.4	181.5	128.5	331.7	243	120.2	118.8	119.5	122.7	85.56	220.3
PG 18:1_22:5	Phosphatidylglycerols																					382.3	365	259.8	375	426.5	1258.3	465.2	859.4	641.8	532.1	1233.7	859.2	485.2	433.1	469.2	512.6	277	731.7
PG 18:2_18:2	Phosphatidylglycerols	HMDB0010650																				37.65	51.87	28.97	33.17	45.16	94.22	47.86	99.12	63.35	54.51	116.1	85.56	36.82	32.7	31.95	57.78	55.68	123.3
PG 18:2_18:3	Phosphatidylglycerols	HMDB0010651	HMDB0010652	HMDB0010665	HMDB0010680																	2.63	3.72	3.57	3.28	4.5	10.1	5	8.62	5.33	3.86	10.74	6.34	4.43	3.71	3.79	3.55	3.93	9.25
PG 18:2_18:4	Phosphatidylglycerols																					3.26	2.23	3.09	3.55	3.39	11.16	5.3	9.81	5.51	4.68	12.07	8.55	4.55	3.61	4.53	6.66	4.6	9.85
PG 18:2_20:0	Phosphatidylglycerols																					21.84	25.5	16.74	21.9	25.24	68.5	32.82	48.32	37.59	30.15	65.73	48.07	21.3	20.94	20.53	35.01	22.18	47.92
PG 18:2_20:2	Phosphatidylglycerols	HMDB0116577																				36.28	46.16	25.68	35.83	50.78	109.7	48.7	109.3	64.08	67.43	159.8	98.58	57.11	41.26	44.54	43.74	28.08	74.32
PG 18:2_20:3	Phosphatidylglycerols	HMDB0010654	HMDB0116581																			24.12	27.36	17.27	17.36	23.21	57.36	27.04	49.17	37.14	25.2	54.12	40.67	21.32	19.13	19.41	29.89	26.14	52.31
PG 18:2_20:4	Phosphatidylglycerols	HMDB0010655	HMDB0116584																			46.61	53.3	34.54	36.83	39.71	123.7	47.1	91.67	73.58	47.2	92.17	75.86	37.42	34.98	35.86	72.16	59.59	141
PG 18:2_20:5	Phosphatidylglycerols																					13.38	15.11	9.36	10.66	11.54	37.47	16	30.87	21.66	11.52	25.99	18.08	9.77	10.52	8.04	17.56	12.79	39.04
PG 18:2_22:0	Phosphatidylglycerols																					19.96	18.34	16.29	17.41	21.33	48.09	19.58	37	31.82	23.98	57.79	37.7	21.95	20.52	22.64	21.03	20.01	33.57
PG 18:2_22:1	Phosphatidylglycerols																					10.43	10	7.04	10.17	9.68	32.38	11.9	21	15.81	13.37	19.35	20.44	7.36	5.36	7.74	13.65	10.27	22.74
PG 18:2_22:3	Phosphatidylglycerols																					5.25	4.81	3.27	4.72	6.38	13.41	4.19	12.11	7.36	6.43	18.56	8.11	5.43	6.2	4.09	5.96	6.47	11.59
PG 18:2_22:4	Phosphatidylglycerols	HMDB0010656																				25.21	33.53	17.85	21.32	29.95	74.1	27.48	61.7	42.22	28.78	77.32	40.85	25.62	28.73	22.75	40.79	29.3	62.57
PG 20:3_20:4	Phosphatidylglycerols	HMDB0116588																				42.42	33.52	19.94	18.23	18.23	87.44	26.55	44.05	57.12	21.08	31.04	40.4	17.94	15.09	16.22	49.29	25.87	80.06
PG 20:4_20:4	Phosphatidylglycerols	HMDB0116589																				88.85	56.55	38.63	27.39	25.27	163.4	48.55	64.97	106.7	31.77	49.59	64.53	27.79	26.98	27.26	89.82	47.49	175.9
PG 20:4_22:1	Phosphatidylglycerols																					67.59	50.47	34.19	36.88	31.05	179.3	61.81	58.7	84.57	37.7	53.87	77.59	27.31	18.45	26.9	51.96	29.5	98.14
PG 20:4_22:3	Phosphatidylglycerols																					6.91	7.34	5.76	4.92	5.55	18.88	6.32	11.51	10.52	5.95	10.63	10.57	5.17	6.79	6.18	10.74	7.19	18.16
PG 20:4_22:4	Phosphatidylglycerols																					40.71	30.51	18.55	14.03	18.06	77.38	26.1	40.47	48.07	16.15	37	33.12	16.12	16.71	15.06	42.2	26.99	82.84
PG 22:4_22:6	Phosphatidylglycerols																					45.75	49.64	28.4	30.16	35.04	123.7	46.29	77.59	59.34	33.8	69.8	59.36	29.05	35.12	23.18	78.7	39.51	101.9
PG 22:5_22:6	Phosphatidylglycerols																					123.2	123.1	88.41	105.7	107.6	434.5	194.8	239	186.3	124.6	222.6	200.2	113	114	86.46	238.3	108.2	270.7
PG 22:6_22:6	Phosphatidylglycerols	HMDB0116605																				49.96	46.65	39	52.16	50.96	167.7	91.79	119	75.08	58.84	118.6	86.35	57.58	55.58	38.79	107.6	47.88	102.8
LPI 14:0	Phosphatidylinositols																					0	5	2.63	2.68	1.95	3.76	4.23	17.38	5.01	1.57	7.37	2.68	4.78	4.91	3.48	3.46	0.89	13.4
LPI 14:1	Phosphatidylinositols																					0.974	2.48	1	1.3	1.7	4.4	3.11	30.91	1.29	2.23	3.08	2.94	1.98	3.14	1.59	3.24	0.206	5.68
LPI 15:0	Phosphatidylinositols																					14.7	12.15	6.29	6.83	7.57	38.4	6.09	21.81	18.89	11.46	22.13	13.7	10.44	12.46	9.93	21.69	14.89	14.48
LPI 16:0	Phosphatidylinositols																					16.39	13.95	18.4	23.73	13.66	65.57	29.64	95.69	23.21	20.86	37.65	36.94	12.34	23.53	17	39.47	22.02	50.41
LPI 16:1	Phosphatidylinositols																					4.41	5.46	1.03	3.19	5.44	10.67	4.25	6.69	4.27	3.93	13.87	9.54	3.66	5.5	6.83	4.74	2.97	6.39
LPI 17:0	Phosphatidylinositols																					0.757	2.06	3.63	2.28	4.34	7.05	2.99	13.52	4.65	2.02	4.43	3.37	2.87	3.62	1.76	4.04	2.71	6.34
LPI 17:1	Phosphatidylinositols																					7.41	7.24	7.14	5.04	4.25	19.61	8.17	33.04	10.83	6.38	13.01	8.78	7.94	4.84	5.76	5.44	7.01	11.84
LPI 18:0	Phosphatidylinositols	HMDB0240261																				33.53	33.86	22.58	30.34	32.2	99	32.11	120.5	48.33	31.56	78.36	63.36	32.95	36.69	29.2	80.93	41.26	115.4
LPI 18:1	Phosphatidylinositols																					70.05	84.2	46.2	69.92	129.4	254.2	73.92	129.9	67.96	95.43	351.3	149.7	87.37	103.1	117.1	76	71.15	121.9
LPI 18:2	Phosphatidylinositols																					2.73	2.52	1.53	2.82	1.77	3.92	2.77	3.45	3.1	1.84	4.43	3.73	2.87	1.69	2.44	3.98	5.65	5.65
LPI 18:3	Phosphatidylinositols																					0.057	0.769	NA	0.638	NA	NA	1.3	5.63	0	NA	NA	1.49	0.82	NA	NA	1.21	3.54	NA
LPI 19:0	Phosphatidylinositols																					0	2.49	0.982	0.767	1.23	6.21	2.23	9.72	1.77	1.7	3.04	3.19	1.07	2.88	0.581	4.71	2	NA
LPI 20:1	Phosphatidylinositols																					5.82	5.05	6.08	7.05	12.39	27.06	8.55	10.3	6.88	10.82	27.29	14.15	11.25	8.14	11.86	7.84	5.73	9.58
LPI 20:4	Phosphatidylinositols																					3.4	2.32	1.25	3.48	3.67	8.55	4.75	8.93	9.29	4.32	7.71	7.85	4.56	3.41	4.34	2.09	4.45	15.94
LPI 22:0	Phosphatidylinositols																					NA	1.55	1.39	2.59	0	0	3.12	1.06	1.79	3.05	2.19	1.04	0.035	1.15	0	0.655	NA	10.42
LPI 22:1	Phosphatidylinositols																					7.06	5.14	7.88	11.3	15.93	36.77	10.3	11.58	9.23	16.57	32.06	20.68	13.13	10.89	19.46	9.01	8.53	12.6
PI 14:0_18:1	Phosphatidylinositols																					56.96	63.34	50.8	70.25	80.14	211.6	72.1	160	121.7	101.4	239.1	146.4	101	85.71	93.02	80.11	52.38	130
PI 14:0_18:2	Phosphatidylinositols																					14.87	14.13	14.39	16.64	17.73	47.59	18.78	31.98	27.36	20.62	39.78	29.58	18.3	17.43	20.29	20.32	11.31	34.65
PI 15:0_16:0	Phosphatidylinositols																					232.3	295.8	191.1	298.2	393.8	836.7	304	776.9	441.5	373.3	1061.4	559.9	401.1	463.6	360.4	367.8	255.4	492.8
PI 15:1_16:0	Phosphatidylinositols																					803.9	924.6	507.8	599.6	737.3	2362.1	778.2	1769	941	711.5	1530.6	1302.9	659.6	797.3	688.7	1397.6	1052.1	2607.4
PI 16:0_16:0	Phosphatidylinositols	HMDB0009778																				165.5	154.9	110.8	125.5	127	385.7	232.5	549.9	256.3	183.8	349.8	325	111.8	114.4	97.39	271.4	166	455.7
PI 16:0_17:0	Phosphatidylinositols																					66.82	80.4	44.65	66.7	76.95	245.8	66.87	299.8	98.98	78.11	229.8	135.3	80.07	121.7	76.64	134.9	64.02	165.1
PI 16:0_17:1	Phosphatidylinositols																					114.8	199.5	73.39	76.63	150	344.7	110.1	387.1	136.4	82.47	341.6	179.5	86.25	195.3	101.7	223.7	175.5	300.4
PI 16:0_17:2	Phosphatidylinositols																					557.7	713.6	398.5	597.3	800.7	1889.2	700.8	1464.1	809.2	773	2003.9	1335.6	770.4	858.8	784	879.9	647.7	1254.4
PI 16:0_18:1	Phosphatidylinositols	HMDB0009783	HMDB0009834																			105.9	107.8	79.39	122.2	140.8	405.1	133.8	230.4	184.7	170.7	375	283.1	166.7	124.1	148.3	125.2	83.53	186.9
PI 16:0_18:2	Phosphatidylinositols	HMDB0009784	HMDB0009846																			22.62	21.92	18.71	17.1	20.33	56.86	26.76	47.23	33.16	30.67	59.5	41.56	24.67	21.44	20.06	38.35	24.41	50.8
PI 16:0_18:3	Phosphatidylinositols																					21.63	28.52	15.88	21.92	24.39	68.62	26.66	78.41	30.09	24.04	52.85	40.42	28.75	26.76	27.67	45.85	25.76	50.41
PI 16:0_20:0	Phosphatidylinositols	HMDB0009785	HMDB0009866																			43.12	42.24	34.2	47.02	40.93	130	55.17	315.7	57.26	56.74	91.33	85.77	52.22	61.18	54.98	81.12	44.69	110.6
PI 16:0_20:3	Phosphatidylinositols	HMDB0009788	HMDB0009886																			37.95	47.23	34.58	49.31	58.17	120.6	55.94	128.9	52.75	62.54	161.3	88.3	60.27	64.31	51.15	65.25	38.11	75.73
PI 16:0_20:4	Phosphatidylinositols	HMDB0009789	HMDB0009893																			193	197.4	172.7	199.4	178.2	569.1	291.2	366.9	284.9	277.9	464.5	353	255.8	196.8	172.5	445.8	213.4	551.7
PI 16:0_22:1	Phosphatidylinositols																					16.2	14.34	10.36	13.63	11.39	40.21	14.47	112.7	18.78	12.23	20.22	19.22	12.39	23.54	12.85	15.26	14.28	36.31
PI 16:1_18:0	Phosphatidylinositols	HMDB0009799	HMDB0009806																			257	230.2	322.6	279.1	250	674	219.2	1995.5	356.6	214.7	534.8	452.7	300.2	434.5	243.9	295.8	259	884.8
PI 16:1_18:1	Phosphatidylinositols	HMDB0009801	HMDB0009835																			84.13	103.1	68.25	104.8	130.9	272.9	109.3	302	170.6	184.4	414.4	275.7	165.9	139.6	190.4	100.9	83.81	196.8
PI 16:1_18:2	Phosphatidylinositols																					8.62	16.1	4.28	10.29	11.7	22.31	11.58	28	15.13	15.66	34.08	21.65	12.27	9.68	10.17	17.41	10.41	29.42
PI 17:0_18:1	Phosphatidylinositols																					31.47	37.3	25.86	35.66	50.13	117.7	37.42	84.87	70.57	57.9	142.6	99.77	58.01	63.31	58.99	37.24	31.64	66.98
PI 17:1_18:1	Phosphatidylinositols																					85.98	97.34	49.41	104.1	122.2	318.9	107.7	239.4	129.6	134	401.5	235.6	152.7	162.5	152.9	129.7	91.9	169.2
PI 17:1_18:2	Phosphatidylinositols																					27.78	28.7	13.96	25.52	35.2	96.06	30.17	72.53	37.21	38.15	97.91	64.75	35.24	38.8	34.07	49.7	43.6	70.72
PI 18:0_18:0	Phosphatidylinositols	HMDB0009808																				42.65	40.07	37.34	43.83	43.32	122.7	60.36	353.2	58.78	40.62	101.5	80.95	53.53	56.18	44.6	82.76	43.76	128.4
PI 18:0_18:1	Phosphatidylinositols																					101.1	108.4	61.63	89.53	120.9	390.2	105.7	216.9	177.5	149.8	408.4	298.1	124.6	136.4	166.3	106.1	78.99	192.6
PI 18:0_18:2	Phosphatidylinositols	HMDB0009809	HMDB0009847																			72.28	75.25	38.25	56.73	84.9	231.7	78.62	174.6	120.2	85.27	249.7	164.4	74.19	79.77	83.06	75.96	74.52	150.4
PI 18:0_18:3	Phosphatidylinositols	HMDB0009810	HMDB0009811	HMDB0009858	HMDB0009862																	25.48	30.7	24.41	27.33	31.55	96.9	36.48	99.92	41.14	33.62	75.32	54.01	35.51	37.43	35.82	45.34	26.99	76.59
PI 18:0_20:0	Phosphatidylinositols																					49.25	47.89	41.64	48.34	43.71	134.4	49.75	428	64.6	45.68	95.58	82.48	58.18	73.96	51.62	70.97	51.5	146.8
PI 18:0_20:3	Phosphatidylinositols	HMDB0009814	HMDB0009887																			353.3	342.9	212.3	370.1	548.7	1324.4	407	941.1	575.1	492.6	1510.7	903.9	555	583.9	580.6	362.3	251.5	502.1
PI 18:0_20:4	Phosphatidylinositols	HMDB0009815	HMDB0009894																			2140.6	2066.9	1482.5	1828.3	2066.3	6578.8	2625.7	3949.2	3201	2430.6	5152.7	3886.6	2283.6	2040.3	2000.6	3321.5	1923.4	4953.9
PI 18:0_22:0	Phosphatidylinositols																					18.31	21.08	23.15	19.13	17.51	48.05	21.23	361.8	23.66	13.8	39.82	27.02	16.63	44.38	17.87	34.4	22.08	80.91
PI 18:1_18:1	Phosphatidylinositols																					327.5	343.5	232.2	439.5	537	1140.2	443.4	942.6	631.3	744.5	1912.5	1169.7	809.1	641.1	807.5	443	306.6	668.6
PI 18:1_18:2	Phosphatidylinositols	HMDB0009838	HMDB0009849																			57.23	83.98	53.6	86.34	105.9	208.4	91.82	190.4	106.9	115.9	308.5	176.1	116	103.9	102.4	119.4	84.55	170.9
PI 18:1_18:3	Phosphatidylinositols	HMDB0009839	HMDB0009840	HMDB0009860	HMDB0009864																	46.31	34.39	20.13	40.97	46.86	104.8	43.24	78.66	53.67	65.67	136.2	98.98	55.88	39.82	58.93	54.85	28.8	88.5
PI 18:1_20:0	Phosphatidylinositols																					32.6	27.03	17.77	35.1	38.84	94.3	35.04	83.42	51.2	51.59	128.9	84.36	51.61	41.77	59.43	35.83	24.99	52.35
PI 18:1_20:1	Phosphatidylinositols	HMDB0009841	HMDB0009871																			28.4	21.97	14.43	28.27	32.42	81.68	27.74	65.13	40.84	44.85	109.8	77.45	41.89	31.41	46.59	27.39	17.92	49.03
PI 18:1_20:2	Phosphatidylinositols																					25.81	28.34	12.96	34.13	38.73	85.15	39.14	88.65	43.04	52.36	133.1	81.28	58.41	50.41	51.12	45.01	23.83	49.92
PI 18:1_20:3	Phosphatidylinositols	HMDB0009843	HMDB0009889																			68.39	95.88	45.66	97.51	160.8	216.1	120.1	289.9	125.5	167.3	531.8	232.2	188.3	197.9	160.7	106.9	79.99	127.8
PI 18:1_20:4	Phosphatidylinositols	HMDB0009844	HMDB0009896																			383.4	421.5	341.1	453.3	474	1144.1	556	943.8	624.7	697	1361.1	872.8	725.5	532.7	530.2	845.2	461	1061.9
PI 18:1_20:5	Phosphatidylinositols																					49.48	53.38	39.09	46.7	59.56	162.7	61.59	109.9	81.88	76.84	170.7	122.3	72.32	65.24	74.92	54.66	40.23	103.3
PI 18:1_22:0	Phosphatidylinositols																					20.45	23.89	16.09	26.34	36.01	80.46	32.77	82.85	39.87	48.28	114.1	62.04	50.19	41.57	46.58	27.03	21.5	38.08
PI 18:1_22:1	Phosphatidylinositols																					11.17	12.28	5.95	11.7	17.27	37.78	14.26	29.66	16.88	20.05	44.38	31.15	19.43	15.94	15.1	19.87	10.21	19.55
PI 18:1_22:2	Phosphatidylinositols																					13.48	12.2	11.06	14.89	15.46	43.26	13.71	43.39	21.8	22.91	50.94	34.09	19.3	16.42	19.8	15.75	10.94	24.19
PI 18:1_22:3	Phosphatidylinositols																					30.04	27.45	22.69	31.5	44.14	84.8	33.62	68.55	50.96	58.49	130	85.26	52.87	38.86	54.77	40.53	26.67	52.83
PI 18:1_22:4	Phosphatidylinositols																					45.78	50.16	27.82	41.13	56.75	146.8	50.2	83.68	60.41	63.54	158.9	96.85	54.05	48.13	43.66	78.51	51.22	109.7
PI 18:1_22:5	Phosphatidylinositols																					84.13	67.03	57.46	79.35	86.29	261.3	89.99	149.2	130.2	107.5	258.3	194.2	115.6	103.8	119.1	107.7	56.64	168.1
PI 18:1_22:6	Phosphatidylinositols																					34.52	23.64	19.96	30.15	33.3	92.89	32.11	62.65	41.31	47.67	107.4	86.7	46.67	32.75	58.22	39.16	22.25	60.14
PI 18:2_18:3	Phosphatidylinositols																					5.15	5.37	5.08	3.44	5.27	13.98	3.85	9.67	7.72	5.79	17.52	9.36	4.54	3.47	5.02	8.94	5.2	11.22
PI 18:2_20:0	Phosphatidylinositols	HMDB0009851	HMDB0009867																			4.91	4.79	4.45	5.16	4.53	18.09	6.69	14.25	7.24	6.43	20.01	11.98	6.83	5.36	5.67	7.28	4.55	11.95
PI 18:2_20:1	Phosphatidylinositols	HMDB0009852	HMDB0009872																			2.66	5.16	4.89	5.42	5.87	15.1	5.06	12.25	6.84	6.01	14.92	11.16	5.71	5.44	6.73	7.42	6.41	16.11
PI 18:2_20:4	Phosphatidylinositols																					12.71	12.68	7.15	15.46	11.77	32.58	16.23	34.76	21.25	18.76	33.21	23.84	14.94	14.24	12.54	24.3	19.95	33.78
PI 18:2_20:5	Phosphatidylinositols																					6	5.46	4.23	5.08	6.24	13.46	3.51	15.06	9.42	6.87	18.85	7.87	5.71	4.95	5.27	8.69	6.4	13.94
PI 18:2_22:0	Phosphatidylinositols																					5.83	7.6	5.14	5.17	5.48	13.88	6.36	15.64	8.85	7.23	15.61	4.22	5.72	6.33	6.21	8.32	5.41	12.8
PI 18:2_22:1	Phosphatidylinositols																					3.39	3.61	NA	3.08	3.87	8.46	5.01	8.23	3.53	4	6.31	5.72	3.49	2.77	2.64	4.73	4.12	10.89
PI 18:2_22:6	Phosphatidylinositols																					3.86	5.68	3.11	4.46	2.86	NA	5.04	10.34	7.13	4.03	9.94	6.6	5.18	5.26	4.87	5.05	6.2	11.65
LPS 16:0	Phosphatidylserines																					61.92	79.77	90.95	85.81	74.47	212.3	96.25	171.5	94.82	81.52	255.5	160.1	103.2	99.07	62.27	52.76	83.18	207.3
LPS 16:1	Phosphatidylserines																					55.5	60.31	31.07	15.66	10.48	0	61.79	104.9	68.33	57.97	198.8	75.67	49.98	50.65	14.4	10.02	17.91	63.79
LPS 18:0	Phosphatidylserines																					105.4	102.2	50.24	75.58	107.2	426.1	90.36	212	192	111.3	212.9	206.6	81.01	108.5	79.12	110.1	61.6	263.4
LPS 18:1	Phosphatidylserines																					59.6	50.29	46.9	35.58	67.67	153.1	65.39	136.9	109.8	84.22	263.6	168.3	51.85	58.8	83.29	72.55	37.63	97.76
LPS 18:2	Phosphatidylserines																					16.08	7.62	14.89	5.93	15.45	29	11.04	24.12	14.13	16.36	16.32	21.31	17.2	13.37	10.85	0	10.96	25.74
LPS 18:3	Phosphatidylserines																					7.75	0	11.84	7.83	4.7	35.87	8.58	20.9	12.44	1.08	24.72	14.06	9.44	12.19	2.12	16.24	12.4	6.51
LPS 20:0	Phosphatidylserines																					17.22	NA	16.54	15.47	5.79	66.09	9.81	20.97	25.72	13.8	31.76	7.1	18.19	24.06	16.04	3.41	48.93	55
LPS 20:1	Phosphatidylserines																					4.5	6.09	8.15	4.54	6.43	23.44	3.83	8.49	14.76	1.45	6.27	2.71	4.73	4.2	4.03	3.35	9.94	12.77
LPS 20:4	Phosphatidylserines																					8.12	9.79	16.98	14.21	5.99	26.61	17.05	24.23	26.81	13.91	40.58	20.36	11.86	7.98	10.82	16.54	21.35	27.42
LPS 20:5	Phosphatidylserines																					7.06	3.36	5.77	9.37	14.22	51.55	15.38	14.24	25.43	6.52	1.08	15.33	17.75	13.67	19.5	12.18	15.62	12.04
LPS 22:0	Phosphatidylserines																					5.63	17.87	20.27	6.08	7.76	45.29	15.74	21.66	15.62	10.84	42.83	18.54	17.8	7.4	12.58	7.62	17.98	55.62
LPS 22:6	Phosphatidylserines																					4.05	10.05	5.92	9.39	10.49	0	15.78	23.83	27.42	15.21	36.52	8.8	16.48	12.56	8.25	13.24	23.52	36.89
PS 30:0	Phosphatidylserines	HMDB0012332	HMDB0012352	HMDB0112280																		37.47	23.77	36.24	31.2	29.41	142.7	47.02	58.21	61.47	39.03	70.56	78.17	41.68	23.9	37.95	34.83	31.24	75.16
PS 32:0	Phosphatidylserines	HMDB0000614	HMDB0012334	HMDB0012374																		269.3	238.1	156.4	154.4	186.3	763.6	239.8	450.3	424.2	220	386.8	452.4	176.5	207.1	228.4	172.4	149.2	474.5
PS 34:1	Phosphatidylserines	HMDB0012357	HMDB0012367	HMDB0012377	HMDB0012387	HMDB0112267	HMDB0112274	HMDB0112277	HMDB0112512	HMDB0112540												528.3	483.6	381	491.4	571.7	1789.3	642.4	1206.2	926.6	706.9	1605.9	1289.3	639.6	645.5	722.4	542.6	371.6	985
PS 34:2	Phosphatidylserines	HMDB0012358	HMDB0012368	HMDB0012388	HMDB0012398	HMDB0112278	HMDB0112296	HMDB0112541	HMDB0112567													131.5	149.9	106.8	143.5	159.4	511	183.3	355.6	281	217.6	469.7	384.8	191.9	185.5	220.8	189.7	133.5	389.3
PS 36:1	Phosphatidylserines	HMDB0010163	HMDB0012389	HMDB0112279	HMDB0112286	HMDB0112287	HMDB0112515	HMDB0112543	HMDB0112708													435	407.9	273	385.1	559.4	1599.7	491.5	993.9	810.8	599.1	1519.2	975.2	580.2	618	603.5	379.7	264.1	603.9
PS 36:2	Phosphatidylserines	HMDB0012380	HMDB0012390	HMDB0012400	HMDB0112288	HMDB0112302	HMDB0112346	HMDB0112544	HMDB0112570	HMDB0112761												282.2	279.7	191.9	276.4	383.6	1011	328.2	732.9	509.6	400.1	1025.9	644.1	376.1	406.5	377.1	339.2	248.7	576.6
PS 36:3	Phosphatidylserines	HMDB0012360	HMDB0012381	HMDB0012391	HMDB0012401	HMDB0012411	HMDB0012420	HMDB0112315	HMDB0112360	HMDB0112373	HMDB0112448	HMDB0112571	HMDB0112762									73.97	75.52	54.58	71.8	104.9	219	91.35	181	147.2	104.2	233	172	104.1	110.8	101.4	99	77.15	165
PS 36:4	Phosphatidylserines	HMDB0012361	HMDB0012371	HMDB0012392	HMDB0012402	HMDB0012412	HMDB0012421	HMDB0012431	HMDB0112303	HMDB0112374	HMDB0112410	HMDB0112450	HMDB0112490	HMDB0112788								111.3	85.17	85.51	83.3	92.23	357	112.9	152.2	181.8	125.4	219.1	175.4	99.02	89.58	94.06	141.5	81.56	285.9
PS 36:5	Phosphatidylserines	HMDB0012372	HMDB0012403	HMDB0012413	HMDB0012432	HMDB0112316	HMDB0112348	HMDB0112427	HMDB0112451	HMDB0112492	HMDB0112682	HMDB0112789	HMDB0116752									10.57	11.18	9.73	12.91	15.08	44.52	13.09	24.7	30.86	19.85	52.79	20.86	17.73	17.34	18.04	13.65	9.31	30.87
PS 38:4	Phosphatidylserines	HMDB0012383	HMDB0012393	HMDB0012423	HMDB0012433	HMDB0112352	HMDB0112431	HMDB0112455	HMDB0112472	HMDB0112497	HMDB0112522	HMDB0112549	HMDB0112550	HMDB0112575	HMDB0112791							458.9	429.8	322.8	314.3	402.9	1329.6	456.7	782.3	712.5	416.8	788.7	705.5	406.9	445.9	374.9	560.7	404.2	1147.9
PS 38:5	Phosphatidylserines	HMDB0012394	HMDB0012404	HMDB0012424	HMDB0012434	HMDB0112367	HMDB0112378	HMDB0112473	HMDB0112576	HMDB0112684	HMDB0112792	HMDB0116754	HMDB0116758	HMDB0116761	HMDB0116763							172.2	130.6	135.7	135.8	168	586.1	196.6	282.5	309.8	209.3	382.9	346.2	183.5	164.6	181.5	191.4	108.2	391.2
PS 38:6	Phosphatidylserines	HMDB0012362	HMDB0012405	HMDB0012415	HMDB0012425	HMDB0012435	HMDB0012442	HMDB0112416	HMDB0112457	HMDB0112498	HMDB0112577	HMDB0112623	HMDB0112686									75	60.91	59.18	69.17	60.05	262.8	90.78	121.9	142.7	120.4	181.1	196.8	96.47	79.29	116.7	96.87	47	160.6
PS 38:7	Phosphatidylserines	HMDB0012373	HMDB0012416	HMDB0012436	HMDB0012443	HMDB0112434	HMDB0112458	HMDB0112500	HMDB0112624	HMDB0112638	HMDB0112687											32.11	24.23	24.84	22.14	0	80.35	0	34.41	61.58	15.76	0	54.78	21.62	21.21	25.95	29.71	19.53	53.02
PS 40:4	Phosphatidylserines	HMDB0112382	HMDB0112437	HMDB0112504	HMDB0112528	HMDB0112555	HMDB0112580	HMDB0112626	HMDB0112640	HMDB0112718	HMDB0112769	HMDB0112793										103.9	113	75.65	75.49	114	360.6	111.5	214.8	175.9	102	294.1	181.1	111.5	121.4	103.2	145.9	119.9	247.4
PS 40:5	Phosphatidylserines	HMDB0112420	HMDB0112462	HMDB0112479	HMDB0112530	HMDB0112556	HMDB0112582	HMDB0112627	HMDB0112641	HMDB0112690	HMDB0112770	HMDB0112771	HMDB0112795									165.8	170.7	125.3	152.9	191.3	561.4	203.9	346.1	283.9	219.1	462.1	327.6	199.9	210.1	187.4	240.8	155.8	427.8
PS 40:6	Phosphatidylserines	HMDB0010167	HMDB0012426	HMDB0012444	HMDB0112438	HMDB0112505	HMDB0112557	HMDB0112583	HMDB0112642	HMDB0112691	HMDB0112772	HMDB0112796										275.3	261.7	186.1	262.5	353.9	957.5	330.8	665.3	492	411.2	979.2	620.7	390.3	391.7	359.6	350.7	231.5	601.3
PS 40:7	Phosphatidylserines	HMDB0012395	HMDB0012427	HMDB0012437	HMDB0012445	HMDB0112463	HMDB0112480	HMDB0112692	HMDB0112797	HMDB0112798	HMDB0116764											89.81	73.46	66.69	61.52	105.1	262.4	85.63	168.8	153.9	100.7	273.2	150.4	97.66	105.7	93.74	102.9	75.35	193.8
PS 40:8	Phosphatidylserines	HMDB0012406	HMDB0012438	HMDB0012446	HMDB0112506	HMDB0112694	HMDB0112799	HMDB0116767														26.31	19.39	20.5	16	26.03	83.65	24.86	44.06	51.99	27.2	53.94	46.45	28.64	30.84	27.24	28.4	19.38	50.81
SPB d14:0	Sphingoid Bases																					6.87	9.66	1.21	19.96	6.61	85.82	22.79	15.27	26.29	18.35	14.84	37.77	24.64	NA	18.18	14.69	5.76	18.11
SPB d14:1	Sphingoid Bases																					25.56	26.73	16.63	16.29	3.02	34.47	22.44	31.42	36.59	13.44	51.13	1.83	21.15	19.74	15.96	25.34	16.75	45.32
SPB d16:0	Sphingoid Bases																					143.2	79.94	99.71	127.1	92.23	404.8	141.1	217.8	229.9	119.8	167.4	167.2	115.1	93.04	106.5	160.6	90.16	305.7
SPB d16:1	Sphingoid Bases																					6.41	4.56	0	4.3	5.23	29.97	9.85	11.79	5.96	5.12	9.26	7.53	4.95	3.02	6.96	7.64	5.99	20.23
SPB d17:0	Sphingoid Bases																					35.88	26.64	26.86	73	10.78	176.2	88.11	39.31	85.75	59.05	46.58	104.7	110.9	8.06	52.9	31.09	12.41	118.9
SPB d17:1	Sphingoid Bases																					21.42	0	9.8	5.41	0	47.83	0	18.15	1.91	0	18.73	15.31	NA	14.41	21.62	23.05	4.75	30.54
SPB d18:0	Sphingoid Bases	HMDB0000269																				8.94	5.56	7.39	7.33	7.11	32.02	9.46	13.14	20.06	15.18	21.48	33.37	10.83	8.14	18.59	15.85	7.81	20.84
SPB d18:1	Sphingoid Bases	HMDB00252																				130.3	59.79	78.88	119.4	67.92	616.1	127.3	134.9	244.8	180.4	199.6	434.5	220.2	60.38	258.6	101	42.98	143.9
SPBP d14:0	Sphingoid Bases																					0.393	2.16	1.71	1.94	1.89	0	5.59	2.55	4.73	0.358	0.025	2.14	1.51	2.09	2.66	2.65	2.88	6.3
SPBP d14:1	Sphingoid Bases																					2.03	2.12	0.393	2.05	1.47	3.95	2.54	3.1	0.504	1.88	2.64	2.1	1.04	2.03	2.11	1.1	5.82	0
SPBP d16:0	Sphingoid Bases																					23.57	18.42	3.71	13.16	17.45	41.8	20.43	39.56	8.49	9.4	23.76	19.26	5.5	27.29	13.73	18.55	25.42	38.33
SPBP d16:1	Sphingoid Bases	HMDB0060061																				24.66	42.75	28.63	19.55	23.32	88.06	21	50.43	49.94	27.57	37.02	52.97	13.39	32.04	21.9	23.99	12.95	69.43
SPBP d17:0	Sphingoid Bases																					3.79	2.9	0	0.552	2.39	8.04	3.83	5.21	4.3	0	7.16	7.47	2.15	4.54	5.27	4.94	6.99	7.74
SPBP d17:1	Sphingoid Bases																					8.75	14.35	9.79	7.04	7.94	38.25	12.58	3.99	21.75	10.77	19.7	22.58	12.23	10.13	8.61	20.35	17.29	24.03
SPBP d18:0	Sphingoid Bases	HMDB0001383																				9.53	7.29	6.56	9.66	8.05	29.02	10.74	20.59	19.93	9.95	7.44	24.15	13.26	9.94	4.94	10.42	7.07	14.92
SPBP d18:1	Sphingoid Bases	HMDB0000277																				21.21	18.98	13.26	16.49	18.23	78.97	19.22	32.34	31.72	26.17	51.88	55.81	24.13	10.26	24.12	20.41	15.5	56.21
SM 33:1	Sphingomyelins	HMDB0013462																				102.6	89.35	79.06	92.11	144.3	369.8	129.8	230.8	215.2	143.4	354.9	207.2	156.5	163	189	181.2	123.3	272.4
SM 34:1	Sphingomyelins	HMDB0010169	HMDB0061712																			4741.5	4082.3	3857.2	4626.8	6632.8	17539.8	6039.2	10264	9746.8	7394.2	16258.8	10593.3	7225.7	6640.2	7943.1	4854.6	2949.6	7390.6
SM 34:2	Sphingomyelins																					99.02	101.1	85.41	76.17	136.3	300.9	123.6	214	199	121.3	299.1	165.7	109.8	132.8	133	211.3	141.4	334.8
SM 35:1	Sphingomyelins	HMDB0013463																				72.45	70.58	60.41	71.95	114.7	274.2	117.9	200.9	184.4	122	321.6	164.8	144.2	138.5	160.6	97.39	62.06	127.8
SM 36:1	Sphingomyelins	HMDB0001348																				362.5	276.1	307.5	358.4	524.6	1369.7	473.6	791.3	817.9	620.8	1441.7	848.6	593.9	513.4	666.7	484	280.6	673.4
SM 36:2	Sphingomyelins	HMDB0012100	HMDB0012101																			16.67	15.83	14.29	16.37	24.9	61.6	23.16	38.53	47	24.19	60.58	27.66	23.8	25.36	28.24	38.33	24.58	50.16
SM 38:3	Sphingomyelins																					NA	NA	NA	NA	NA	NA	NA	NA	NA	NA	0	NA	NA	NA	0.027	NA	0	NA
SM 40:4	Sphingomyelins																					NA	NA	NA	NA	NA	0	NA	NA	NA	NA	NA	NA	NA	NA	NA	NA	NA	NA
SM 41:1	Sphingomyelins	HMDB0011695	HMDB0012105	HMDB0013466																		157.8	122.2	136.9	147	190.1	525.3	225.1	314	364.7	249.7	489.6	322.3	228.8	202.2	251.8	112.7	64.26	168.1
SM 41:2	Sphingomyelins	HMDB0011696	HMDB0013467																			247.8	204.8	218.2	252.5	340.1	931.3	345	540.6	576.8	445.1	898.8	580.6	401.2	352.1	456.3	188.6	104.7	272.8
SM 42:1	Sphingomyelins	HMDB0011697																				1411.7	1160.6	1216.6	1332.4	1856.1	4897.2	2018.2	2996.5	3072.5	2200	4599.3	2655.2	2060.5	1854.9	2112.5	900.5	483.9	1350.2
SM 42:2	Sphingomyelins	HMDB0012107																				3129.2	2470.3	2550.6	2938.1	3873.1	11465	3846	5542.9	6355.3	4971	9125	6460.3	4430.5	3696.8	4647.1	1718.2	956.2	2574
SM 43:1	Sphingomyelins	HMDB0013469																				12.12	13.06	15.12	13.93	20.24	53.75	20.87	31.35	37.55	23.83	50.87	27.43	24.81	21.2	23.75	9.68	7.77	16.01
SM 44:1	Sphingomyelins	HMDB0011698																				3.35	2.41	4.28	4	NA	19.54	4.43	13.56	12.01	5.71	21.94	NA	8.02	5.72	6.58	NA	NA	7.53
SM 44:2	Sphingomyelins	HMDB0013461																				17.96	16	18.71	19.29	25.24	83.21	26.62	42.14	48	32.59	72.91	49.09	30.69	30.54	32.54	11.15	3.99	13.15
Hexose	Sugars	HMDB0000122	HMDB0000143	HMDB0000169	HMDB0000211	HMDB0000660	HMDB0006088															17481.2	10753.8	13822.4	9059	10590.8	48964.1	14881.9	22184.5	23105.7	12119.7	22746.5	37900	12435.3	12200.6	12037	18121.2	11842.2	35487.8
TG 14:0_32:2	Triacylglycerols	HMDB0042280	HMDB0042281	HMDB0095332																		2.33	0	3.77	7	4.14	8.86	8.57	12.17	2.1	1.88	8.37	4.33	0	5.74	NA	7.89	5.69	7.28
TG 14:0_34:0	Triacylglycerols	HMDB0063486	HMDB0064669	HMDB0068866	HMDB0105923	HMDB0108556	HMDB0110127															5	10.12	12.27	10.64	17.18	15.31	14.72	28.05	29.22	21.43	56.53	9.88	16.99	12.08	6.86	24.28	1.39	22.49
TG 14:0_34:1	Triacylglycerols	HMDB0042275																				21.79	42.2	33.3	24.62	63.65	57.38	36.47	115.9	58.8	71.76	210.2	80.7	55.9	60.93	43.11	58.38	63.32	42.79
TG 14:0_34:2	Triacylglycerols	HMDB0042078	HMDB0042136	HMDB0042282	HMDB0042310	HMDB0042311																16.9	19.97	12.39	3.34	22.52	12.8	20.43	25.55	12.95	9.71	49.08	18.49	12.31	17.24	14.36	10.29	10.25	8.18
TG 14:0_34:3	Triacylglycerols	HMDB0042073	HMDB0042079	HMDB0042137	HMDB0042144	HMDB0042316																NA	3.29	1.75	4.25	3.04	10.43	3.26	8.78	NA	NA	7.46	8.01	0	3.01	3.28	5.5	10.77	0
TG 14:0_35:1	Triacylglycerols	HMDB0042102	HMDB0042805																			8.48	0	8.22	10.65	13.93	65.76	0	0	21.01	15.42	39.21	NA	11.15	15.26	18.69	24.01	2.27	5.17
TG 14:0_35:2	Triacylglycerols																					2.15	1.57	4.81	1.47	2.41	15.34	3.99	10.42	0	2.74	18.15	7.33	7.36	7.48	2.88	9.84	0.96	11.04
TG 14:0_36:1	Triacylglycerols	HMDB0042074	HMDB0042132	HMDB0042276	HMDB0042305																	15.39	9.16	8.36	12.13	30.76	17.46	10.25	56.46	21.36	16.03	96.1	23.89	10.17	28.64	26.23	21.7	27.44	0
TG 14:0_36:2	Triacylglycerols	HMDB0042081	HMDB0042284	HMDB0062639																		16.37	27.68	10.66	10.39	47.02	0	30.91	92.66	52.76	38.42	162.2	9.07	25.01	42.69	24.2	10.19	16.51	30.43
TG 14:0_36:3	Triacylglycerols	HMDB0042140	HMDB0042146	HMDB0042175	HMDB0042291																	1.91	6.27	0.382	0.616	15.06	0	2.23	17.14	16.05	9.18	27.94	NA	NA	10.45	0	11.54	24.54	23.97
TG 14:0_36:4	Triacylglycerols	HMDB0042082	HMDB0042313																			0.253	4.92	NA	0	1.76	16.61	5.42	10.67	6.29	6.23	1.79	11.05	3.35	2.42	2.29	NA	5.36	NA
TG 14:0_38:4	Triacylglycerols	HMDB0042142	HMDB0042170	HMDB0042176	HMDB0042785																	5.72	7.58	2.5	2.62	9.61	14.15	4.16	16.08	5.58	4.73	18.54	10.48	NA	1.42	NA	6.36	7.4	13.66
TG 14:0_38:5	Triacylglycerols	HMDB0042177	HMDB0042322	HMDB0042587	HMDB0042594	HMDB0042792																NA	3.26	5.78	NA	7.6	6.64	8.43	16.19	5.67	6.29	15.75	8.85	3.19	6.47	NA	8.4	10.98	6.92
TG 14:0_39:3	Triacylglycerols	HMDB0042809	HMDB0042867																			0	NA	2.72	NA	2.69	NA	NA	NA	NA	NA	NA	NA	3.81	NA	2.57	NA	NA	NA
TG 16:0_28:1	Triacylglycerols																					NA	0	NA	0	2.37	22.66	3.42	NA	3.37	4.38	5.73	34.81	NA	0.402	2.49	12.19	5.69	16.34
TG 16:0_28:2	Triacylglycerols	HMDB0044030																				6.11	NA	1.53	2.11	3.4	17.47	6.58	8.22	7.41	2.22	5.72	13.82	5.41	1.62	4.6	11.65	6.81	5.25
TG 16:0_30:2	Triacylglycerols	HMDB0042996	HMDB0043192	HMDB0047771																		9.39	2.68	2.23	5.86	5.24	9.2	7.65	14.93	14.85	5.11	13.48	NA	7.93	0.059	6.06	19.75	7.09	19.97
TG 16:0_32:0	Triacylglycerols	HMDB0005356	HMDB0063701	HMDB0106343	HMDB0108556	HMDB0110280																89.9	62.28	96.11	65.41	139.8	241.9	151	251.9	360.9	201.5	373.7	NA	136.5	198.1	113.7	213.3	159.7	254.9
TG 16:0_32:1	Triacylglycerols	HMDB0005359	HMDB0044726																			20.88	45.44	18.01	27.12	93.91	4.68	88.44	190.8	150.3	84.42	341.5	53.77	65.11	104.2	87.52	94.74	75.2	0.216
TG 16:0_32:2	Triacylglycerols	HMDB0005376	HMDB0047772	HMDB0047773																		12.54	18.78	0	5.18	9.85	0	3.81	43.71	23.29	16.68	32.05	0	5.51	11.66	9.3	16.94	14.25	30.3
TG 16:0_32:3	Triacylglycerols	HMDB0047778																				NA	3.17	2.69	NA	2.6	5.13	3.81	NA	NA	NA	6.59	NA	1.79	NA	3.1	6.11	NA	5.95
TG 16:0_33:1	Triacylglycerols																					13.04	20.69	35.83	0.208	25.24	32.07	18.29	85.82	39.29	29.53	110.3	0	9.95	29.51	18.37	21.35	32.82	29.74
TG 16:0_33:2	Triacylglycerols																					NA	10.4	3.19	0.692	16.43	14.91	11.28	23.28	12.9	0.42	22.3	NA	3.39	7.78	3.01	9.04	12.41	0
TG 16:0_34:0	Triacylglycerols	HMDB0063117	HMDB0066203	HMDB0067687	HMDB0106373	HMDB0108576	HMDB0110300															67.86	179.1	25.47	47.72	117.6	404.7	98.45	272.7	275	161.1	411.6	0	33.81	233.9	75.56	168.3	98.87	175.7
TG 16:0_34:1	Triacylglycerols	HMDB0005360	HMDB0005374	HMDB0045532																		145.6	287.1	125.4	132.5	362.8	487.2	184.6	531.7	378.9	302.8	1114.3	219.5	191.9	395.3	178.7	263.3	197	288.7
TG 16:0_34:2	Triacylglycerols	HMDB0005362	HMDB0005377																			92.8	119.1	36.49	45.79	140.2	227.7	69.45	273.2	139.1	104.5	399.5	261.2	49.88	178	111	127.4	67.49	68.9
TG 16:0_34:3	Triacylglycerols	HMDB0005379	HMDB0010417																			13.86	20.33	8.1	9.9	18.36	35.75	26.4	48.33	23.97	17.96	30.69	14.19	1.16	18.12	11.4	37.08	15.4	14.78
TG 16:0_34:4	Triacylglycerols	HMDB0043907	HMDB0044067	HMDB0044074	HMDB0047775																	3.27	5.23	NA	NA	1.63	10.37	1.57	8.46	1.33	5.27	4.28	NA	2.84	NA	2.67	3.68	0	NA
TG 16:0_35:1	Triacylglycerols	HMDB0043028	HMDB0044523																			10.32	20.85	0	5.63	34.49	6.09	7.22	40.51	24.43	12.64	76.68	5.22	5.19	32.77	0	17.06	6.02	0
TG 16:0_35:2	Triacylglycerols	HMDB0011700																				5.2	14.11	8.24	6.72	26.63	44.87	0.209	52.35	24.66	20.54	100	34.45	10.44	30.79	20.52	16.88	28.76	5.65
TG 16:0_35:3	Triacylglycerols	HMDB0011701	HMDB0043029																			3.32	4.79	3.46	0	5.86	10.17	8.55	8.83	6.56	5.16	15.5	3.69	NA	2.46	2.64	6.16	7.99	9.54
TG 16:0_36:2	Triacylglycerols	HMDB0005369	HMDB0005378	HMDB0005382																		78.11	163.1	51.4	42.15	244.2	261.9	101.9	395	248.1	134.2	792.7	232.7	92.63	255.9	132.6	132.1	136.1	103.8
TG 16:0_36:3	Triacylglycerols	HMDB0005384	HMDB0043895	HMDB0043901	HMDB0043927	HMDB0043934	HMDB0047783															44.79	75.28	25.47	6.5	100.2	224	53.73	167	105	61.16	224.5	207.4	26.03	84.44	58.95	71.65	44.95	54.15
TG 16:0_36:4	Triacylglycerols	HMDB0005363	HMDB0005390																			47.47	84.53	3.48	0	52.55	201	59.23	118.9	33.84	19.83	133.4	328.5	9.28	44.33	31.77	77.28	2.83	0
TG 16:0_36:5	Triacylglycerols	HMDB0005380	HMDB0042143	HMDB0042148	HMDB0043909	HMDB0044131	HMDB0044263	HMDB0044270	HMDB0047784													35.87	20.13	0.925	NA	24.66	45.63	20.21	70.96	6.93	24.5	62.42	176.9	3.41	23.87	29.19	29.74	NA	NA
TG 16:0_36:6	Triacylglycerols	HMDB0042149	HMDB0044077	HMDB0044271	HMDB0044291	HMDB0044298	HMDB0044487	HMDB0044494	HMDB0047785	HMDB0047790												NA	12.39	5.7	NA	4.74	24.27	7.94	11.84	6.09	6.13	17.36	18.54	4.09	7.13	NA	12.58	8.97	3.27
TG 16:0_37:3	Triacylglycerols																					0.618	2.31	NA	1.68	2.07	NA	2.17	4.06	8.38	2.15	8.81	0	2.05	1.86	1.73	0.848	1.16	1.81
TG 16:0_38:1	Triacylglycerols	HMDB0005368	HMDB0005381																			4.74	4.15	1.51	0	4.63	NA	NA	21.47	4.38	NA	31.5	NA	0	11.15	6.53	9.39	7.73	NA
TG 16:0_38:2	Triacylglycerols	HMDB0005383	HMDB0005388																			4.62	8.87	6.32	NA	20.93	23.03	4.4	25.98	15.99	8.42	77.99	7.52	6.44	20.47	9.64	NA	3.45	7.45
TG 16:0_38:3	Triacylglycerols	HMDB0005389	HMDB0043923	HMDB0043929	HMDB0044071	HMDB0044279	HMDB0044475															8.46	15.51	0	4.27	23.83	28.14	4.44	33.84	14.16	9.07	62.06	13.82	7.24	24.47	13.49	11.22	20.35	12.82
TG 16:0_38:4	Triacylglycerols	HMDB0005370	HMDB0043904	HMDB0044119	HMDB0044286	HMDB0044482	HMDB0044503															13.93	30.36	13.63	7.24	29	51.5	13.94	68.64	28.63	12.4	75.84	13.85	13.91	27.53	12.78	27.11	33.79	21.66
TG 16:0_38:5	Triacylglycerols	HMDB0005385	HMDB0043905	HMDB0043910	HMDB0043937	HMDB0044072	HMDB0044259	HMDB0044510														21.59	29.45	16.26	13.75	32.4	71.05	32.19	79.34	36.12	27.81	88.86	21.7	19	36.78	17.06	53.15	47.92	26.08
TG 16:0_38:6	Triacylglycerols	HMDB0005391	HMDB0010418																			9.44	10.94	6.07	6.67	22.76	11.54	13.87	41.68	20.99	11.45	31.02	22.16	16.51	18.24	7.65	17.45	28.05	25.54
TG 16:0_38:7	Triacylglycerols	HMDB0063700	HMDB0065998	HMDB0067816	HMDB0110609																	5.17	4.9	0	3.54	5.21	NA	0	7.15	8.79	0	18.65	15.22	1.51	4.69	0.633	6.03	10.57	13.79
TG 16:0_40:6	Triacylglycerols	HMDB0043939	HMDB0044129	HMDB0044134	HMDB0044161	HMDB0044268	HMDB0044519															20.5	36.67	14.37	18.49	34.31	55.01	15.37	52.08	30.37	24.42	91.32	20.73	12.59	27.61	14.93	20.27	30.02	24.92
TG 16:0_40:7	Triacylglycerols	HMDB0044135	HMDB0044269	HMDB0044274	HMDB0044296	HMDB0044492	HMDB0063773	HMDB0067085	HMDB0067834													7.13	15	0	0.317	21.83	23.25	12.7	23.78	22.68	0	34.92	5.71	4.45	20.26	7.43	12.54	12.12	0
TG 16:0_40:8	Triacylglycerols	HMDB0005392	HMDB0044275	HMDB0044297	HMDB0044302	HMDB0044384	HMDB0044493	HMDB0044498	HMDB0044520	HMDB0044546	HMDB0044552											NA	2.21	0	NA	5.22	NA	2.31	2.35	0	2.98	10.63	NA	0	3.62	0	4.18	3.15	NA
TG 16:1_28:0	Triacylglycerols	HMDB0042069																				0	2.03	NA	9.63	1.15	0	1.77	NA	23.09	1.11	14.56	NA	4.71	2.02	NA	NA	8.45	40.33
TG 16:1_30:1	Triacylglycerols	HMDB0047771																				NA	0	12.52	7.54	7.57	0	2.3	5.09	NA	7.95	32.7	NA	11.85	7.43	0	10.29	0	18.08
TG 16:1_32:0	Triacylglycerols	HMDB0005359	HMDB0042304																			3.78	40.15	10.1	6.61	44.56	67.26	6.86	66.19	67.07	22.41	105.2	8.37	29.04	22.34	17.72	41.48	57.24	44.21
TG 16:1_32:1	Triacylglycerols	HMDB0005376	HMDB0044888																			0	22.29	0	0.114	22.24	0	0	70.68	47.87	12.47	114.7	0	4.86	33.19	0.048	20.78	30.53	36.34
TG 16:1_32:2	Triacylglycerols	HMDB0005432	HMDB0047910	HMDB0047911																		0	0	0	NA	5.02	0	0	NA	5.37	2.18	16.77	NA	0	0	0	20.51	16.16	NA
TG 16:1_33:1	Triacylglycerols																					7.53	0	NA	4.68	9.83	0	0	14.46	22.44	16.7	56.93	28.32	0	17.13	3.82	NA	8.37	0
TG 16:1_34:0	Triacylglycerols	HMDB0005374																				32.53	64.51	0	0	33.69	40.09	4.51	49.78	60.52	27.85	72.36	136.9	0	57.47	9.11	0	33.72	44.21
TG 16:1_34:1	Triacylglycerols	HMDB0005377	HMDB0044889	HMDB0045688																		0	71.57	32.98	29.49	121.9	62.48	51.66	193.1	104.4	58.84	425.5	42.2	45.11	129.8	77.5	45.43	104.2	64.32
TG 16:1_34:2	Triacylglycerols	HMDB0005379	HMDB0005433	HMDB0047912																		3.96	21.05	NA	0	23.03	42.87	19.99	83.59	34.75	13.54	136.3	5.25	10.56	32.57	25.36	0	30.09	15.06
TG 16:1_34:3	Triacylglycerols	HMDB0005435	HMDB0044067	HMDB0044074																		1.39	0	0.472	2.27	3.76	8.66	NA	11.13	4.93	NA	11.26	7.95	0	1.64	3.15	4.77	10.6	NA
TG 16:1_36:1	Triacylglycerols	HMDB0005378	HMDB0005423	HMDB0045689	HMDB0046458																	11.94	26.42	15.38	21.67	50.56	51.33	7.17	55.89	36.28	25.61	172.7	42.55	14.67	52.85	22.51	NA	30.32	33.63
TG 16:1_36:2	Triacylglycerols	HMDB0005425	HMDB0005434	HMDB0005438																		19.52	31.72	3.99	8.97	57.27	43.28	22.08	119.5	56.18	41.48	262.2	0	21.67	64.85	45.41	23.13	26.52	31.17
TG 16:1_36:3	Triacylglycerols	HMDB0005440	HMDB0044063	HMDB0047921	HMDB0048487	HMDB0048494																NA	15.54	2.36	1.2	21.04	0	3.99	34.47	15.11	8.76	54.51	16.99	5.76	19.36	4.14	9.15	15.66	8.15
TG 16:1_36:4	Triacylglycerols	HMDB0005380	HMDB0005446																			3.14	4.26	3.03	2.99	0	4.71	2.53	11.3	3.55	5.79	12.48	NA	1.5	5.33	1.71	NA	2.65	NA
TG 16:1_36:5	Triacylglycerols	HMDB0005436	HMDB0042323	HMDB0042328	HMDB0044077	HMDB0047922	HMDB0048649	HMDB0048751	HMDB0048758													2.9	NA	NA	2.31	2.4	5.8	NA	NA	3.74	NA	6.8	NA	1.66	1.89	2.56	6.08	0.957	NA
TG 16:1_38:3	Triacylglycerols	HMDB0005445	HMDB0045897	HMDB0046079																		6.94	4.43	NA	6.38	6.38	9.37	NA	12.4	0.804	0.389	33.88	NA	3.1	12.08	1.23	7	9.29	NA
TG 16:1_38:4	Triacylglycerols	HMDB0005426	HMDB0044072	HMDB0046105	HMDB0048637	HMDB0048768	HMDB0048922															NA	9.77	2.54	3.29	12.83	11.32	4.71	19.68	10.27	4.86	28.1	10.38	NA	10.08	NA	11.49	12.09	10.33
TG 16:1_38:5	Triacylglycerols	HMDB0005441	HMDB0044073	HMDB0044078	HMDB0048497	HMDB0048602	HMDB0048650	HMDB0048747	HMDB0048944													3.62	11.23	4.63	5.57	13.81	23.84	6.43	34.58	11.7	8.21	37.93	14.01	7.82	12.62	6.6	11.93	12.82	NA
TG 17:0_32:1	Triacylglycerols																					0	15.34	NA	8.34	7.81	0	12.54	0.84	12.86	10.48	18.57	NA	14.38	5.58	4.47	0	9.81	43.26
TG 17:0_34:1	Triacylglycerols																					8.45	0	0.205	8.63	20.43	43.71	16.39	28.97	36.34	8.27	88.99	NA	12.21	23.31	12.64	1.58	14.79	22.25
TG 17:0_34:2	Triacylglycerols																					1.17	3.89	NA	0	2.47	0	3.89	4.61	0	3.7	0	0	3.31	4.45	NA	NA	NA	0
TG 17:0_34:3	Triacylglycerols																					NA	0.015	NA	NA	3.23	NA	NA	NA	4.04	4.89	11.85	NA	2.32	NA	NA	NA	2.15	NA
TG 17:0_36:3	Triacylglycerols																					NA	NA	NA	NA	3.82	NA	NA	5.27	6.21	1.89	2.27	NA	2.05	2.43	1.86	3.75	1.57	9.48
TG 17:0_36:4	Triacylglycerols																					NA	1.7	2.64	1.61	NA	10.32	NA	NA	2.65	2	6.53	NA	1.24	NA	NA	NA	NA	0
TG 17:1_32:1	Triacylglycerols																					NA	1.96	NA	NA	14.12	0	7.82	10.49	11.04	3.42	41.55	3.79	NA	8.16	2.13	1.81	NA	NA
TG 17:1_34:1	Triacylglycerols																					8.46	8.14	3.53	0.507	16.03	19.24	NA	39.15	16.71	12.64	93.13	0	8.36	30.44	13.55	6.15	8.18	0
TG 17:1_34:2	Triacylglycerols																					3.52	4.01	NA	0	3.72	NA	6.16	22.07	6.73	1.36	10.64	NA	NA	3.19	1.88	4.06	4.25	0
TG 17:1_34:3	Triacylglycerols																					NA	NA	4.36	3.92	4.43	7.3	4.15	5.65	NA	1.2	NA	NA	NA	4.08	NA	0.07	0.103	NA
TG 17:1_36:3	Triacylglycerols																					3.96	6.56	NA	NA	6.94	NA	NA	11.95	NA	NA	13.95	NA	NA	2.8	NA	NA	NA	NA
TG 17:1_36:4	Triacylglycerols																					7.04	NA	NA	0.605	3.55	7.94	NA	10.17	13.42	NA	10.07	NA	1.7	0	NA	0	6.28	NA
TG 17:1_36:5	Triacylglycerols																					NA	9.35	NA	5.13	4.23	25.41	NA	25.51	NA	3.47	17.48	NA	NA	4.64	2.79	NA	0	13.17
TG 17:1_38:5	Triacylglycerols																					0.522	0.966	0.383	0.274	1.04	1.85	0.493	1.29	1.06	0.364	2.22	NA	0.43	0.354	0.539	0.693	0.389	NA
TG 17:1_38:6	Triacylglycerols																					NA	0.668	NA	0.617	1.1	NA	1.14	3.49	1.83	0.777	3.27	NA	NA	1.71	NA	0.629	NA	NA
TG 17:1_38:7	Triacylglycerols																					4.37	NA	2.43	NA	NA	NA	NA	NA	3.54	0.642	7.38	NA	NA	1.67	3.04	5.41	NA	NA
TG 17:2_34:2	Triacylglycerols																					NA	NA	NA	NA	NA	NA	3.59	NA	8.96	NA	0	NA	NA	5.11	4.47	NA	NA	NA
TG 17:2_34:3	Triacylglycerols																					4.94	NA	NA	5.73	4.43	NA	NA	NA	2.84	6.8	NA	NA	NA	NA	NA	NA	0	NA
TG 17:2_36:2	Triacylglycerols																					NA	2.09	3.72	NA	5.75	NA	NA	7.8	10.07	6.77	17.71	NA	5.2	5.19	5.05	NA	NA	NA
TG 17:2_36:3	Triacylglycerols																					NA	NA	4.55	6.36	6.58	22.86	3.59	NA	9.75	NA	11.88	13.71	NA	4.93	NA	1.45	NA	NA
TG 17:2_36:4	Triacylglycerols																					16.03	13.34	6.62	5.02	8.27	41.72	12.1	21.98	21.25	11.76	25.77	9.33	7.95	11.17	2.41	13.19	2.56	15.05
TG 17:2_38:5	Triacylglycerols																					26.5	29.16	6.61	16.06	26.68	71.91	24.06	53.84	37.64	31.83	54.51	16.9	15.97	32.69	25.25	28.88	22.68	28.84
TG 17:2_38:6	Triacylglycerols																					6.43	8.62	NA	7.82	9.06	0	9.35	22.44	13.59	9.05	38.94	NA	5.56	15.49	4.17	0	6.22	NA
TG 17:2_38:7	Triacylglycerols																					1.5	NA	NA	NA	3.01	7.11	NA	4.33	NA	2.48	4.27	NA	0.83	NA	2.39	NA	NA	NA
TG 18:0_30:0	Triacylglycerols	HMDB0108000	HMDB0108413	HMDB0108556	HMDB0108679																	14.49	11.07	0.912	5.91	12.44	28.59	9.59	11.24	29.51	8.2	34.28	0	15.81	16.2	7.09	3.18	NA	11.45
TG 18:0_30:1	Triacylglycerols	HMDB0044726																				4.36	0	0	NA	0	NA	0	15.22	0	2.81	0	NA	NA	5.99	8.58	5.07	8.06	16.69
TG 18:0_32:0	Triacylglycerols	HMDB0005374	HMDB0044753																			22.29	26.53	41.78	13.25	52.95	67.45	10.92	66.66	111.8	27.61	141.6	NA	34.56	58.14	25.2	29.97	44.84	25.47
TG 18:0_32:1	Triacylglycerols	HMDB0005374	HMDB0044753																			9.09	23.05	11.85	0	35.81	26.08	10.15	85.59	29.53	27.03	114.7	10.78	24.16	27.16	18.59	12.59	38.49	51.85
TG 18:0_32:2	Triacylglycerols	HMDB0044889	HMDB0047795	HMDB0047796																		1.64	1.6	6.63	5.84	5.79	16.29	NA	2.08	0	4.94	19.89	25.43	0	0	5.57	13.36	0	2.86
TG 18:0_34:2	Triacylglycerols	HMDB0005369	HMDB0005423																			23.43	36.08	17.44	13.44	31.4	71.04	0	43.26	41.97	22.03	133.2	65.03	10.23	43.94	16.67	24.11	22.45	25.19
TG 18:0_34:3	Triacylglycerols	HMDB0005425	HMDB0043927	HMDB0043934																		0.506	6.17	3.61	3.19	8.54	0	5.67	17.37	4.76	4.58	27.29	12.72	3.94	4.18	3.65	6.44	3.02	NA
TG 18:0_36:1	Triacylglycerols	HMDB0005368	HMDB0005395	HMDB0045559	HMDB0046333																	6.48	16.52	6.52	11.56	29.67	14.84	20.34	64.32	16.01	13.96	87.39	NA	30.45	40.6	0.268	24.36	20.42	39.06
TG 18:0_36:2	Triacylglycerols	HMDB0005397	HMDB0005403	HMDB0005424																		19.14	41.85	6.18	7.77	58.01	108.4	23.97	130.1	91.68	41.35	240.2	21.13	1.87	72.88	39.95	27.9	38.85	0
TG 18:0_36:3	Triacylglycerols	HMDB0005405	HMDB0043923	HMDB0043929	HMDB0044762	HMDB0044769	HMDB0044923	HMDB0045079	HMDB0045080	HMDB0047806												14.05	32.8	11.5	4.83	39.45	44.46	14.53	45.48	36.42	10.07	97.37	24.96	12.76	33.18	11.1	10.45	21.69	0
TG 18:0_36:4	Triacylglycerols	HMDB0005370	HMDB0005411																			14.53	8.54	7.77	8.58	15.46	9.4	2.57	29.38	16.24	5.92	34.86	16.9	7.54	13.13	7.47	12.95	14.57	18.95
TG 18:0_36:5	Triacylglycerols	HMDB0005426	HMDB0043937	HMDB0044959	HMDB0045086	HMDB0045093	HMDB0047807															1.28	2.51	3.07	2.42	2.57	11.61	4.84	12.23	7.11	3.49	11.07	NA	2.07	4.32	4.87	6.2	4.93	NA
TG 18:0_38:6	Triacylglycerols	HMDB0005412	HMDB0043939	HMDB0044961	HMDB0045109	HMDB0045298	HMDB0048493	HMDB0048498														3.93	9.47	6.24	3.41	14.24	14.27	11.85	23.33	13.63	7.71	12.32	13.73	5.23	11.63	8.78	10.77	11.32	10.14
TG 18:0_38:7	Triacylglycerols	HMDB0063278	HMDB0067085	HMDB0068595	HMDB0110629																	NA	4.49	4.33	2.43	3.89	11.05	4.05	9.37	0	3.78	11.17	5.68	0.923	3.16	2.35	5.33	2.97	11.58
TG 18:1_26:0	Triacylglycerols																					15.54	16.38	9.39	9.61	14.15	9.51	10.83	9.81	32.2	14.16	17.85	10.52	2.91	8.49	9.75	32.48	16.34	59.71
TG 18:1_28:1	Triacylglycerols																					9.88	0	10.5	12.35	4.36	15.81	7.19	16.91	13.37	12.9	10.73	NA	NA	6.36	7.41	6.75	0.661	31.23
TG 18:1_30:0	Triacylglycerols	HMDB0042130	HMDB0042131	HMDB0042997	HMDB0042998																	16.41	19.94	28.57	44.32	69.03	77.34	37.57	115.7	49.7	76.2	178.7	61.83	29.57	74.7	34.69	43.98	88.8	57.06
TG 18:1_30:1	Triacylglycerols	HMDB0047772	HMDB0047773																			15.17	11.1	12.79	8.39	21.44	39.67	7.92	36.72	21.53	19.92	90.13	NA	0.466	14.14	9.65	10.51	31.96	11.15
TG 18:1_30:2	Triacylglycerols	HMDB0047910	HMDB0047911																			3.39	6.44	5.45	4.43	5.93	17.41	NA	11.82	10.52	1.65	6.98	NA	3.25	3.23	NA	0	5.23	0.476
TG 18:1_31:0	Triacylglycerols	HMDB0043026																				97.28	94.61	104.9	81.97	100.7	235.5	119.2	275.7	80.01	93.2	213.2	164.7	87.56	93.59	97.25	134.4	77.31	320.2
TG 18:1_32:0	Triacylglycerols	HMDB0005360	HMDB0010416	HMDB0042160	HMDB0042161																	149.8	175.9	139.8	123.6	300.8	447.3	167.8	413.2	374.1	198.3	690.8	177.4	139.7	277.2	170.3	239.5	225.6	283
TG 18:1_32:1	Triacylglycerols	HMDB0005377	HMDB0047795	HMDB0047796	HMDB0062639																	43.54	143.8	6.94	34.52	226	167.6	67.04	403.7	203.2	121.3	777.8	66.41	96.3	244	130.7	67.02	140.4	23.37
TG 18:1_32:2	Triacylglycerols	HMDB0005433	HMDB0047933	HMDB0047934	HMDB0047956	HMDB0047957	HMDB0048590															6.53	25.23	4.73	10.27	32.15	0	10.23	38.86	18.86	16	86.83	7.83	7.34	24.8	13.26	21.63	0	15.96
TG 18:1_32:3	Triacylglycerols	HMDB0042347	HMDB0042354	HMDB0047939	HMDB0047962																	6.64	2.85	3.41	NA	3.08	9.96	3.66	12.63	6.68	1.54	13.23	NA	NA	5.13	1.74	2.79	6.38	14.41
TG 18:1_33:0	Triacylglycerols	HMDB0043055	HMDB0043056																			4.8	12.02	0.37	8.89	10.97	NA	8.83	25.53	21.2	13.1	80.09	0	0	29.1	2.4	0	27.63	29
TG 18:1_33:1	Triacylglycerols	HMDB0011707	HMDB0043229	HMDB0043230	HMDB0043258																	6.43	41.19	8.49	4.62	56.56	47.18	17.55	82.2	56.23	38.02	229.2	42.38	19.15	78.72	29.5	21.65	22.22	12.99
TG 18:1_33:2	Triacylglycerols	HMDB0011708	HMDB0043235																			0.464	6.85	2.8	0	13.15	29.91	9.27	22.81	13.12	10.02	43.79	11.83	5.77	13.17	10.12	11.62	2.83	26.16
TG 18:1_33:3	Triacylglycerols	HMDB0011709	HMDB0043236	HMDB0043243	HMDB0043265																	0	1.82	NA	NA	5.74	0.095	4.09	NA	NA	5.49	7.42	NA	NA	2.85	4.35	4.65	0	NA
TG 18:1_34:1	Triacylglycerols	HMDB0005382	HMDB0005423	HMDB0045740																		147.9	463.3	148.4	145.6	716.7	597.7	188.4	1087.4	621.4	358.7	2275.1	358.7	245.2	759.5	369.4	276.4	321.4	245.7
TG 18:1_34:2	Triacylglycerols	HMDB0005384	HMDB0005438																			86.39	160.5	34.03	46	217.5	182.2	65.81	385.2	185.8	106.4	683.6	334.7	45.06	190.9	116.4	102.1	99.74	34.27
TG 18:1_34:3	Triacylglycerols	HMDB0005440	HMDB0042343	HMDB0042373	HMDB0044095	HMDB0044102	HMDB0044123	HMDB0044130	HMDB0048618													20.99	34.29	11.1	5.85	21.98	67.04	32.11	61.72	28.58	17.43	83.45	53.35	15.73	34.66	17.64	36.16	11.58	22.38
TG 18:1_34:4	Triacylglycerols	HMDB0042350	HMDB0042356	HMDB0042380	HMDB0042386	HMDB0044103	HMDB0044131	HMDB0047936	HMDB0047959	HMDB0048619	HMDB0048626	HMDB0048641	HMDB0048648									5.3	5.69	3.21	2.45	6.89	8.49	6.32	17.23	1.74	5.45	13.88	NA	4.53	2.56	3.41	8.94	10.7	9.41
TG 18:1_35:2	Triacylglycerols	HMDB0043237	HMDB0043266																			8.21	7.45	2.8	2.57	23.13	13.96	7.92	37.47	16.1	15.84	99.75	15.53	9.64	26.9	16.97	NA	12.01	8.34
TG 18:1_35:3	Triacylglycerols	HMDB0043232	HMDB0043238	HMDB0043261	HMDB0043267																	1.23	9.41	5.26	4.06	10.17	10.71	4.48	21.25	5.03	3.43	20.24	17.08	6.44	8.07	6.98	7.05	8.78	9.66
TG 18:1_36:0	Triacylglycerols	HMDB0005381	HMDB0005395																			104.2	57.04	94.49	64.86	118	285.7	61.64	174.6	256.9	85.12	120.3	39.43	54.82	122.2	56.74	111.7	104.2	82.18
TG 18:1_36:1	Triacylglycerols	HMDB0005383	HMDB0005403	HMDB0045741	HMDB0046508																	36.17	73.42	20.73	27.71	158.9	128.2	71.06	267.5	167.6	94.25	586.2	134	66.88	204.8	104.3	60.86	34.28	31.86
TG 18:1_36:2	Triacylglycerols	HMDB0005405	HMDB0005439	HMDB0005453																		64.32	163.3	51.45	50.08	300	299.6	43.52	510.6	228.5	155.1	1128.7	125	88.35	363.5	136.5	91.48	154.5	82.82
TG 18:1_36:3	Triacylglycerols	HMDB0005455	HMDB0010458	HMDB0044091	HMDB0044119	HMDB0044924	HMDB0044931	HMDB0044951	HMDB0044958	HMDB0047944	HMDB0047967	HMDB0049267	HMDB0049288									59.62	90.81	24.26	21.53	139.2	140.8	42.04	214.5	85.56	40.34	359.9	85.39	24.43	102.4	39.95	56.72	88.88	22.95
TG 18:1_36:4	Triacylglycerols	HMDB0005385	HMDB0005461	HMDB0010460																		47.34	67.24	7.85	0.31	40.22	97.22	76.14	150.7	31.13	52.02	95.64	185.2	7.13	50.77	23.12	71.88	15.33	16.64
TG 18:1_36:5	Triacylglycerols	HMDB0005441	HMDB0042353	HMDB0042358	HMDB0042383	HMDB0042388	HMDB0044105	HMDB0044133	HMDB0047945	HMDB0047968	HMDB0048622	HMDB0048628	HMDB0048650	HMDB0049276	HMDB0049297	HMDB0049394	HMDB0049401	HMDB0049895	HMDB0049915	HMDB0050007	HMDB0050014	14.66	16.33	NA	6.09	25.44	48.24	6.27	50.88	2.21	13.9	66.17	53.16	4.29	14.13	7.95	22.94	12.05	7.1
TG 18:1_36:6	Triacylglycerols	HMDB0042359	HMDB0042389	HMDB0047946	HMDB0047951	HMDB0047969	HMDB0047974	HMDB0048629	HMDB0048651	HMDB0049402	HMDB0049415	HMDB0049422	HMDB0049562	HMDB0049569	HMDB0050015	HMDB0050027	HMDB0050034	HMDB0050167	HMDB0050174			2.56	9.92	NA	2.78	4.74	0	7.12	11.35	8.07	0	13.88	5.55	4.53	5.29	2.84	10.41	7.08	NA
TG 18:1_38:5	Triacylglycerols	HMDB0005456	HMDB0044101	HMDB0044106	HMDB0044129	HMDB0044134	HMDB0044934	HMDB0044961	HMDB0048624	HMDB0048646	HMDB0049271	HMDB0049292	HMDB0049298	HMDB0049390	HMDB0049578	HMDB0049890	HMDB0049896	HMDB0049916	HMDB0050003	HMDB0050182		20.44	46.03	15.92	18.24	56.62	69.82	28.32	99.21	32.42	26.22	133.7	37.37	15.35	60.01	30.33	28.99	47.99	28.72
TG 18:1_38:6	Triacylglycerols	HMDB0005462	HMDB0010464																			12.27	19.43	6.85	8.83	24.76	40.2	15.41	45.13	24.33	14.32	71.12	0	10.26	33.53	15.05	20.52	19.84	15.05
TG 18:1_38:7	Triacylglycerols	HMDB0043225	HMDB0043254	HMDB0048631	HMDB0048653	HMDB0049404	HMDB0049418	HMDB0049424	HMDB0049565	HMDB0049571	HMDB0049579	HMDB0050017	HMDB0050030	HMDB0050036	HMDB0050170	HMDB0050176	HMDB0050183					0	4.98	5.76	4.07	7.53	NA	10.12	16.37	12.32	9.19	27	17.46	5.13	12.35	7.32	12.56	10.14	12.03
TG 18:2_28:0	Triacylglycerols	HMDB0042076																				6.92	6.67	3.79	5.71	2.24	25.4	9.42	7.15	4.29	5.16	1.08	10.94	2.98	2.65	2.56	11.64	8.93	19.78
TG 18:2_30:0	Triacylglycerols	HMDB0043003																				9.42	0	13.08	11.35	9.72	13.14	6.98	31.67	16.76	9.53	35.9	10.73	8.12	14.22	0	12.71	0.811	28.26
TG 18:2_30:1	Triacylglycerols	HMDB0047778																				16	19.27	21.79	14.83	17.68	76.01	14.52	30.34	7.35	20.19	34.14	30.81	13.33	5.91	14.74	23.02	25.13	60.6
TG 18:2_31:0	Triacylglycerols	HMDB0043032																				258.6	219.2	292.4	191.1	238	696.9	270	393.7	168.1	204.4	411.5	242.8	216.5	171.6	203.8	422.6	237.9	783.6
TG 18:2_32:0	Triacylglycerols	HMDB0005362	HMDB0042166																			63.3	47.74	17.82	20.96	64.42	100.4	33.79	106.8	67.06	50.63	136.6	4.12	14.76	55.75	41.48	59	49.14	29.14
TG 18:2_32:1	Triacylglycerols	HMDB0005379	HMDB0042346	HMDB0042376	HMDB0047801																	8.34	13.63	4.57	4.91	9.21	38.6	13.27	38.49	17.69	12.37	43.41	0	7.29	16.09	2.57	0	0	3.72
TG 18:2_32:2	Triacylglycerols	HMDB0005435	HMDB0042526	HMDB0047939	HMDB0047962																	NA	6.8	NA	NA	9.38	26.07	0	11.35	0.678	1.86	13.64	NA	2.91	3.82	5.9	NA	NA	NA
TG 18:2_33:0	Triacylglycerols	HMDB0011703																				NA	0	0	4.39	3.96	19.02	8.71	3.95	14.08	3.92	11.43	1.98	0	4.74	NA	1.44	4.95	10.53
TG 18:2_33:1	Triacylglycerols	HMDB0011708																				3.12	1.42	3.71	3.37	15.32	NA	NA	10.39	11.8	NA	26.29	19.95	0	6.48	2.59	8.26	16.42	NA
TG 18:2_33:2	Triacylglycerols	HMDB0011711																				3.33	5.79	2.38	2.32	1.08	NA	4.93	5.11	4.75	3.17	8.97	NA	3.58	3.35	2.92	7.8	4.45	5.9
TG 18:2_34:0	Triacylglycerols	HMDB0005369	HMDB0042515																			1.25	36.21	24.42	0	60.08	146.6	20.83	89.85	63.62	40.66	114.3	NA	26.22	31.31	30.96	37.88	33.15	31.38
TG 18:2_34:1	Triacylglycerols	HMDB0005384	HMDB0005425	HMDB0045870																		42.16	79.77	27.64	29.82	82.66	112	83.6	157.3	77.7	46.26	246.6	308.9	5.23	73.41	50.5	29.83	49.24	28.67
TG 18:2_34:2	Triacylglycerols	HMDB0005390	HMDB0005440																			101.5	65.95	8.01	7.04	88.93	285.8	63.89	158.9	39.81	71.73	166.5	324.4	3.46	65.35	46.22	108.2	3.67	0
TG 18:2_34:3	Triacylglycerols	HMDB0005446	HMDB0044263	HMDB0044270																		7.62	16.83	3.02	1.89	11.32	26.21	18.04	15.56	10.6	10.06	47.58	59.7	NA	19.33	10.01	12.57	8.5	0
TG 18:2_34:4	Triacylglycerols	HMDB0042530	HMDB0042536	HMDB0044271	HMDB0048074	HMDB0048751	HMDB0048758															0	NA	2.44	1.53	3	NA	NA	8.13	2.42	3.61	NA	NA	NA	2.68	NA	1.96	7.46	NA
TG 18:2_35:1	Triacylglycerols	HMDB0043405	HMDB0052765																			4.37	4.81	5.04	1.06	7	16.5	1.28	15.26	12.35	7.75	18.49	NA	3.55	1.99	0.184	14.39	12.57	11.38
TG 18:2_35:2	Triacylglycerols																					NA	NA	1.71	3.44	3.4	NA	5.22	8.81	1	1.67	13.25	8.44	NA	2.22	NA	NA	2.84	9.67
TG 18:2_35:3	Triacylglycerols	HMDB0043406																				2.34	0.19	1.87	NA	2.43	4.35	3.55	9.33	NA	2.54	5.33	NA	2.28	1.3	1.07	2.57	0.875	3.92
TG 18:2_36:0	Triacylglycerols	HMDB0005388	HMDB0005397	HMDB0042516																		16.27	21.55	26.9	8.06	6.29	30.83	NA	33.4	23.9	7.76	36.49	NA	11.56	16.38	27.04	31.95	11.79	39.58
TG 18:2_36:1	Triacylglycerols	HMDB0005389	HMDB0005405	HMDB0045871	HMDB0046633																	12.66	11.7	3.46	4.95	31.49	44.9	11.2	20.89	27.02	21.83	84.82	0	10.55	19.1	8.64	0	20.77	10.05
TG 18:2_36:2	Triacylglycerols	HMDB0005411	HMDB0005445	HMDB0005455																		41.85	31.71	21.4	0	48.1	84.72	20.61	81.34	36.68	20.72	161.5	123.9	2.61	51.29	19.63	47.35	19.21	19.82
TG 18:2_36:3	Triacylglycerols	HMDB0005461	HMDB0044259	HMDB0045086	HMDB0045093	HMDB0048082																35.41	63.07	0	7.9	24.48	167.3	60.95	99.46	22.11	64.56	99.32	171.2	0	39.22	39.1	146.2	2.27	0
TG 18:2_36:4	Triacylglycerols	HMDB0005391	HMDB0005474																			7.11	20.57	0.039	0	21.23	113.1	40.11	74.24	13.88	28.17	42.77	262.3	2.17	26.13	23.35	24.54	13.65	21.12
TG 18:2_36:5	Triacylglycerols	HMDB0005447	HMDB0010490																			23.36	13.1	3.89	0	9.5	41.57	31.1	50.32	6.54	10.29	53.35	112.6	2.59	25.23	13.02	30.94	NA	0
TG 18:2_38:4	Triacylglycerols	HMDB0005412	HMDB0010491	HMDB0046112	HMDB0050608	HMDB0050741																5.11	2.67	2.13	3.01	7.1	17.15	2.68	11.59	4.93	4.96	8.37	NA	NA	8.66	2.15	5.95	16.19	20.17
TG 18:2_38:5	Triacylglycerols	HMDB0005462	HMDB0010492	HMDB0050760																		7.71	10.04	NA	3.5	5.99	16.59	NA	11.52	8.59	1.76	10.53	6.74	2.88	7.02	6.76	6.24	11.06	NA
TG 18:2_38:6	Triacylglycerols	HMDB0005475	HMDB0044275	HMDB0048757	HMDB0048762	HMDB0049404	HMDB0050017															3.16	3.16	NA	NA	5.71	4.71	4.4	0	5.82	2.41	13	14.05	NA	3.32	1.82	4.85	5.65	0
TG 18:3_30:0	Triacylglycerols	HMDB0043004	HMDB0043011																			4.79	3.46	NA	4.62	6.12	16.73	8.12	NA	2.65	0.263	8.05	NA	NA	4.13	0.497	NA	6.46	13
TG 18:3_32:0	Triacylglycerols	HMDB0010417	HMDB0042167	HMDB0042174	HMDB0043899																	17.96	4	4.77	2.85	10.38	27.29	5.9	18.87	3.22	11.97	26.02	14.17	4.27	8.41	1.33	7.47	0	17.8
TG 18:3_32:1	Triacylglycerols	HMDB0042377	HMDB0042384	HMDB0044067	HMDB0044074	HMDB0047802	HMDB0047809															3.12	6.04	4.07	5.22	3.22	7.3	2.27	0	0.662	4.83	6.77	2.1	3.92	2.58	NA	7.8	NA	11.01
TG 18:3_33:2	Triacylglycerols	HMDB0043410	HMDB0043417																			NA	NA	0.762	NA	0.973	NA	0.903	NA	0.571	NA	1.46	NA	0.434	NA	0.906	1.57	1.46	NA
TG 18:3_34:0	Triacylglycerols	HMDB0043927	HMDB0043934																			18.2	NA	NA	NA	9.63	25.12	11.76	20.84	5.24	NA	NA	56.48	NA	15.29	NA	NA	0	NA
TG 18:3_34:1	Triacylglycerols	HMDB0045896	HMDB0046078																			0	0	2.81	0	12.29	12.96	0	23.98	15.21	8.45	19.91	21.64	2.84	0.838	13.44	16.03	3.65	18
TG 18:3_34:2	Triacylglycerols	HMDB0044263	HMDB0044270	HMDB0048096	HMDB0048257	HMDB0048619	HMDB0048626	HMDB0048641	HMDB0048648													14.6	15.87	5.43	2	1.08	63.31	22.06	44.26	2.27	15.86	27	102.5	1.47	13.51	15.95	42.6	NA	NA
TG 18:3_34:3	Triacylglycerols	HMDB0042553	HMDB0042763	HMDB0044291	HMDB0044298	HMDB0044487	HMDB0044494	HMDB0048751	HMDB0048758													5.99	0	NA	1.58	NA	11.2	2.66	17	3.54	2.69	1.16	43.29	2.27	7.68	13.64	11.66	3.79	10.43
TG 18:3_35:2	Triacylglycerols	HMDB0043440	HMDB0043643																			NA	1.71	NA	2.25	NA	NA	NA	6.17	NA	NA	0	NA	NA	NA	NA	NA	NA	7.23
TG 18:3_36:1	Triacylglycerols	HMDB0045897	HMDB0046079	HMDB0046658	HMDB0046833																	NA	4.18	5.67	NA	2.49	NA	NA	NA	7.76	NA	NA	NA	NA	2.13	3.91	4.27	9.33	8.14
TG 18:3_36:2	Triacylglycerols	HMDB0010459	HMDB0010460	HMDB0042561	HMDB0042771	HMDB0044292	HMDB0044488	HMDB0045086	HMDB0045093	HMDB0048768	HMDB0048922	HMDB0049268	HMDB0049275	HMDB0049289	HMDB0049296	HMDB0049887	HMDB0049894					7.25	4	NA	1.51	0.904	11.53	0	17.72	9.24	8.51	30.35	36.11	2.33	1.72	0	14.55	0	7.9
TG 18:3_36:3	Triacylglycerols	HMDB0044287	HMDB0044483	HMDB0045113	HMDB0045120	HMDB0045302	HMDB0045309	HMDB0048105	HMDB0048266	HMDB0048774	HMDB0048928	HMDB0049394	HMDB0049401	HMDB0050007	HMDB0050014							15.83	2.51	2.72	0	10.15	NA	20.59	25.55	0.194	6.6	26.08	45.43	NA	16.85	7.19	17.22	7.3	NA
TG 18:3_36:4	Triacylglycerols	HMDB0010489	HMDB0010490	HMDB0042562	HMDB0042772	HMDB0044294	HMDB0044300	HMDB0044490	HMDB0044496	HMDB0045121	HMDB0045310	HMDB0048769	HMDB0048923	HMDB0050027	HMDB0050034	HMDB0050167	HMDB0050174					5.96	0	NA	2.53	5.82	29.88	7.06	19.68	5.8	10.75	6.76	57.6	NA	11.89	14.39	7.15	7.62	4.79
TG 18:3_38:5	Triacylglycerols	HMDB0050761	HMDB0050768	HMDB0053569																		NA	2.84	NA	NA	2.71	NA	NA	2.51	NA	0	10.96	NA	3.09	NA	NA	0	NA	NA
TG 18:3_38:6	Triacylglycerols	HMDB0053582	HMDB0053934																			NA	NA	NA	NA	NA	11.16	NA	NA	NA	2.85	4.56	NA	NA	1.36	NA	NA	NA	NA
TG 20:0_32:3	Triacylglycerols	HMDB0042545	HMDB0042755	HMDB0045870																		0	NA	NA	1.9	NA	NA	NA	NA	NA	NA	NA	7.68	NA	NA	NA	NA	3.57	NA
TG 20:0_32:4	Triacylglycerols	HMDB0045896	HMDB0046078																			NA	NA	NA	NA	NA	NA	1.72	6.33	NA	1.72	NA	NA	NA	NA	NA	2.75	NA	NA
TG 20:0_34:1	Triacylglycerols	HMDB0005381	HMDB0045559	HMDB0045584																		6.32	0	22.42	2.16	17.67	5.38	2.42	13.11	16.95	9.33	32.15	11.05	2.21	7.29	6.03	13.06	NA	27.49
TG 20:1_24:3	Triacylglycerols																					0.077	0.102	0.405	0.096	0.23	0.501	0.154	0.225	0.258	0.105	0.572	0.066	0.198	0.148	0.157	0.169	0.115	0.423
TG 20:1_26:1	Triacylglycerols																					0.105	0.07	0.198	0.03	0.092	0.278	0.035	0.35	0.085	0.111	0.236	NA	0.059	0.089	0.086	0.136	0.057	0.256
TG 20:1_30:1	Triacylglycerols	HMDB0042312	HMDB0047774																			2.79	6.88	NA	NA	2.58	13.81	4.4	10.92	6.96	3.21	0	11.41	4.75	0	4.45	NA	5.95	13.41
TG 20:1_31:0	Triacylglycerols																					32.91	28.05	40.11	24.05	26.49	89.82	35.93	54.92	11.15	27.18	50.5	121.9	30.78	17.79	29.03	46.45	26.56	108.8
TG 20:1_32:1	Triacylglycerols	HMDB0005378	HMDB0042342	HMDB0042372	HMDB0047797																	NA	5.8	11.06	3.09	17.56	22.03	0	15.67	2.33	7.98	34.83	20.6	NA	15.27	4.72	3.54	0	NA
TG 20:1_32:2	Triacylglycerols	HMDB0005434	HMDB0042522	HMDB0047935	HMDB0047958																	7.28	0.32	NA	1.92	7.09	NA	3.5	8	5.78	NA	12.43	NA	2.82	5.07	2.01	4.04	1.7	12.91
TG 20:1_32:3	Triacylglycerols	HMDB0042552	HMDB0042762	HMDB0048073																		NA	9.01	3.96	6.22	4.06	7.93	6.44	NA	NA	5.04	8.45	NA	2.88	4.36	3.65	7.35	2.8	NA
TG 20:1_34:0	Triacylglycerols	HMDB0005368	HMDB0042192																			8.91	18.67	1.32	15.06	17.25	48.38	0.574	36.69	11.46	1.75	53.86	NA	3.6	17.61	8.51	32.41	9.6	11.97
TG 20:1_34:1	Triacylglycerols	HMDB0005383	HMDB0005424																			0.88	1.87	NA	0	23.48	18.4	8.47	42.83	15.03	17.42	98.08	NA	10.48	27.43	10.62	2.43	NA	NA
TG 20:1_34:2	Triacylglycerols	HMDB0005389	HMDB0005439																			NA	3.46	0	1.95	7.77	14.46	3.11	14.81	7.61	1.79	24.06	7.98	1.74	0	0.251	2.08	NA	15.19
TG 20:1_34:3	Triacylglycerols	HMDB0005445	HMDB0044286	HMDB0044482																		NA	3.11	2.44	NA	2.9	9.91	NA	5.22	3.62	3.69	5.77	NA	NA	1.55	3.21	NA	NA	1.07
TG 20:2_32:0	Triacylglycerols	HMDB0042168	HMDB0043900																			10.17	6.6	9.6	9.48	17.25	16.47	13.14	13.52	0.733	17.9	54.56	17.02	17.05	13.58	14.38	13.38	0	16
TG 20:2_32:1	Triacylglycerols	HMDB0042378	HMDB0044068	HMDB0047803																		5.97	4.52	5.35	0	5.7	NA	4.43	10.56	6.43	5.54	27.93	NA	4.54	0	5.9	NA	4.98	9.52
TG 20:2_34:1	Triacylglycerols	HMDB0042408	HMDB0044096	HMDB0044124	HMDB0047826	HMDB0048488																4.55	11.71	0	2.19	20.16	32.76	NA	35.52	14.2	5.92	60.88	30.5	5.06	18.32	7.12	9.22	15.38	5.45
TG 20:2_34:2	Triacylglycerols	HMDB0042588	HMDB0044264	HMDB0047987	HMDB0048620	HMDB0048642																1.59	1.2	NA	NA	9.7	3.22	NA	4.81	4	1.2	9.27	NA	NA	8.49	5.6	0.461	NA	NA
TG 20:2_34:3	Triacylglycerols	HMDB0044292	HMDB0044488	HMDB0048125	HMDB0048752																	1.72	NA	NA	NA	3.28	NA	NA	NA	2.56	NA	NA	NA	NA	2.17	NA	4.34	NA	NA
TG 20:2_34:4	Triacylglycerols	HMDB0042590	HMDB0042596	HMDB0044516	HMDB0048120	HMDB0048774	HMDB0048928															NA	1.12	NA	NA	1.52	5.74	NA	3.33	NA	NA	NA	NA	NA	NA	0.75	1.33	NA	2.86
TG 20:2_36:5	Triacylglycerols	HMDB0042593	HMDB0042598	HMDB0044329	HMDB0048129	HMDB0048798	HMDB0048804	HMDB0049584	HMDB0050188	HMDB0052638	HMDB0052743											NA	NA	NA	NA	NA	NA	NA	NA	NA	NA	NA	4.72	0.568	NA	NA	NA	1.28	2.12
TG 20:3_32:0	Triacylglycerols	HMDB0042163	HMDB0042169	HMDB0043895	HMDB0043901																	9.45	16.88	10.62	10.2	22.61	33.73	8.08	38.26	23.27	11.47	49.36	NA	2.92	15.7	8.43	17.61	23.61	21.4
TG 20:3_32:1	Triacylglycerols	HMDB0042349	HMDB0042379	HMDB0044063	HMDB0044069	HMDB0047798	HMDB0047804															NA	17.6	5.33	8.5	13.51	18.94	7.61	35.76	18.91	8.57	36.9	NA	8.36	12.91	4.01	18.49	24.66	20.91
TG 20:3_32:2	Triacylglycerols	HMDB0042523	HMDB0042529	HMDB0047936	HMDB0047942	HMDB0047959	HMDB0047965	HMDB0048593	HMDB0048599													2.69	NA	NA	NA	3.42	NA	NA	8.45	1.67	NA	7.89	NA	NA	8.42	2.37	NA	3.52	NA
TG 20:3_34:0	Triacylglycerols	HMDB0042193	HMDB0043923	HMDB0043929																		27.51	42.62	20.48	17.34	47.27	49.81	28.91	91.47	20.18	24.9	123.8	30.28	12.99	35.42	28.39	21.71	30.42	41.68
TG 20:3_34:1	Triacylglycerols	HMDB0042403	HMDB0042409	HMDB0044091	HMDB0044097	HMDB0044119	HMDB0044125	HMDB0047821	HMDB0047827	HMDB0048483	HMDB0048489											12.45	42.21	11.34	13	44.03	59.54	13.91	91.98	28.71	15.76	98.99	NA	12.41	40.22	14.06	21.25	38.6	21.86
TG 20:3_34:2	Triacylglycerols	HMDB0042583	HMDB0042589	HMDB0044259	HMDB0044265	HMDB0047982	HMDB0047988	HMDB0048615	HMDB0048621	HMDB0048637	HMDB0048643											0.846	9.24	3.6	1.14	8.42	7.21	NA	18.45	4.61	3.44	25.34	NA	2.2	8.39	1.22	4.97	16.15	7.49
TG 20:3_34:3	Triacylglycerols	HMDB0042613	HMDB0042619	HMDB0044287	HMDB0044293	HMDB0044483	HMDB0044489	HMDB0048120	HMDB0048126	HMDB0048747	HMDB0048753											NA	3.39	1.7	1.99	3.97	14.45	4.63	10.29	3.38	2.49	5.46	NA	NA	2.86	NA	NA	7.49	NA
TG 20:3_36:3	Triacylglycerols	HMDB0044343	HMDB0044349	HMDB0045109	HMDB0045115	HMDB0045298	HMDB0045304	HMDB0048791	HMDB0048797	HMDB0049390	HMDB0049396	HMDB0050003	HMDB0050009									2.24	9.82	NA	NA	7.59	NA	NA	17.56	2.92	NA	13.04	NA	NA	4.6	1.59	NA	9.67	10.39
TG 20:3_36:4	Triacylglycerols	HMDB0010492	HMDB0042622	HMDB0044350	HMDB0044356	HMDB0045325	HMDB0045331	HMDB0048813	HMDB0048819	HMDB0049411	HMDB0049417	HMDB0050023	HMDB0050029	HMDB0050163	HMDB0050169	HMDB0052624						3.11	3.66	3.15	2.24	4.49	8.13	0.883	5.82	4.27	2.03	13.68	NA	3.61	2.13	5.44	5.22	4.15	NA
TG 20:3_36:5	Triacylglycerols	HMDB0042443	HMDB0042448	HMDB0042623	HMDB0042628	HMDB0044357	HMDB0048014	HMDB0048152	HMDB0048688	HMDB0048694	HMDB0048820	HMDB0048826	HMDB0049579	HMDB0049585	HMDB0050183	HMDB0050189	HMDB0052639	HMDB0052744				NA	NA	NA	NA	1.64	5.27	NA	3.55	NA	1.64	3.95	NA	1.15	1.79	NA	NA	3	NA
TG 20:4_30:0	Triacylglycerols	HMDB0043013																				NA	5.65	NA	2.36	4.09	8.78	NA	14.1	8.4	4.52	7.74	11.6	NA	5.85	NA	11.66	15.62	11.87
TG 20:4_32:0	Triacylglycerols	HMDB0005363	HMDB0043908																			10.89	20.88	10.77	6.47	21.62	25.33	11.98	28.31	19.12	13.98	35.19	12.87	10.81	15.81	11.65	26.69	35.87	16.72
TG 20:4_32:1	Triacylglycerols	HMDB0005380	HMDB0044076	HMDB0047805	HMDB0047811																	6.61	20.51	5.19	7.45	11.66	23.84	8.32	38.5	7.82	9.28	35.58	19.83	3.65	10.47	0.646	16.24	24.26	16.84
TG 20:4_32:2	Triacylglycerols	HMDB0005436	HMDB0047943	HMDB0047949	HMDB0047966	HMDB0047972	HMDB0048606															NA	1.88	NA	NA	2.37	NA	NA	2.9	2.86	NA	NA	NA	NA	NA	NA	NA	2.05	6.07
TG 20:4_33:2	Triacylglycerols	HMDB0043413	HMDB0043419																			NA	NA	NA	NA	6.36	10.7	NA	NA	3.75	NA	13.19	12.44	3.37	3.77	4.43	5.34	2.29	NA
TG 20:4_34:0	Triacylglycerols	HMDB0005370	HMDB0042200	HMDB0042206	HMDB0043936																	22.26	38.64	21.38	12.19	41.71	87	19.6	77.06	44.28	14.07	88.96	56.08	21.82	46.94	25.04	44.27	63.6	50.56
TG 20:4_34:1	Triacylglycerols	HMDB0005385	HMDB0005426																			28.21	57.75	20.15	22.65	49.55	87.5	25.1	123.2	48.47	28.31	107	46.72	26.02	49.92	33.77	51.91	69.88	42.43
TG 20:4_34:2	Triacylglycerols	HMDB0005391	HMDB0005441																			4.48	13.36	NA	2.55	9.36	8.68	3.05	16.57	10.86	5.66	21.49	NA	2.59	8.16	3.16	13.02	24.61	NA
TG 20:4_34:3	Triacylglycerols	HMDB0005447	HMDB0042440	HMDB0042446	HMDB0042620	HMDB0042626	HMDB0044294	HMDB0044300	HMDB0044490	HMDB0044496	HMDB0048127	HMDB0048133	HMDB0048760									4.46	6.74	3.28	3.81	4.43	14.87	3.08	9.05	7.91	2.79	12.52	NA	2.53	4.8	2.42	3.85	5.76	6.27
TG 20:4_35:3	Triacylglycerols	HMDB0043326	HMDB0043332	HMDB0043500	HMDB0043506																	NA	0.935	0.936	NA	0.842	1.81	1.13	2.67	1.19	NA	2.13	NA	0.683	1.57	NA	1.3	1.48	NA
TG 20:4_36:2	Triacylglycerols	HMDB0005412	HMDB0005443	HMDB0005456																		12.14	25.43	9.86	9.85	24.99	46.56	17.41	56.12	26.62	20.04	92.48	22.51	14.82	29.67	22.11	25.98	46.8	27.87
TG 20:4_36:3	Triacylglycerols	HMDB0005462	HMDB0044182	HMDB0044188	HMDB0044350	HMDB0044356	HMDB0045116	HMDB0045122	HMDB0045305	HMDB0045311	HMDB0048174	HMDB0048312	HMDB0048798	HMDB0048804	HMDB0049397	HMDB0049403	HMDB0050016					6.26	19.84	6.88	2.76	14.62	11.91	2.24	23.98	10.61	9.47	27.19	NA	4.39	9.28	6.79	9.78	12.09	11.64
TG 20:4_36:4	Triacylglycerols	HMDB0005392	HMDB0005475																			12.1	16.25	16.13	14.78	27.31	54	17.97	29.87	35.5	15.29	54.6	10.06	23.81	19.96	14.12	13.19	17.42	20.58
TG 20:4_36:5	Triacylglycerols	HMDB0005448	HMDB0042653	HMDB0042658	HMDB0042833	HMDB0042838	HMDB0044385	HMDB0044553	HMDB0048848	HMDB0048974	HMDB0048980	HMDB0049586	HMDB0049592	HMDB0050190	HMDB0050196	HMDB0052745	HMDB0052751					2.75	3.38	2.71	1.55	5.75	7.45	5.48	8.34	7.54	1.72	9.6	NA	3.19	4.62	0.997	0.698	3.72	NA
TG 20:5_34:0	Triacylglycerols	HMDB0042207	HMDB0043937																			7.86	14.81	0.241	4.34	2.93	9.31	NA	11.38	12.87	9.97	20.86	NA	NA	14.37	NA	4.74	NA	16.82
TG 20:5_34:1	Triacylglycerols	HMDB0042417	HMDB0044105	HMDB0044133	HMDB0047835	HMDB0048497																8.15	10.24	2.08	4.33	9.15	19.09	4.02	29.38	12.45	9.84	32.19	12.95	6.09	7.16	6.35	9.4	17.86	20.71
TG 20:5_34:2	Triacylglycerols	HMDB0042597	HMDB0044273	HMDB0047996	HMDB0048629	HMDB0048651																NA	NA	NA	0.729	2.73	8.87	NA	3.86	4.38	3.01	2.63	NA	NA	1.85	2.47	5.28	1.35	10.26
TG 20:5_36:2	Triacylglycerols	HMDB0010464	HMDB0042861	HMDB0044329	HMDB0045096	HMDB0048328	HMDB0048673	HMDB0049278	HMDB0049299	HMDB0049897												NA	1.46	0.566	1.76	4.48	10.27	NA	0	7.42	4.82	17.78	NA	2.81	4.19	NA	3.2	5.42	9.11
TG 20:5_36:3	Triacylglycerols	HMDB0044189	HMDB0044357	HMDB0045123	HMDB0045312	HMDB0048335	HMDB0048805	HMDB0049404	HMDB0050017													1.76	3.3	NA	NA	NA	6.83	NA	6.49	1.18	2.52	4.48	NA	NA	2.91	2.6	3.1	1.97	3.98
TG 22:0_32:4	Triacylglycerols	HMDB0046658	HMDB0046833																			NA	0.444	NA	NA	NA	1.73	NA	1.11	NA	0.603	NA	NA	NA	0.502	0.528	0.8	NA	NA
TG 22:1_32:5	Triacylglycerols	HMDB0048282																				NA	0.205	0.403	0.196	NA	NA	NA	NA	NA	NA	NA	NA	NA	0.083	NA	NA	NA	NA
TG 22:2_32:4	Triacylglycerols	HMDB0042801	HMDB0048105	HMDB0048266																		NA	NA	NA	NA	NA	1.16	0.224	NA	NA	NA	0.652	NA	NA	0.255	NA	NA	NA	NA
TG 22:3_30:2	Triacylglycerols																					0.045	NA	0.078	0.018	NA	0.231	0.042	0.096	0.05	NA	0.11	0.143	NA	0.024	0.056	0.078	0.058	0.155
TG 22:4_32:0	Triacylglycerols	HMDB0042172	HMDB0043904																			6.14	9.45	NA	4.55	3.51	14.14	7.68	22.17	8.14	4.02	11.61	NA	6.18	6.51	2.44	18.56	15.49	0
TG 22:4_32:2	Triacylglycerols	HMDB0042532	HMDB0047945	HMDB0047968	HMDB0048602																	3.7	3.38	6.13	NA	4.03	NA	2.39	7.39	NA	NA	7.33	NA	NA	NA	2.06	NA	2.77	NA
TG 22:4_34:2	Triacylglycerols	HMDB0042592	HMDB0044268	HMDB0047991	HMDB0048624	HMDB0048646																6.34	6.83	3.81	1.69	5.27	17.16	2.58	15.42	6.39	4.53	13.53	NA	2.38	6.67	2.8	6.35	7.14	NA
TG 22:5_32:0	Triacylglycerols	HMDB0042173	HMDB0042178	HMDB0043905	HMDB0043910																	29.35	31.4	29.69	24.82	38.95	95.57	44.66	77.76	61.44	45.43	85.99	57.52	34.66	34.23	27.83	68.06	45.58	99.98
TG 22:5_32:1	Triacylglycerols	HMDB0044073	HMDB0044078	HMDB0047808	HMDB0047813																	12.63	19.01	11.38	13	25.3	22.94	31.24	33.2	19.56	14.41	68.03	11.92	12.81	22.82	18.05	24.6	35.51	48.57
TG 22:5_34:1	Triacylglycerols	HMDB0042413	HMDB0042418	HMDB0044101	HMDB0044106	HMDB0044129	HMDB0044134	HMDB0047831	HMDB0047836	HMDB0048493	HMDB0048498											32.82	50.87	24.5	26.71	63.96	108.5	31.52	109.6	49.68	33.59	161.1	52.97	24.32	70.76	26.72	63.4	62.2	36.64
TG 22:5_34:2	Triacylglycerols	HMDB0044269	HMDB0044274	HMDB0047992	HMDB0047997	HMDB0048625	HMDB0048630	HMDB0048647	HMDB0048652													3.25	8.91	2.78	4.5	13.88	21.69	12.01	24.28	15.76	13.35	43.43	NA	2.72	14.03	11.14	7.15	16.52	7.76
TG 22:5_34:3	Triacylglycerols	HMDB0044297	HMDB0044302	HMDB0044493	HMDB0044498	HMDB0048130	HMDB0048135	HMDB0048757	HMDB0048762													5.05	7.19	5.18	NA	6.52	17.47	5.16	11.06	8.4	4.49	14.52	18.72	3.59	4.85	5.32	11.34	10.25	14.66
TG 22:6_32:0	Triacylglycerols	HMDB0010418	HMDB0042179																			25.62	26.57	4.3	20.39	35.16	27.07	30.54	60.83	42.03	27.22	81.97	35.69	20.69	32.65	20.12	35.64	47.04	22.06
TG 22:6_32:1	Triacylglycerols	HMDB0044079	HMDB0047814																			15.12	17.79	9.8	11.41	20.62	27.91	17.2	46.91	19.82	15.55	75.7	25.04	14.1	26.94	8.2	18.27	30.45	25.36
TG 22:6_34:1	Triacylglycerols	HMDB0042419	HMDB0044107	HMDB0044135	HMDB0047837	HMDB0048499																25.13	51.78	17.27	24.19	64.41	86.01	33.33	135.4	63.64	45.8	209.3	47.46	30.52	73.42	32.86	40.77	68.04	41.85
TG 22:6_34:2	Triacylglycerols	HMDB0042599	HMDB0044275	HMDB0047998	HMDB0048631	HMDB0048653																5.71	15.3	7.23	3.69	18.72	14.54	10.02	35.4	15.16	8.99	58.81	NA	4.85	19.52	6.17	10.86	23.26	15.36
TG 22:6_34:3	Triacylglycerols	HMDB0042449	HMDB0042629	HMDB0044303	HMDB0044499	HMDB0048136	HMDB0048763															NA	NA	NA	2.3	4.14	NA	NA	15.47	4.16	2.6	8.42	15.17	NA	2.5	3.69	4.49	6.49	NA
Choline	Vitamins & Cofactors	HMDB0000097																				143.8	90.25	102	110.4	154.9	490.9	131.8	238.3	211.6	185.6	433.4	335.8	178.9	130.1	209.3	219	173.3	374.7
