# Supplementary material for: Sphinganine recruits TLR4 adaptors in macrophages and promotes inflammation in murine models of sepsis and melanoma
Source: Nat Commun. 2024 Jul 18;15:6067. doi: 10.1038/s41467-024-50341-w (PMC11258287; doi:10.1038/s41467-024-50341-w)
Supplement: Supplementary file 5 — Supplementary Data 2 [file 41467_2024_50341_MOESM5_ESM.xlsx]

## Sheet: Supplementary Data2
	gene_name	protein_id	description	mw	top3	ssm	usm	upm	max_score	total_score	sequence.coverage	exp.name	file.no	file
29	KRT2	###CONTAMINANT###P35908	K22E_HUMAN Keratin, type II cytoskeletal 2 epidermal	65432.9	7.12652	82	59	37	158	3034	83.3	Tube1_SAbiotinIP_T_R1	1	P2191_Zelda_220722_P2191_MR_MH_Tube1_SAbiotinIP_T_R1_results_20220725_1312_peptides.txt
27	KRT9	###CONTAMINANT###P35527	K1C9_HUMAN Keratin, type I cytoskeletal 9	62064.3	6.44207	80	33	30	187	1785	63.9	Tube1_SAbiotinIP_T_R1	1	P2191_Zelda_220722_P2191_MR_MH_Tube1_SAbiotinIP_T_R1_results_20220725_1312_peptides.txt
17	KRT1	###CONTAMINANT###P04264	K2C1_HUMAN Keratin, type II cytoskeletal 1	66038.7	7.12794	75	52	34	167	2748	60.9	Tube1_SAbiotinIP_T_R1	1	P2191_Zelda_220722_P2191_MR_MH_Tube1_SAbiotinIP_T_R1_results_20220725_1312_peptides.txt
22	KRT10	###CONTAMINANT###P13645	K1C10_HUMAN Keratin, type I cytoskeletal 10	58827.1	6.50372	48	35	20	152	1915	54.4	Tube1_SAbiotinIP_T_R1	1	P2191_Zelda_220722_P2191_MR_MH_Tube1_SAbiotinIP_T_R1_results_20220725_1312_peptides.txt
16	KRT6B	###CONTAMINANT###P04259	K2C6B_HUMAN Keratin, type II cytoskeletal 6B	60067	5.70945	41	40	3	79	1808	50.8	Tube1_SAbiotinIP_T_R1	1	P2191_Zelda_220722_P2191_MR_MH_Tube1_SAbiotinIP_T_R1_results_20220725_1312_peptides.txt
30	KRT6C	###CONTAMINANT###P48668	K2C6C_HUMAN Keratin, type II cytoskeletal 6C	60025	NA	41	39	0	79	1767	50.4	Tube1_SAbiotinIP_T_R1	1	P2191_Zelda_220722_P2191_MR_MH_Tube1_SAbiotinIP_T_R1_results_20220725_1312_peptides.txt
7	KRT6A	###CONTAMINANT###P02538	K2C6A_HUMAN Keratin, type II cytoskeletal 6A	60044.9	7.3089	40	38	1	79	1648	46.9	Tube1_SAbiotinIP_T_R1	1	P2191_Zelda_220722_P2191_MR_MH_Tube1_SAbiotinIP_T_R1_results_20220725_1312_peptides.txt
6	KRT14	###CONTAMINANT###P02533	K1C14_HUMAN Keratin, type I cytoskeletal 14	51561.5	5.67972	34	31	4	128	1555	60.9	Tube1_SAbiotinIP_T_R1	1	P2191_Zelda_220722_P2191_MR_MH_Tube1_SAbiotinIP_T_R1_results_20220725_1312_peptides.txt
5	sp|###CONTAMINANT###P00761|TRYP_PIG Trypsin	###CONTAMINANT###P00761	TRYP_PIG Trypsin	24409.5	6.19281	32	7	6	70	388	32.8	Tube1_SAbiotinIP_T_R1	1	P2191_Zelda_220722_P2191_MR_MH_Tube1_SAbiotinIP_T_R1_results_20220725_1312_peptides.txt
313	Acta1	P68134	ACTS_MOUSE Actin, alpha skeletal muscle	42051	5.40245	32	19	2	85	859	36.5	Tube1_SAbiotinIP_T_R1	1	P2191_Zelda_220722_P2191_MR_MH_Tube1_SAbiotinIP_T_R1_results_20220725_1312_peptides.txt
225	Krt1	P04104	K2C1_MOUSE Keratin, type II cytoskeletal 1	65605.9	6.48144	28	22	13	110	1122	42	Tube1_SAbiotinIP_T_R1	1	P2191_Zelda_220722_P2191_MR_MH_Tube1_SAbiotinIP_T_R1_results_20220725_1312_peptides.txt
35	KRT17	###CONTAMINANT###Q04695	K1C17_HUMAN Keratin, type I cytoskeletal 17	48105.7	6.1361	27	26	11	80	1075	49.2	Tube1_SAbiotinIP_T_R1	1	P2191_Zelda_220722_P2191_MR_MH_Tube1_SAbiotinIP_T_R1_results_20220725_1312_peptides.txt
21	KRT16	###CONTAMINANT###P08779	K1C16_HUMAN Keratin, type I cytoskeletal 16	51267.8	6.84438	26	24	10	106	1162	52.3	Tube1_SAbiotinIP_T_R1	1	P2191_Zelda_220722_P2191_MR_MH_Tube1_SAbiotinIP_T_R1_results_20220725_1312_peptides.txt
3	KRT75	###CONTAMINANT###O95678	K2C75_HUMAN Keratin, type II cytoskeletal 75	59560.4	5.71239	23	22	3	58	838	24.1	Tube1_SAbiotinIP_T_R1	1	P2191_Zelda_220722_P2191_MR_MH_Tube1_SAbiotinIP_T_R1_results_20220725_1312_peptides.txt
49	HRNR	###CONTAMINANT###Q86YZ3	HORN_HUMAN Hornerin	282390	6.76953	23	19	19	113	1163	9.6	Tube1_SAbiotinIP_T_R1	1	P2191_Zelda_220722_P2191_MR_MH_Tube1_SAbiotinIP_T_R1_results_20220725_1312_peptides.txt
374	Krt14	Q61781	K1C14_MOUSE Keratin, type I cytoskeletal 14	52867	NA	22	19	1	119	951	35.9	Tube1_SAbiotinIP_T_R1	1	P2191_Zelda_220722_P2191_MR_MH_Tube1_SAbiotinIP_T_R1_results_20220725_1312_peptides.txt
33	KRT83	###CONTAMINANT###P78385	KRT83_HUMAN Keratin, type II cuticular Hb3	54195.4	6.13467	19	18	2	71	636	23.7	Tube1_SAbiotinIP_T_R1	1	P2191_Zelda_220722_P2191_MR_MH_Tube1_SAbiotinIP_T_R1_results_20220725_1312_peptides.txt
34	KRT85	###CONTAMINANT###P78386	KRT85_HUMAN Keratin, type II cuticular Hb5	55802.1	5.74356	18	17	2	66	552	24.4	Tube1_SAbiotinIP_T_R1	1	P2191_Zelda_220722_P2191_MR_MH_Tube1_SAbiotinIP_T_R1_results_20220725_1312_peptides.txt
43	FLG2	###CONTAMINANT###Q5D862	FILA2_HUMAN Filaggrin-2	248073	6.38403	18	16	13	115	844	11.1	Tube1_SAbiotinIP_T_R1	1	P2191_Zelda_220722_P2191_MR_MH_Tube1_SAbiotinIP_T_R1_results_20220725_1312_peptides.txt
44	KRT79	###CONTAMINANT###Q5XKE5	K2C79_HUMAN Keratin, type II cytoskeletal 79	57835.6	5.28747	17	16	1	58	576	17.4	Tube1_SAbiotinIP_T_R1	1	P2191_Zelda_220722_P2191_MR_MH_Tube1_SAbiotinIP_T_R1_results_20220725_1312_peptides.txt
48	KRT77	###CONTAMINANT###Q7Z794	K2C1B_HUMAN Keratin, type II cytoskeletal 1b	61901.4	6.29771	17	15	7	91	707	23.1	Tube1_SAbiotinIP_T_R1	1	P2191_Zelda_220722_P2191_MR_MH_Tube1_SAbiotinIP_T_R1_results_20220725_1312_peptides.txt
50	KRT78	###CONTAMINANT###Q8N1N4	K2C78_HUMAN Keratin, type II cytoskeletal 78	56865.8	6.13622	17	17	14	92	742	30.3	Tube1_SAbiotinIP_T_R1	1	P2191_Zelda_220722_P2191_MR_MH_Tube1_SAbiotinIP_T_R1_results_20220725_1312_peptides.txt
171	Dsp	E9Q557	DESP_MOUSE Desmoplakin	332912	6.12895	17	17	15	71	624	5.4	Tube1_SAbiotinIP_T_R1	1	P2191_Zelda_220722_P2191_MR_MH_Tube1_SAbiotinIP_T_R1_results_20220725_1312_peptides.txt
238	Ncl	P09405	NUCL_MOUSE Nucleolin	76723.1	6.41487	17	17	15	55	626	22	Tube1_SAbiotinIP_T_R1	1	P2191_Zelda_220722_P2191_MR_MH_Tube1_SAbiotinIP_T_R1_results_20220725_1312_peptides.txt
164	Krt83	E9Q1Y9	E9Q1Y9_MOUSE Keratin, type II cuticular Hb3	52809.8	6.29804	16	15	2	71	581	23.1	Tube1_SAbiotinIP_T_R1	1	P2191_Zelda_220722_P2191_MR_MH_Tube1_SAbiotinIP_T_R1_results_20220725_1312_peptides.txt
429	Stoml2	Q99JB2	STML2_MOUSE Stomatin-like protein 2, mitochondrial	38384.9	5.8372	16	15	15	84	690	34.7	Tube1_SAbiotinIP_T_R1	1	P2191_Zelda_220722_P2191_MR_MH_Tube1_SAbiotinIP_T_R1_results_20220725_1312_peptides.txt
165	Krt90	E9Q1Z0	E9Q1Z0_MOUSE Protein Krt90	58224.3	NA	15	15	0	66	593	17.3	Tube1_SAbiotinIP_T_R1	1	P2191_Zelda_220722_P2191_MR_MH_Tube1_SAbiotinIP_T_R1_results_20220725_1312_peptides.txt
491	Krt85	Q9Z2T6	KRT85_MOUSE Keratin, type II cuticular Hb5	55759.3	NA	15	14	0	66	486	20.1	Tube1_SAbiotinIP_T_R1	1	P2191_Zelda_220722_P2191_MR_MH_Tube1_SAbiotinIP_T_R1_results_20220725_1312_peptides.txt
324	Jup	Q02257	PLAK_MOUSE Junction plakoglobin	81800.8	5.84505	14	12	11	95	582	19.3	Tube1_SAbiotinIP_T_R1	1	P2191_Zelda_220722_P2191_MR_MH_Tube1_SAbiotinIP_T_R1_results_20220725_1312_peptides.txt
367	Csnk2a1	Q60737	CSK21_MOUSE Casein kinase II subunit alpha	45133.5	6.68749	14	13	12	53	436	30.9	Tube1_SAbiotinIP_T_R1	1	P2191_Zelda_220722_P2191_MR_MH_Tube1_SAbiotinIP_T_R1_results_20220725_1312_peptides.txt
488	Atp6v1c1	Q9Z1G3	VATC1_MOUSE V-type proton ATPase subunit C 1	43887.6	6.24278	14	14	11	110	531	25.8	Tube1_SAbiotinIP_T_R1	1	P2191_Zelda_220722_P2191_MR_MH_Tube1_SAbiotinIP_T_R1_results_20220725_1312_peptides.txt
39	KRT31	###CONTAMINANT###Q15323	K1H1_HUMAN Keratin, type I cuticular Ha1	47237.1	NA	13	10	0	69	481	16.5	Tube1_SAbiotinIP_T_R1	1	P2191_Zelda_220722_P2191_MR_MH_Tube1_SAbiotinIP_T_R1_results_20220725_1312_peptides.txt
221	Hnrnpa2b1	O88569	ROA2_MOUSE Heterogeneous nuclear ribonucleoproteins A2/B1	37402.7	6.2775	13	13	11	120	584	38.4	Tube1_SAbiotinIP_T_R1	1	P2191_Zelda_220722_P2191_MR_MH_Tube1_SAbiotinIP_T_R1_results_20220725_1312_peptides.txt
18	KRT8	###CONTAMINANT###P05787	K2C8_HUMAN Keratin, type II cytoskeletal 8	53704.2	NA	12	12	0	55	439	10.7	Tube1_SAbiotinIP_T_R1	1	P2191_Zelda_220722_P2191_MR_MH_Tube1_SAbiotinIP_T_R1_results_20220725_1312_peptides.txt
396	Svs2	Q8BS30	Q8BS30_MOUSE Protein Svs2	40849.3	5.99688	12	12	11	80	569	32.4	Tube1_SAbiotinIP_T_R1	1	P2191_Zelda_220722_P2191_MR_MH_Tube1_SAbiotinIP_T_R1_results_20220725_1312_peptides.txt
36	KRT33B	###CONTAMINANT###Q14525	KT33B_HUMAN Keratin, type I cuticular Ha3-II	46213.7	NA	11	9	0	63	430	14.6	Tube1_SAbiotinIP_T_R1	1	P2191_Zelda_220722_P2191_MR_MH_Tube1_SAbiotinIP_T_R1_results_20220725_1312_peptides.txt
231	Ckm	P07310	KCRM_MOUSE Creatine kinase M-type	43045	5.92697	11	10	10	128	581	25.9	Tube1_SAbiotinIP_T_R1	1	P2191_Zelda_220722_P2191_MR_MH_Tube1_SAbiotinIP_T_R1_results_20220725_1312_peptides.txt
435	Krt84	Q99M73	KRT84_MOUSE Keratin, type II cuticular Hb4	64983	6.19173	11	11	4	61	382	11.9	Tube1_SAbiotinIP_T_R1	1	P2191_Zelda_220722_P2191_MR_MH_Tube1_SAbiotinIP_T_R1_results_20220725_1312_peptides.txt
471	Tmod3	Q9JHJ0	TMOD3_MOUSE Tropomodulin-3	39502.7	6.61767	11	11	11	61	422	29.7	Tube1_SAbiotinIP_T_R1	1	P2191_Zelda_220722_P2191_MR_MH_Tube1_SAbiotinIP_T_R1_results_20220725_1312_peptides.txt
461	Pdcl	Q9DBX2	PHLP_MOUSE Phosducin-like protein	34406.7	5.5985	9	9	9	57	380	26.5	Tube1_SAbiotinIP_T_R1	1	P2191_Zelda_220722_P2191_MR_MH_Tube1_SAbiotinIP_T_R1_results_20220725_1312_peptides.txt
479	Eif3i	Q9QZD9	EIF3I_MOUSE Eukaryotic translation initiation factor 3 subunit I	36460.8	6.33004	9	9	8	55	380	27.6	Tube1_SAbiotinIP_T_R1	1	P2191_Zelda_220722_P2191_MR_MH_Tube1_SAbiotinIP_T_R1_results_20220725_1312_peptides.txt
484	Bub3	Q9WVA3	BUB3_MOUSE Mitotic checkpoint protein BUB3	36954.5	5.85748	9	7	5	106	368	22.6	Tube1_SAbiotinIP_T_R1	1	P2191_Zelda_220722_P2191_MR_MH_Tube1_SAbiotinIP_T_R1_results_20220725_1312_peptides.txt
1	KRT33A	###CONTAMINANT###O76009	KT33A_HUMAN Keratin, type I cuticular Ha3-I	45940.3	6.65406	8	7	1	63	333	14.1	Tube1_SAbiotinIP_T_R1	1	P2191_Zelda_220722_P2191_MR_MH_Tube1_SAbiotinIP_T_R1_results_20220725_1312_peptides.txt
54	KRT84	###CONTAMINANT###Q9NSB2	KRT84_HUMAN Keratin, type II cuticular Hb4	64842.4	NA	8	8	0	61	282	6.3	Tube1_SAbiotinIP_T_R1	1	P2191_Zelda_220722_P2191_MR_MH_Tube1_SAbiotinIP_T_R1_results_20220725_1312_peptides.txt
296	Pcbp1	P60335	PCBP1_MOUSE Poly(rC)-binding protein 1	37497.8	6.08388	8	7	7	68	311	26.6	Tube1_SAbiotinIP_T_R1	1	P2191_Zelda_220722_P2191_MR_MH_Tube1_SAbiotinIP_T_R1_results_20220725_1312_peptides.txt
405	Rsad2	Q8CBB9	RSAD2_MOUSE Radical S-adenosyl methionine domain-containing protein 2	41523.5	6.1249	8	8	7	54	265	25.1	Tube1_SAbiotinIP_T_R1	1	P2191_Zelda_220722_P2191_MR_MH_Tube1_SAbiotinIP_T_R1_results_20220725_1312_peptides.txt
418	Myh9	Q8VDD5	MYH9_MOUSE Myosin-9	226372	5.87874	8	8	7	92	380	5.1	Tube1_SAbiotinIP_T_R1	1	P2191_Zelda_220722_P2191_MR_MH_Tube1_SAbiotinIP_T_R1_results_20220725_1312_peptides.txt
2	KRT36	###CONTAMINANT###O76013	KRT36_HUMAN Keratin, type I cuticular Ha6	52247.1	6.39935	7	7	2	71	324	12.6	Tube1_SAbiotinIP_T_R1	1	P2191_Zelda_220722_P2191_MR_MH_Tube1_SAbiotinIP_T_R1_results_20220725_1312_peptides.txt
8	CSN1S1	###CONTAMINANT###P02662	CASA1_BOVIN Alpha-S1-casein	24528.9	6.72657	7	7	7	51	287	25.6	Tube1_SAbiotinIP_T_R1	1	P2191_Zelda_220722_P2191_MR_MH_Tube1_SAbiotinIP_T_R1_results_20220725_1312_peptides.txt
205	Purb	O35295	PURB_MOUSE Transcriptional activator protein Pur-beta	33901.4	6.31093	7	7	6	120	405	22.2	Tube1_SAbiotinIP_T_R1	1	P2191_Zelda_220722_P2191_MR_MH_Tube1_SAbiotinIP_T_R1_results_20220725_1312_peptides.txt
290	Pcyt1a	P49586	PCY1A_MOUSE Choline-phosphate cytidylyltransferase A	41666.9	6.12518	7	7	4	46	217	21.7	Tube1_SAbiotinIP_T_R1	1	P2191_Zelda_220722_P2191_MR_MH_Tube1_SAbiotinIP_T_R1_results_20220725_1312_peptides.txt
294	Atp5b	P56480	ATPB_MOUSE ATP synthase subunit beta, mitochondrial	56300.5	5.4205	7	5	5	70	211	13.6	Tube1_SAbiotinIP_T_R1	1	P2191_Zelda_220722_P2191_MR_MH_Tube1_SAbiotinIP_T_R1_results_20220725_1312_peptides.txt
314	Tubb4b	P68372	TBB4B_MOUSE Tubulin beta-4B chain	49831	4.75072	7	6	1	69	262	17.3	Tube1_SAbiotinIP_T_R1	1	P2191_Zelda_220722_P2191_MR_MH_Tube1_SAbiotinIP_T_R1_results_20220725_1312_peptides.txt
320	Tubb5	P99024	TBB5_MOUSE Tubulin beta-5 chain	49670.8	NA	7	6	0	69	235	17.1	Tube1_SAbiotinIP_T_R1	1	P2191_Zelda_220722_P2191_MR_MH_Tube1_SAbiotinIP_T_R1_results_20220725_1312_peptides.txt
415	Eif3c	Q8R1B4	EIF3C_MOUSE Eukaryotic translation initiation factor 3 subunit C	105531	5.47188	7	7	7	75	269	9	Tube1_SAbiotinIP_T_R1	1	P2191_Zelda_220722_P2191_MR_MH_Tube1_SAbiotinIP_T_R1_results_20220725_1312_peptides.txt
433	Capg	Q99LB4	Q99LB4_MOUSE Capping protein (Actin filament), gelsolin-like	38768.9	5.97328	7	6	5	85	325	19.1	Tube1_SAbiotinIP_T_R1	1	P2191_Zelda_220722_P2191_MR_MH_Tube1_SAbiotinIP_T_R1_results_20220725_1312_peptides.txt
476	Drg2	Q9QXB9	DRG2_MOUSE Developmentally-regulated GTP-binding protein 2	40718.3	5.63227	7	7	4	55	227	14.2	Tube1_SAbiotinIP_T_R1	1	P2191_Zelda_220722_P2191_MR_MH_Tube1_SAbiotinIP_T_R1_results_20220725_1312_peptides.txt
13	LGB	###CONTAMINANT###P02754	LACB_BOVIN Beta-lactoglobulin	19883.3	5.9461	6	6	5	65	234	30.7	Tube1_SAbiotinIP_T_R1	1	P2191_Zelda_220722_P2191_MR_MH_Tube1_SAbiotinIP_T_R1_results_20220725_1312_peptides.txt
24	FLG	###CONTAMINANT###P20930	FILA_HUMAN Filaggrin	435170	5.51217	6	5	4	107	344	2.1	Tube1_SAbiotinIP_T_R1	1	P2191_Zelda_220722_P2191_MR_MH_Tube1_SAbiotinIP_T_R1_results_20220725_1312_peptides.txt
47	KRT80	###CONTAMINANT###Q6KB66	K2C80_HUMAN Keratin, type II cytoskeletal 80	50525.3	6.0204	6	6	6	47	199	13.5	Tube1_SAbiotinIP_T_R1	1	P2191_Zelda_220722_P2191_MR_MH_Tube1_SAbiotinIP_T_R1_results_20220725_1312_peptides.txt
53	KRT23	###CONTAMINANT###Q9C075	K1C23_HUMAN Keratin, type I cytoskeletal 23	48131.1	5.35616	6	6	4	65	225	13.7	Tube1_SAbiotinIP_T_R1	1	P2191_Zelda_220722_P2191_MR_MH_Tube1_SAbiotinIP_T_R1_results_20220725_1312_peptides.txt
118	Krt36	B1AQ75	KRT36_MOUSE Keratin, type I cuticular Ha6	52790.5	5.17119	6	6	2	40	189	15.4	Tube1_SAbiotinIP_T_R1	1	P2191_Zelda_220722_P2191_MR_MH_Tube1_SAbiotinIP_T_R1_results_20220725_1312_peptides.txt
163	Tex264	E9Q137	E9Q137_MOUSE Protein Tex264	33589.8	5.82275	6	5	4	81	194	23.9	Tube1_SAbiotinIP_T_R1	1	P2191_Zelda_220722_P2191_MR_MH_Tube1_SAbiotinIP_T_R1_results_20220725_1312_peptides.txt
348	Ube2z	Q3UE37	UBE2Z_MOUSE Ubiquitin-conjugating enzyme E2 Z	38368.3	6.32036	6	6	5	52	197	19	Tube1_SAbiotinIP_T_R1	1	P2191_Zelda_220722_P2191_MR_MH_Tube1_SAbiotinIP_T_R1_results_20220725_1312_peptides.txt
352	Lrrc58	Q3UGP9	LRC58_MOUSE Leucine-rich repeat-containing protein 58	40139.2	5.99559	6	6	6	94	289	19.9	Tube1_SAbiotinIP_T_R1	1	P2191_Zelda_220722_P2191_MR_MH_Tube1_SAbiotinIP_T_R1_results_20220725_1312_peptides.txt
376	FAM120A	Q6A0A9	F120A_MOUSE Constitutive coactivator of PPAR-gamma-like protein 1	121646	5.81769	6	6	6	48	215	6.8	Tube1_SAbiotinIP_T_R1	1	P2191_Zelda_220722_P2191_MR_MH_Tube1_SAbiotinIP_T_R1_results_20220725_1312_peptides.txt
431	Eif3m	Q99JX4	EIF3M_MOUSE Eukaryotic translation initiation factor 3 subunit M	42517	5.93523	6	5	5	54	210	13.6	Tube1_SAbiotinIP_T_R1	1	P2191_Zelda_220722_P2191_MR_MH_Tube1_SAbiotinIP_T_R1_results_20220725_1312_peptides.txt
9	CSN1S2	###CONTAMINANT###P02663	CASA2_BOVIN Alpha-S2-casein	26018.7	6.58387	5	5	4	40	165	21.5	Tube1_SAbiotinIP_T_R1	1	P2191_Zelda_220722_P2191_MR_MH_Tube1_SAbiotinIP_T_R1_results_20220725_1312_peptides.txt
37	KRT32	###CONTAMINANT###Q14532	K1H2_HUMAN Keratin, type I cuticular Ha2	50343	5.63944	5	5	1	63	216	10.9	Tube1_SAbiotinIP_T_R1	1	P2191_Zelda_220722_P2191_MR_MH_Tube1_SAbiotinIP_T_R1_results_20220725_1312_peptides.txt
52	KRT35	###CONTAMINANT###Q92764	KRT35_HUMAN Keratin, type I cuticular Ha5	50360.7	5.90006	5	5	2	69	237	9.4	Tube1_SAbiotinIP_T_R1	1	P2191_Zelda_220722_P2191_MR_MH_Tube1_SAbiotinIP_T_R1_results_20220725_1312_peptides.txt
292	Atp6v0d1	P51863	VA0D1_MOUSE V-type proton ATPase subunit d 1	40301.1	5.4577	5	5	4	50	173	16.5	Tube1_SAbiotinIP_T_R1	1	P2191_Zelda_220722_P2191_MR_MH_Tube1_SAbiotinIP_T_R1_results_20220725_1312_peptides.txt
293	Pkm	P52480-2	KPYM_MOUSE Isoform M1 of Pyruvate kinase PKM	57985.1	5.31401	5	5	4	70	220	11.1	Tube1_SAbiotinIP_T_R1	1	P2191_Zelda_220722_P2191_MR_MH_Tube1_SAbiotinIP_T_R1_results_20220725_1312_peptides.txt
378	Svs1	Q6WIZ7	Q6WIZ7_MOUSE Amine oxidase	93530.4	5.25511	5	5	5	104	251	7.4	Tube1_SAbiotinIP_T_R1	1	P2191_Zelda_220722_P2191_MR_MH_Tube1_SAbiotinIP_T_R1_results_20220725_1312_peptides.txt
428	Taldo1	Q93092	TALDO_MOUSE Transaldolase	37386.9	5.53157	5	5	3	42	138	15.1	Tube1_SAbiotinIP_T_R1	1	P2191_Zelda_220722_P2191_MR_MH_Tube1_SAbiotinIP_T_R1_results_20220725_1312_peptides.txt
432	Dnajb11	Q99KV1	DJB11_MOUSE DnaJ homolog subfamily B member 11	40555	6.12789	5	5	5	54	186	12.3	Tube1_SAbiotinIP_T_R1	1	P2191_Zelda_220722_P2191_MR_MH_Tube1_SAbiotinIP_T_R1_results_20220725_1312_peptides.txt
460	Tmem43	Q9DBS1	TMM43_MOUSE Transmembrane protein 43	44783.4	6.23768	5	5	5	51	189	13	Tube1_SAbiotinIP_T_R1	1	P2191_Zelda_220722_P2191_MR_MH_Tube1_SAbiotinIP_T_R1_results_20220725_1312_peptides.txt
10	CSN2	###CONTAMINANT###P02666	CASB_BOVIN Beta-casein	25107.3	6.27169	4	4	4	86	249	22.2	Tube1_SAbiotinIP_T_R1	1	P2191_Zelda_220722_P2191_MR_MH_Tube1_SAbiotinIP_T_R1_results_20220725_1312_peptides.txt
11	CSN3	###CONTAMINANT###P02668	CASK_BOVIN Kappa-casein	21269.3	5.76164	4	4	3	37	119	24.6	Tube1_SAbiotinIP_T_R1	1	P2191_Zelda_220722_P2191_MR_MH_Tube1_SAbiotinIP_T_R1_results_20220725_1312_peptides.txt
174	Ahnak	E9Q616	E9Q616_MOUSE Protein Ahnak	604253	5.27668	4	4	3	41	132	1	Tube1_SAbiotinIP_T_R1	1	P2191_Zelda_220722_P2191_MR_MH_Tube1_SAbiotinIP_T_R1_results_20220725_1312_peptides.txt
209	Anp32a	O35381	AN32A_MOUSE Acidic leucine-rich nuclear phosphoprotein 32 family member A	28537.6	5.54926	4	4	3	52	155	14.9	Tube1_SAbiotinIP_T_R1	1	P2191_Zelda_220722_P2191_MR_MH_Tube1_SAbiotinIP_T_R1_results_20220725_1312_peptides.txt
228	Got2	P05202	AATM_MOUSE Aspartate aminotransferase, mitochondrial	47411.4	5.6738	4	4	3	62	148	10.9	Tube1_SAbiotinIP_T_R1	1	P2191_Zelda_220722_P2191_MR_MH_Tube1_SAbiotinIP_T_R1_results_20220725_1312_peptides.txt
236	Gnai2	P08752	GNAI2_MOUSE Guanine nucleotide-binding protein G(i) subunit alpha-2	40489	5.74153	4	4	2	65	143	12.6	Tube1_SAbiotinIP_T_R1	1	P2191_Zelda_220722_P2191_MR_MH_Tube1_SAbiotinIP_T_R1_results_20220725_1312_peptides.txt
248	Rpsa	P14206	RSSA_MOUSE 40S ribosomal protein SA	32838.1	6.18604	4	4	4	86	212	14.2	Tube1_SAbiotinIP_T_R1	1	P2191_Zelda_220722_P2191_MR_MH_Tube1_SAbiotinIP_T_R1_results_20220725_1312_peptides.txt
255	Eno3	P21550	ENOB_MOUSE Beta-enolase	47024.9	5.0489	4	4	3	94	207	12.9	Tube1_SAbiotinIP_T_R1	1	P2191_Zelda_220722_P2191_MR_MH_Tube1_SAbiotinIP_T_R1_results_20220725_1312_peptides.txt
266	Marcksl1	P28667	MRP_MOUSE MARCKS-related protein	20165.4	5.71301	4	2	2	92	130	27.9	Tube1_SAbiotinIP_T_R1	1	P2191_Zelda_220722_P2191_MR_MH_Tube1_SAbiotinIP_T_R1_results_20220725_1312_peptides.txt
277	Hist1h1e	P43274	H14_MOUSE Histone H1.4	21977.3	5.26225	4	4	1	66	173	24.5	Tube1_SAbiotinIP_T_R1	1	P2191_Zelda_220722_P2191_MR_MH_Tube1_SAbiotinIP_T_R1_results_20220725_1312_peptides.txt
298	Dcaf7	P61963	DCAF7_MOUSE DDB1- and CUL4-associated factor 7	38926.2	4.99836	4	4	4	87	166	13.1	Tube1_SAbiotinIP_T_R1	1	P2191_Zelda_220722_P2191_MR_MH_Tube1_SAbiotinIP_T_R1_results_20220725_1312_peptides.txt
326	Eif2ak2	Q03963	E2AK2_MOUSE Interferon-induced, double-stranded RNA-activated protein kinase	58280	5.77666	4	4	4	79	188	7.2	Tube1_SAbiotinIP_T_R1	1	P2191_Zelda_220722_P2191_MR_MH_Tube1_SAbiotinIP_T_R1_results_20220725_1312_peptides.txt
387	Erlin2	Q8BFZ9	ERLN2_MOUSE Erlin-2	37872.6	4.77437	4	4	1	80	210	13.2	Tube1_SAbiotinIP_T_R1	1	P2191_Zelda_220722_P2191_MR_MH_Tube1_SAbiotinIP_T_R1_results_20220725_1312_peptides.txt
416	Bst2	Q8R2Q8	BST2_MOUSE Bone marrow stromal antigen 2	19152.1	6.15175	4	4	3	75	223	17.3	Tube1_SAbiotinIP_T_R1	1	P2191_Zelda_220722_P2191_MR_MH_Tube1_SAbiotinIP_T_R1_results_20220725_1312_peptides.txt
448	Mrps22	Q9CXW2	RT22_MOUSE 28S ribosomal protein S22, mitochondrial	41192.1	5.14566	4	4	3	43	123	13.1	Tube1_SAbiotinIP_T_R1	1	P2191_Zelda_220722_P2191_MR_MH_Tube1_SAbiotinIP_T_R1_results_20220725_1312_peptides.txt
481	Galk1	Q9R0N0	GALK1_MOUSE Galactokinase	42295.2	5.59547	4	4	3	42	126	9.4	Tube1_SAbiotinIP_T_R1	1	P2191_Zelda_220722_P2191_MR_MH_Tube1_SAbiotinIP_T_R1_results_20220725_1312_peptides.txt
98	Krt24	A1L317	K1C24_MOUSE Keratin, type I cytoskeletal 24	54040.9	5.21774	3	3	2	48	119	6.8	Tube1_SAbiotinIP_T_R1	1	P2191_Zelda_220722_P2191_MR_MH_Tube1_SAbiotinIP_T_R1_results_20220725_1312_peptides.txt
246	Oas1a	P11928	OAS1A_MOUSE 2'-5'-oligoadenylate synthase 1A	42428.6	5.7772	3	3	3	40	107	13.9	Tube1_SAbiotinIP_T_R1	1	P2191_Zelda_220722_P2191_MR_MH_Tube1_SAbiotinIP_T_R1_results_20220725_1312_peptides.txt
253	Hspa5	P20029	GRP78_MOUSE 78 kDa glucose-regulated protein	72422.1	5.41978	3	3	2	64	126	5.9	Tube1_SAbiotinIP_T_R1	1	P2191_Zelda_220722_P2191_MR_MH_Tube1_SAbiotinIP_T_R1_results_20220725_1312_peptides.txt
307	Hspd1	P63038	CH60_MOUSE 60 kDa heat shock protein, mitochondrial	60955.5	5.18694	3	3	3	81	139	9.6	Tube1_SAbiotinIP_T_R1	1	P2191_Zelda_220722_P2191_MR_MH_Tube1_SAbiotinIP_T_R1_results_20220725_1312_peptides.txt
379	Tha1	Q6XPS7	Q6XPS7_MOUSE L-threonine aldolase	43496	5.36425	3	3	3	56	113	11.7	Tube1_SAbiotinIP_T_R1	1	P2191_Zelda_220722_P2191_MR_MH_Tube1_SAbiotinIP_T_R1_results_20220725_1312_peptides.txt
392	Ahsa1	Q8BK64	AHSA1_MOUSE Activator of 90 kDa heat shock protein ATPase homolog 1	38117.1	5.80609	3	3	3	51	110	10	Tube1_SAbiotinIP_T_R1	1	P2191_Zelda_220722_P2191_MR_MH_Tube1_SAbiotinIP_T_R1_results_20220725_1312_peptides.txt
401	Rbm14	Q8C2Q3	RBM14_MOUSE RNA-binding protein 14	69448.6	6.13951	3	3	3	53	109	4.6	Tube1_SAbiotinIP_T_R1	1	P2191_Zelda_220722_P2191_MR_MH_Tube1_SAbiotinIP_T_R1_results_20220725_1312_peptides.txt
444	Snx2	Q9CWK8	SNX2_MOUSE Sorting nexin-2	58471.1	5.47877	3	3	3	60	120	7.7	Tube1_SAbiotinIP_T_R1	1	P2191_Zelda_220722_P2191_MR_MH_Tube1_SAbiotinIP_T_R1_results_20220725_1312_peptides.txt
477	Dnajb12	Q9QYI4	DJB12_MOUSE DnaJ homolog subfamily B member 12	41987.8	5.29624	3	3	3	46	117	9.3	Tube1_SAbiotinIP_T_R1	1	P2191_Zelda_220722_P2191_MR_MH_Tube1_SAbiotinIP_T_R1_results_20220725_1312_peptides.txt
480	Gyg1	Q9R062	GLYG_MOUSE Glycogenin-1	37402.1	5.50139	3	3	2	57	119	12.6	Tube1_SAbiotinIP_T_R1	1	P2191_Zelda_220722_P2191_MR_MH_Tube1_SAbiotinIP_T_R1_results_20220725_1312_peptides.txt
493	Gm17087	V9GXQ2	V9GXQ2_MOUSE Protein Gm17087	17596.5	5.594	3	3	1	78	157	14.6	Tube1_SAbiotinIP_T_R1	1	P2191_Zelda_220722_P2191_MR_MH_Tube1_SAbiotinIP_T_R1_results_20220725_1312_peptides.txt
26	SERPINA1	###CONTAMINANT###P34955	A1AT_BOVIN Alpha-1-antiproteinase	46104	5.09948	2	2	2	52	101	6	Tube1_SAbiotinIP_T_R1	1	P2191_Zelda_220722_P2191_MR_MH_Tube1_SAbiotinIP_T_R1_results_20220725_1312_peptides.txt
224	Hbb-b1	P02088	HBB1_MOUSE Hemoglobin subunit beta-1	15840.2	5.01089	2	2	1	90	138	15.5	Tube1_SAbiotinIP_T_R1	1	P2191_Zelda_220722_P2191_MR_MH_Tube1_SAbiotinIP_T_R1_results_20220725_1312_peptides.txt
337	Gtf2f1	Q3THK3	T2FA_MOUSE General transcription factor IIF subunit 1	57241.3	4.86723	2	2	2	76	150	3.7	Tube1_SAbiotinIP_T_R1	1	P2191_Zelda_220722_P2191_MR_MH_Tube1_SAbiotinIP_T_R1_results_20220725_1312_peptides.txt
397	Gmppb	Q8BTZ7	GMPPB_MOUSE Mannose-1-phosphate guanyltransferase beta	39916.5	5.03486	2	2	2	82	117	10.5	Tube1_SAbiotinIP_T_R1	1	P2191_Zelda_220722_P2191_MR_MH_Tube1_SAbiotinIP_T_R1_results_20220725_1312_peptides.txt
398	Ptpn7	Q8BUM3	PTN7_MOUSE Tyrosine-protein phosphatase non-receptor type 7	40351	4.95379	2	2	2	86	113	6.7	Tube1_SAbiotinIP_T_R1	1	P2191_Zelda_220722_P2191_MR_MH_Tube1_SAbiotinIP_T_R1_results_20220725_1312_peptides.txt
403	Rae1	Q8C570	RAE1L_MOUSE mRNA export factor	40965.2	5.84147	2	2	2	54	106	6.5	Tube1_SAbiotinIP_T_R1	1	P2191_Zelda_220722_P2191_MR_MH_Tube1_SAbiotinIP_T_R1_results_20220725_1312_peptides.txt
408	Eif3b	Q8JZQ9	EIF3B_MOUSE Eukaryotic translation initiation factor 3 subunit B	91370.2	5.1884	2	2	2	88	117	4.5	Tube1_SAbiotinIP_T_R1	1	P2191_Zelda_220722_P2191_MR_MH_Tube1_SAbiotinIP_T_R1_results_20220725_1312_peptides.txt
409	Paf1	Q8K2T8	PAF1_MOUSE RNA polymerase II-associated factor 1 homolog	60518.3	4.93101	2	2	2	62	101	5.2	Tube1_SAbiotinIP_T_R1	1	P2191_Zelda_220722_P2191_MR_MH_Tube1_SAbiotinIP_T_R1_results_20220725_1312_peptides.txt
457	Uqcrc2	Q9DB77	QCR2_MOUSE Cytochrome b-c1 complex subunit 2, mitochondrial	48234.9	5.24577	2	2	2	82	152	6.6	Tube1_SAbiotinIP_T_R1	1	P2191_Zelda_220722_P2191_MR_MH_Tube1_SAbiotinIP_T_R1_results_20220725_1312_peptides.txt
425	Dr1	Q91WV0	NC2B_MOUSE Protein Dr1	19430.7	4.96413	1	1	1	106	106	7.9	Tube1_SAbiotinIP_T_R1	1	P2191_Zelda_220722_P2191_MR_MH_Tube1_SAbiotinIP_T_R1_results_20220725_1312_peptides.txt
411	Krt2	###CONTAMINANT###Q3TTY5	K22E_MOUSE Keratin, type II cytoskeletal 2 epidermal	70922.7	5.79593	56	49	30	143	2621	68.5	Tube1_SAbiotinIP_T_R1	1	P2191_Zelda_220722_P2191_MR_MH_Tube1_SAbiotinIP_T_R1_results_20220725_1312_peptides.txt
412	Krt2	Q3TTY5	K22E_MOUSE Keratin, type II cytoskeletal 2 epidermal	70922.7	5.79593	56	49	30	143	2621	68.5	Tube1_SAbiotinIP_T_R1	1	P2191_Zelda_220722_P2191_MR_MH_Tube1_SAbiotinIP_T_R1_results_20220725_1312_peptides.txt
235	KRT5	###CONTAMINANT###P13647	K2C5_HUMAN Keratin, type II cytoskeletal 5	62378.3	6.81888	51	49	15	86	1971	48.9	Tube1_SAbiotinIP_T_R1	1	P2191_Zelda_220722_P2191_MR_MH_Tube1_SAbiotinIP_T_R1_results_20220725_1312_peptides.txt
237	KRT5	###CONTAMINANT###Q5XQN5	K2C5_BOVIN Keratin, type II cytoskeletal 5	62937	6.81888	51	49	15	86	1971	32.6	Tube1_SAbiotinIP_T_R1	1	P2191_Zelda_220722_P2191_MR_MH_Tube1_SAbiotinIP_T_R1_results_20220725_1312_peptides.txt
321	ACTB	###CONTAMINANT###P60712	ACTB_BOVIN Actin, cytoplasmic 1	41736.7	5.62434	40	23	2	114	1127	47.3	Tube1_SAbiotinIP_T_R1	1	P2191_Zelda_220722_P2191_MR_MH_Tube1_SAbiotinIP_T_R1_results_20220725_1312_peptides.txt
323	Actb	B2RRX1	B2RRX1_MOUSE Actin, beta	41736.7	5.62434	40	23	2	114	1127	47.3	Tube1_SAbiotinIP_T_R1	1	P2191_Zelda_220722_P2191_MR_MH_Tube1_SAbiotinIP_T_R1_results_20220725_1312_peptides.txt
325	Actb	P60710	ACTB_MOUSE Actin, cytoplasmic 1	41736.7	5.62434	40	23	2	114	1127	47.3	Tube1_SAbiotinIP_T_R1	1	P2191_Zelda_220722_P2191_MR_MH_Tube1_SAbiotinIP_T_R1_results_20220725_1312_peptides.txt
3111	Actg1	P63260	ACTG_MOUSE Actin, cytoplasmic 2	41792.8	5.62992	37	22	1	114	1048	47.3	Tube1_SAbiotinIP_T_R1	1	P2191_Zelda_220722_P2191_MR_MH_Tube1_SAbiotinIP_T_R1_results_20220725_1312_peptides.txt
3112	Actg1	Q4KL81	Q4KL81_MOUSE Actin, cytoplasmic 2	41792.8	5.62992	37	22	1	114	1048	47.3	Tube1_SAbiotinIP_T_R1	1	P2191_Zelda_220722_P2191_MR_MH_Tube1_SAbiotinIP_T_R1_results_20220725_1312_peptides.txt
141	ALB	###CONTAMINANT###P02768	ALBU_HUMAN Serum albumin	69366.7	7.04994	36	34	28	103	1436	10.3	Tube1_SAbiotinIP_T_R1	1	P2191_Zelda_220722_P2191_MR_MH_Tube1_SAbiotinIP_T_R1_results_20220725_1312_peptides.txt
142	ALB	###CONTAMINANT###P02769	ALBU_BOVIN Serum albumin	69293.4	7.04994	36	34	28	103	1436	49.2	Tube1_SAbiotinIP_T_R1	1	P2191_Zelda_220722_P2191_MR_MH_Tube1_SAbiotinIP_T_R1_results_20220725_1312_peptides.txt
143	ALB	###CONTAMINANT###P35747	ALBU_HORSE Serum albumin	68598.6	7.04994	36	34	28	103	1436	5.1	Tube1_SAbiotinIP_T_R1	1	P2191_Zelda_220722_P2191_MR_MH_Tube1_SAbiotinIP_T_R1_results_20220725_1312_peptides.txt
511	Krt5	###CONTAMINANT###Q922U2	K2C5_MOUSE Keratin, type II cytoskeletal 5	61766.7	5.7928	33	32	3	86	1266	34.8	Tube1_SAbiotinIP_T_R1	1	P2191_Zelda_220722_P2191_MR_MH_Tube1_SAbiotinIP_T_R1_results_20220725_1312_peptides.txt
512	Krt5	Q32P04	Q32P04_MOUSE Keratin 5	61766.7	5.7928	33	32	3	86	1266	34.8	Tube1_SAbiotinIP_T_R1	1	P2191_Zelda_220722_P2191_MR_MH_Tube1_SAbiotinIP_T_R1_results_20220725_1312_peptides.txt
513	Krt5	Q922U2	K2C5_MOUSE Keratin, type II cytoskeletal 5	61766.7	5.7928	33	32	3	86	1266	34.8	Tube1_SAbiotinIP_T_R1	1	P2191_Zelda_220722_P2191_MR_MH_Tube1_SAbiotinIP_T_R1_results_20220725_1312_peptides.txt
1001	Krt10	A2A513	A2A513_MOUSE Keratin, type I cytoskeletal 10	57041.1	5.84509	32	27	13	110	1232	37.4	Tube1_SAbiotinIP_T_R1	1	P2191_Zelda_220722_P2191_MR_MH_Tube1_SAbiotinIP_T_R1_results_20220725_1312_peptides.txt
1002	Krt10	P02535	K1C10_MOUSE Keratin, type I cytoskeletal 10	57769.8	5.84509	32	27	13	110	1232	36.8	Tube1_SAbiotinIP_T_R1	1	P2191_Zelda_220722_P2191_MR_MH_Tube1_SAbiotinIP_T_R1_results_20220725_1312_peptides.txt
1003	Krt10	P02535-2	K1C10_MOUSE Isoform 2 of Keratin, type I cytoskeletal 10	57060.1	5.84509	32	27	13	110	1232	37.4	Tube1_SAbiotinIP_T_R1	1	P2191_Zelda_220722_P2191_MR_MH_Tube1_SAbiotinIP_T_R1_results_20220725_1312_peptides.txt
1004	Krt10	P02535-3	K1C10_MOUSE Isoform 3 of Keratin, type I cytoskeletal 10	49501	5.84509	32	27	13	110	1232	45.4	Tube1_SAbiotinIP_T_R1	1	P2191_Zelda_220722_P2191_MR_MH_Tube1_SAbiotinIP_T_R1_results_20220725_1312_peptides.txt
3031	Acta2	P62737	ACTA_MOUSE Actin, aortic smooth muscle	42009	NA	30	17	0	85	756	30.7	Tube1_SAbiotinIP_T_R1	1	P2191_Zelda_220722_P2191_MR_MH_Tube1_SAbiotinIP_T_R1_results_20220725_1312_peptides.txt
3032	Actc1	P68033	ACTC_MOUSE Actin, alpha cardiac muscle 1	42019	NA	30	17	0	85	756	30.7	Tube1_SAbiotinIP_T_R1	1	P2191_Zelda_220722_P2191_MR_MH_Tube1_SAbiotinIP_T_R1_results_20220725_1312_peptides.txt
3033	Actc1	Q497E4	Q497E4_MOUSE Actin, alpha cardiac muscle 1	42019	NA	30	17	0	85	756	30.7	Tube1_SAbiotinIP_T_R1	1	P2191_Zelda_220722_P2191_MR_MH_Tube1_SAbiotinIP_T_R1_results_20220725_1312_peptides.txt
462	Krt77	###CONTAMINANT###Q6IFZ6	K2C1B_MOUSE Keratin, type II cytoskeletal 1b	61358.8	6.09796	25	23	10	95	1034	31.2	Tube1_SAbiotinIP_T_R1	1	P2191_Zelda_220722_P2191_MR_MH_Tube1_SAbiotinIP_T_R1_results_20220725_1312_peptides.txt
463	Krt77	Q08EK5	Q08EK5_MOUSE Keratin 77	61358.8	6.09796	25	23	10	95	1034	31.2	Tube1_SAbiotinIP_T_R1	1	P2191_Zelda_220722_P2191_MR_MH_Tube1_SAbiotinIP_T_R1_results_20220725_1312_peptides.txt
464	Krt77	Q6IFZ6	K2C1B_MOUSE Keratin, type II cytoskeletal 1b	61358.8	6.09796	25	23	10	95	1034	31.2	Tube1_SAbiotinIP_T_R1	1	P2191_Zelda_220722_P2191_MR_MH_Tube1_SAbiotinIP_T_R1_results_20220725_1312_peptides.txt
312	Krt6a	###CONTAMINANT###P50446	K2C6A_MOUSE Keratin, type II cytoskeletal 6A	59335.1	NA	24	23	0	86	967	22.2	Tube1_SAbiotinIP_T_R1	1	P2191_Zelda_220722_P2191_MR_MH_Tube1_SAbiotinIP_T_R1_results_20220725_1312_peptides.txt
316	Krt6a	P50446	K2C6A_MOUSE Keratin, type II cytoskeletal 6A	59335.1	NA	24	23	0	86	967	22.2	Tube1_SAbiotinIP_T_R1	1	P2191_Zelda_220722_P2191_MR_MH_Tube1_SAbiotinIP_T_R1_results_20220725_1312_peptides.txt
1801	Hrnr	E9QNP3	E9QNP3_MOUSE Hornerin	323368	6.46423	23	21	20	153	1238	9.7	Tube1_SAbiotinIP_T_R1	1	P2191_Zelda_220722_P2191_MR_MH_Tube1_SAbiotinIP_T_R1_results_20220725_1312_peptides.txt
1802	Hrnr	F8WJ23	F8WJ23_MOUSE Hornerin	340664	6.46423	23	21	20	153	1238	9.2	Tube1_SAbiotinIP_T_R1	1	P2191_Zelda_220722_P2191_MR_MH_Tube1_SAbiotinIP_T_R1_results_20220725_1312_peptides.txt
1803	Hrnr	Q8VHD8	HORN_MOUSE Hornerin	247587	6.46423	23	21	20	153	1238	10.4	Tube1_SAbiotinIP_T_R1	1	P2191_Zelda_220722_P2191_MR_MH_Tube1_SAbiotinIP_T_R1_results_20220725_1312_peptides.txt
2261	Aldoa	P05064	ALDOA_MOUSE Fructose-bisphosphate aldolase A	39355.9	6.66145	22	19	19	86	922	46.8	Tube1_SAbiotinIP_T_R1	1	P2191_Zelda_220722_P2191_MR_MH_Tube1_SAbiotinIP_T_R1_results_20220725_1312_peptides.txt
2262	Aldoa	Q5FWB7	Q5FWB7_MOUSE Fructose-bisphosphate aldolase	39355.9	6.66145	22	19	19	86	922	46.8	Tube1_SAbiotinIP_T_R1	1	P2191_Zelda_220722_P2191_MR_MH_Tube1_SAbiotinIP_T_R1_results_20220725_1312_peptides.txt
3631	Eif3h	Q5M9L0	Q5M9L0_MOUSE Eukaryotic translation initiation factor 3 subunit H	39832.2	7.30364	19	18	16	117	933	39.1	Tube1_SAbiotinIP_T_R1	1	P2191_Zelda_220722_P2191_MR_MH_Tube1_SAbiotinIP_T_R1_results_20220725_1312_peptides.txt
3632	Eif3h	Q91WK2	EIF3H_MOUSE Eukaryotic translation initiation factor 3 subunit H	39832.2	7.30364	19	18	16	117	933	39.1	Tube1_SAbiotinIP_T_R1	1	P2191_Zelda_220722_P2191_MR_MH_Tube1_SAbiotinIP_T_R1_results_20220725_1312_peptides.txt
3331	Hnrnpab	Q20BD0	Q20BD0_MOUSE Heterogeneous nuclear ribonucleoprotein A/B	36210.8	6.70732	18	16	14	75	647	33.9	Tube1_SAbiotinIP_T_R1	1	P2191_Zelda_220722_P2191_MR_MH_Tube1_SAbiotinIP_T_R1_results_20220725_1312_peptides.txt
3332	Hnrnpab	Q544Z3	Q544Z3_MOUSE Heterogeneous nuclear ribonucleoprotein A/B	30831.3	6.70732	18	16	14	75	647	39.5	Tube1_SAbiotinIP_T_R1	1	P2191_Zelda_220722_P2191_MR_MH_Tube1_SAbiotinIP_T_R1_results_20220725_1312_peptides.txt
3333	Hnrnpab	Q80XR6	Q80XR6_MOUSE Heterogeneous nuclear ribonucleoprotein A/B	33816.3	6.70732	18	16	14	75	647	36.2	Tube1_SAbiotinIP_T_R1	1	P2191_Zelda_220722_P2191_MR_MH_Tube1_SAbiotinIP_T_R1_results_20220725_1312_peptides.txt
3334	Hnrnpab	Q99020	ROAA_MOUSE Heterogeneous nuclear ribonucleoprotein A/B	30831.3	6.70732	18	16	14	75	647	39.5	Tube1_SAbiotinIP_T_R1	1	P2191_Zelda_220722_P2191_MR_MH_Tube1_SAbiotinIP_T_R1_results_20220725_1312_peptides.txt
2971	Actr2	P61161	ARP2_MOUSE Actin-related protein 2	44760.8	6.51036	17	14	12	92	497	28.9	Tube1_SAbiotinIP_T_R1	1	P2191_Zelda_220722_P2191_MR_MH_Tube1_SAbiotinIP_T_R1_results_20220725_1312_peptides.txt
2972	Actr2	Q5SW83	Q5SW83_MOUSE ARP2 actin-related protein 2 homolog (Yeast)	44760.8	6.51036	17	14	12	92	497	28.9	Tube1_SAbiotinIP_T_R1	1	P2191_Zelda_220722_P2191_MR_MH_Tube1_SAbiotinIP_T_R1_results_20220725_1312_peptides.txt
4671	Set	Q9EQU5	SET_MOUSE Protein SET	33377.8	7.40856	17	15	14	72	619	35.5	Tube1_SAbiotinIP_T_R1	1	P2191_Zelda_220722_P2191_MR_MH_Tube1_SAbiotinIP_T_R1_results_20220725_1312_peptides.txt
4672	Set	Q9EQU5-2	SET_MOUSE Isoform 2 of Protein SET	32105	7.40856	17	15	14	72	619	42.8	Tube1_SAbiotinIP_T_R1	1	P2191_Zelda_220722_P2191_MR_MH_Tube1_SAbiotinIP_T_R1_results_20220725_1312_peptides.txt
711	Vim	A0A0A6YWC8	A0A0A6YWC8_MOUSE Vimentin	49192.7	5.61957	16	16	12	82	633	39.3	Tube1_SAbiotinIP_T_R1	1	P2191_Zelda_220722_P2191_MR_MH_Tube1_SAbiotinIP_T_R1_results_20220725_1312_peptides.txt
712	Vim	P20152	VIME_MOUSE Vimentin	53687.7	5.61957	16	16	12	82	633	36	Tube1_SAbiotinIP_T_R1	1	P2191_Zelda_220722_P2191_MR_MH_Tube1_SAbiotinIP_T_R1_results_20220725_1312_peptides.txt
713	Vim	Q5FWJ3	Q5FWJ3_MOUSE Vimentin	53687.7	5.61957	16	16	12	82	633	36	Tube1_SAbiotinIP_T_R1	1	P2191_Zelda_220722_P2191_MR_MH_Tube1_SAbiotinIP_T_R1_results_20220725_1312_peptides.txt
3651	Npm1	Q5SQB7	Q5SQB7_MOUSE MCG68069	32560.1	6.70615	16	15	14	95	750	60.4	Tube1_SAbiotinIP_T_R1	1	P2191_Zelda_220722_P2191_MR_MH_Tube1_SAbiotinIP_T_R1_results_20220725_1312_peptides.txt
3652	Npm1	Q61937	NPM_MOUSE Nucleophosmin	32560.1	6.70615	16	15	14	95	750	60.4	Tube1_SAbiotinIP_T_R1	1	P2191_Zelda_220722_P2191_MR_MH_Tube1_SAbiotinIP_T_R1_results_20220725_1312_peptides.txt
451	Krt31	###CONTAMINANT###Q61765	K1H1_MOUSE Keratin, type I cuticular Ha1	47117.3	5.92394	14	11	2	71	494	16.3	Tube1_SAbiotinIP_T_R1	1	P2191_Zelda_220722_P2191_MR_MH_Tube1_SAbiotinIP_T_R1_results_20220725_1312_peptides.txt
452	Krt31	Q61765	K1H1_MOUSE Keratin, type I cuticular Ha1	47117.3	5.92394	14	11	2	71	494	16.3	Tube1_SAbiotinIP_T_R1	1	P2191_Zelda_220722_P2191_MR_MH_Tube1_SAbiotinIP_T_R1_results_20220725_1312_peptides.txt
2321	Anxa2	P07356	ANXA2_MOUSE Annexin A2	38676.2	6.11991	14	14	11	91	655	38.2	Tube1_SAbiotinIP_T_R1	1	P2191_Zelda_220722_P2191_MR_MH_Tube1_SAbiotinIP_T_R1_results_20220725_1312_peptides.txt
2322	Anxa2	Q542G9	Q542G9_MOUSE Annexin	38676.2	6.11991	14	14	11	91	655	38.2	Tube1_SAbiotinIP_T_R1	1	P2191_Zelda_220722_P2191_MR_MH_Tube1_SAbiotinIP_T_R1_results_20220725_1312_peptides.txt
641	Nucks1	A0A087WRY3	A0A087WRY3_MOUSE Nuclear ubiquitous casein and cyclin-dependent kinase substrate 1	26184.2	6.73424	12	11	10	67	523	30.8	Tube1_SAbiotinIP_T_R1	1	P2191_Zelda_220722_P2191_MR_MH_Tube1_SAbiotinIP_T_R1_results_20220725_1312_peptides.txt
642	Nucks1	Q80XU3	NUCKS_MOUSE Nuclear ubiquitous casein and cyclin-dependent kinase substrate 1	26313.3	6.73424	12	11	10	67	523	30.6	Tube1_SAbiotinIP_T_R1	1	P2191_Zelda_220722_P2191_MR_MH_Tube1_SAbiotinIP_T_R1_results_20220725_1312_peptides.txt
1341	Hnrnpm	B8JK32	B8JK32_MOUSE Heterogeneous nuclear ribonucleoprotein M	72069.1	5.6807	12	11	9	67	411	17.4	Tube1_SAbiotinIP_T_R1	1	P2191_Zelda_220722_P2191_MR_MH_Tube1_SAbiotinIP_T_R1_results_20220725_1312_peptides.txt
1342	Hnrnpm	B8JK33	B8JK33_MOUSE Heterogeneous nuclear ribonucleoprotein M	68161.5	5.6807	12	11	9	67	411	18.4	Tube1_SAbiotinIP_T_R1	1	P2191_Zelda_220722_P2191_MR_MH_Tube1_SAbiotinIP_T_R1_results_20220725_1312_peptides.txt
1343	Hnrnpm	Q9D0E1	HNRPM_MOUSE Heterogeneous nuclear ribonucleoprotein M	77648.7	5.6807	12	11	9	67	411	17.8	Tube1_SAbiotinIP_T_R1	1	P2191_Zelda_220722_P2191_MR_MH_Tube1_SAbiotinIP_T_R1_results_20220725_1312_peptides.txt
1344	Hnrnpm	Q9D0E1-2	HNRPM_MOUSE Isoform 2 of Heterogeneous nuclear ribonucleoprotein M	73741.1	5.6807	12	11	9	67	411	18.8	Tube1_SAbiotinIP_T_R1	1	P2191_Zelda_220722_P2191_MR_MH_Tube1_SAbiotinIP_T_R1_results_20220725_1312_peptides.txt
421	Krt35	###CONTAMINANT###Q497I4	KRT35_MOUSE Keratin, type I cuticular Ha5	50529.7	NA	11	9	0	63	364	14.7	Tube1_SAbiotinIP_T_R1	1	P2191_Zelda_220722_P2191_MR_MH_Tube1_SAbiotinIP_T_R1_results_20220725_1312_peptides.txt
422	Krt35	Q497I4	KRT35_MOUSE Keratin, type I cuticular Ha5	50529.7	NA	11	9	0	63	364	14.7	Tube1_SAbiotinIP_T_R1	1	P2191_Zelda_220722_P2191_MR_MH_Tube1_SAbiotinIP_T_R1_results_20220725_1312_peptides.txt
891	Erlin1	A0A0R4J1G5	A0A0R4J1G5_MOUSE Erlin-1	39182	5.54106	10	9	6	80	474	18.6	Tube1_SAbiotinIP_T_R1	1	P2191_Zelda_220722_P2191_MR_MH_Tube1_SAbiotinIP_T_R1_results_20220725_1312_peptides.txt
892	Erlin1	Q91X78	ERLN1_MOUSE Erlin-1	38936.7	5.54106	10	9	6	80	474	18.7	Tube1_SAbiotinIP_T_R1	1	P2191_Zelda_220722_P2191_MR_MH_Tube1_SAbiotinIP_T_R1_results_20220725_1312_peptides.txt
2401	Anxa1	P10107	ANXA1_MOUSE Annexin A1	38734.3	6.01115	10	8	7	76	373	28.5	Tube1_SAbiotinIP_T_R1	1	P2191_Zelda_220722_P2191_MR_MH_Tube1_SAbiotinIP_T_R1_results_20220725_1312_peptides.txt
2402	Anxa1	Q4FJV4	Q4FJV4_MOUSE Annexin	38734.3	6.01115	10	8	7	76	373	28.5	Tube1_SAbiotinIP_T_R1	1	P2191_Zelda_220722_P2191_MR_MH_Tube1_SAbiotinIP_T_R1_results_20220725_1312_peptides.txt
381	KRT72	###CONTAMINANT###Q14CN4	K2C72_HUMAN Keratin, type II cytoskeletal 72	55877.3	5.19005	8	8	1	66	302	12.1	Tube1_SAbiotinIP_T_R1	1	P2191_Zelda_220722_P2191_MR_MH_Tube1_SAbiotinIP_T_R1_results_20220725_1312_peptides.txt
382	Krt72	###CONTAMINANT###Q6IME9	K2C72_MOUSE Keratin, type II cytoskeletal 72	56750.3	5.19005	8	8	1	66	302	11.9	Tube1_SAbiotinIP_T_R1	1	P2191_Zelda_220722_P2191_MR_MH_Tube1_SAbiotinIP_T_R1_results_20220725_1312_peptides.txt
383	Krt72	Q6IME9	K2C72_MOUSE Keratin, type II cytoskeletal 72	56750.3	5.19005	8	8	1	66	302	11.9	Tube1_SAbiotinIP_T_R1	1	P2191_Zelda_220722_P2191_MR_MH_Tube1_SAbiotinIP_T_R1_results_20220725_1312_peptides.txt
1831	Fcho2	F6RG68	F6RG68_MOUSE F-BAR domain only protein 2	88258	5.82257	8	8	5	87	322	8.3	Tube1_SAbiotinIP_T_R1	1	P2191_Zelda_220722_P2191_MR_MH_Tube1_SAbiotinIP_T_R1_results_20220725_1312_peptides.txt
1832	Fcho2	Q3UQN2	FCHO2_MOUSE F-BAR domain only protein 2	88734.2	5.82257	8	8	5	87	322	8.3	Tube1_SAbiotinIP_T_R1	1	P2191_Zelda_220722_P2191_MR_MH_Tube1_SAbiotinIP_T_R1_results_20220725_1312_peptides.txt
3061	Hspa8	P63017	HSP7C_MOUSE Heat shock cognate 71 kDa protein	70871.1	5.42628	8	8	5	65	295	12.8	Tube1_SAbiotinIP_T_R1	1	P2191_Zelda_220722_P2191_MR_MH_Tube1_SAbiotinIP_T_R1_results_20220725_1312_peptides.txt
3062	Hspa8	Q504P4	Q504P4_MOUSE Heat shock cognate 71 kDa protein	68778.8	5.42628	8	8	5	65	295	13.2	Tube1_SAbiotinIP_T_R1	1	P2191_Zelda_220722_P2191_MR_MH_Tube1_SAbiotinIP_T_R1_results_20220725_1312_peptides.txt
3151	Tial1	P70318	TIAR_MOUSE Nucleolysin TIAR	43388.7	6.05681	8	7	4	63	288	16	Tube1_SAbiotinIP_T_R1	1	P2191_Zelda_220722_P2191_MR_MH_Tube1_SAbiotinIP_T_R1_results_20220725_1312_peptides.txt
3152	Tial1	Q545C1	Q545C1_MOUSE Nucleolysin TIAR	43388.7	6.05681	8	7	4	63	288	16	Tube1_SAbiotinIP_T_R1	1	P2191_Zelda_220722_P2191_MR_MH_Tube1_SAbiotinIP_T_R1_results_20220725_1312_peptides.txt
3153	Tial1	Q921W2	Q921W2_MOUSE Nucleolysin TIAR	41530.7	6.05681	8	7	4	63	288	16.8	Tube1_SAbiotinIP_T_R1	1	P2191_Zelda_220722_P2191_MR_MH_Tube1_SAbiotinIP_T_R1_results_20220725_1312_peptides.txt
1301	Gm6793	B2RXM2	B2RXM2_MOUSE EG627828 protein	36609.6	6.12406	7	7	5	46	240	12.5	Tube1_SAbiotinIP_T_R1	1	P2191_Zelda_220722_P2191_MR_MH_Tube1_SAbiotinIP_T_R1_results_20220725_1312_peptides.txt
1302	Gm9242	J3QNY1	J3QNY1_MOUSE Protein Gm9242	37140.2	6.12406	7	7	5	46	240	12.3	Tube1_SAbiotinIP_T_R1	1	P2191_Zelda_220722_P2191_MR_MH_Tube1_SAbiotinIP_T_R1_results_20220725_1312_peptides.txt
1303	Hnrnpa3	Q8BG05	ROA3_MOUSE Heterogeneous nuclear ribonucleoprotein A3	39652	6.12406	7	7	5	46	240	11.8	Tube1_SAbiotinIP_T_R1	1	P2191_Zelda_220722_P2191_MR_MH_Tube1_SAbiotinIP_T_R1_results_20220725_1312_peptides.txt
1304	Hnrnpa3	Q8BG05-2	ROA3_MOUSE Isoform 2 of Heterogeneous nuclear ribonucleoprotein A3	37086.1	6.12406	7	7	5	46	240	12.3	Tube1_SAbiotinIP_T_R1	1	P2191_Zelda_220722_P2191_MR_MH_Tube1_SAbiotinIP_T_R1_results_20220725_1312_peptides.txt
1721	Hnrnpd	E9Q5B6	E9Q5B6_MOUSE Heterogeneous nuclear ribonucleoprotein D0 (Fragment)	12139.1	5.78731	7	6	5	52	201	44.4	Tube1_SAbiotinIP_T_R1	1	P2191_Zelda_220722_P2191_MR_MH_Tube1_SAbiotinIP_T_R1_results_20220725_1312_peptides.txt
1722	Hnrnpd	F6ZV59	F6ZV59_MOUSE Heterogeneous nuclear ribonucleoprotein D0 (Fragment)	24611.1	5.78731	7	6	5	52	201	22.1	Tube1_SAbiotinIP_T_R1	1	P2191_Zelda_220722_P2191_MR_MH_Tube1_SAbiotinIP_T_R1_results_20220725_1312_peptides.txt
1723	Hnrnpd	G3X9W0	G3X9W0_MOUSE Heterogeneous nuclear ribonucleoprotein D, isoform CRA_a	36207.9	5.78731	7	6	5	52	201	14.2	Tube1_SAbiotinIP_T_R1	1	P2191_Zelda_220722_P2191_MR_MH_Tube1_SAbiotinIP_T_R1_results_20220725_1312_peptides.txt
1724	Hnrnpd	G5E8G0	G5E8G0_MOUSE Heterogeneous nuclear ribonucleoprotein D, isoform CRA_b	30608.3	5.78731	7	6	5	52	201	16.7	Tube1_SAbiotinIP_T_R1	1	P2191_Zelda_220722_P2191_MR_MH_Tube1_SAbiotinIP_T_R1_results_20220725_1312_peptides.txt
1725	Hnrnpd	Q60668	HNRPD_MOUSE Heterogeneous nuclear ribonucleoprotein D0	38354.1	5.78731	7	6	5	52	201	13.5	Tube1_SAbiotinIP_T_R1	1	P2191_Zelda_220722_P2191_MR_MH_Tube1_SAbiotinIP_T_R1_results_20220725_1312_peptides.txt
1726	Hnrnpd	Q60668-2	HNRPD_MOUSE Isoform 2 of Heterogeneous nuclear ribonucleoprotein D0	36377.2	5.78731	7	6	5	52	201	14.2	Tube1_SAbiotinIP_T_R1	1	P2191_Zelda_220722_P2191_MR_MH_Tube1_SAbiotinIP_T_R1_results_20220725_1312_peptides.txt
1727	Hnrnpd	Q60668-3	HNRPD_MOUSE Isoform 3 of Heterogeneous nuclear ribonucleoprotein D0	32754.5	5.78731	7	6	5	52	201	15.6	Tube1_SAbiotinIP_T_R1	1	P2191_Zelda_220722_P2191_MR_MH_Tube1_SAbiotinIP_T_R1_results_20220725_1312_peptides.txt
1728	Hnrnpd	Q60668-4	HNRPD_MOUSE Isoform 4 of Heterogeneous nuclear ribonucleoprotein D0	30777.5	5.78731	7	6	5	52	201	16.7	Tube1_SAbiotinIP_T_R1	1	P2191_Zelda_220722_P2191_MR_MH_Tube1_SAbiotinIP_T_R1_results_20220725_1312_peptides.txt
1991	Tcof1	H3BL37	H3BL37_MOUSE Treacle protein	138556	5.85887	7	7	6	56	239	9.1	Tube1_SAbiotinIP_T_R1	1	P2191_Zelda_220722_P2191_MR_MH_Tube1_SAbiotinIP_T_R1_results_20220725_1312_peptides.txt
1992	Tcof1	O08784	TCOF_MOUSE Treacle protein	135001	5.85887	7	7	6	56	239	9.3	Tube1_SAbiotinIP_T_R1	1	P2191_Zelda_220722_P2191_MR_MH_Tube1_SAbiotinIP_T_R1_results_20220725_1312_peptides.txt
2491	Rplp0	P14869	RLA0_MOUSE 60S acidic ribosomal protein P0	34216.4	5.72601	7	7	7	66	320	27.4	Tube1_SAbiotinIP_T_R1	1	P2191_Zelda_220722_P2191_MR_MH_Tube1_SAbiotinIP_T_R1_results_20220725_1312_peptides.txt
2492	Rplp0	Q5M8R8	Q5M8R8_MOUSE 60S acidic ribosomal protein P0	34216.4	5.72601	7	7	7	66	320	27.4	Tube1_SAbiotinIP_T_R1	1	P2191_Zelda_220722_P2191_MR_MH_Tube1_SAbiotinIP_T_R1_results_20220725_1312_peptides.txt
4901	Hnrnpc	Q9Z204	HNRPC_MOUSE Heterogeneous nuclear ribonucleoproteins C1/C2	34384.8	6.10992	7	6	6	67	305	21.7	Tube1_SAbiotinIP_T_R1	1	P2191_Zelda_220722_P2191_MR_MH_Tube1_SAbiotinIP_T_R1_results_20220725_1312_peptides.txt
4902	Hnrnpc	Q9Z204-2	HNRPC_MOUSE Isoform C1 of Heterogeneous nuclear ribonucleoproteins C1/C2	33056.3	6.10992	7	6	6	67	305	22.6	Tube1_SAbiotinIP_T_R1	1	P2191_Zelda_220722_P2191_MR_MH_Tube1_SAbiotinIP_T_R1_results_20220725_1312_peptides.txt
4903	Hnrnpc	Q9Z204-3	HNRPC_MOUSE Isoform 3 of Heterogeneous nuclear ribonucleoproteins C1/C2	32322.5	6.10992	7	6	6	67	305	23.1	Tube1_SAbiotinIP_T_R1	1	P2191_Zelda_220722_P2191_MR_MH_Tube1_SAbiotinIP_T_R1_results_20220725_1312_peptides.txt
4904	Hnrnpc	Q9Z204-4	HNRPC_MOUSE Isoform 4 of Heterogeneous nuclear ribonucleoproteins C1/C2	32223.4	6.10992	7	6	6	67	305	23.2	Tube1_SAbiotinIP_T_R1	1	P2191_Zelda_220722_P2191_MR_MH_Tube1_SAbiotinIP_T_R1_results_20220725_1312_peptides.txt
4905	Hnrnpc	Q9Z204-5	HNRPC_MOUSE Isoform 5 of Heterogeneous nuclear ribonucleoproteins C1/C2	33651	6.10992	7	6	6	67	305	22.1	Tube1_SAbiotinIP_T_R1	1	P2191_Zelda_220722_P2191_MR_MH_Tube1_SAbiotinIP_T_R1_results_20220725_1312_peptides.txt
671	Flg	A0A0A6YVU7	A0A0A6YVU7_MOUSE Filaggrin	26670.4	5.77579	6	6	5	98	314	28.9	Tube1_SAbiotinIP_T_R1	1	P2191_Zelda_220722_P2191_MR_MH_Tube1_SAbiotinIP_T_R1_results_20220725_1312_peptides.txt
672	Flg	A0A0A6YW46	A0A0A6YW46_MOUSE Filaggrin	27305.1	5.77579	6	6	5	98	314	22.7	Tube1_SAbiotinIP_T_R1	1	P2191_Zelda_220722_P2191_MR_MH_Tube1_SAbiotinIP_T_R1_results_20220725_1312_peptides.txt
673	Flg	A0A0A6YWE2	A0A0A6YWE2_MOUSE Filaggrin	26974.6	5.77579	6	6	5	98	314	20.3	Tube1_SAbiotinIP_T_R1	1	P2191_Zelda_220722_P2191_MR_MH_Tube1_SAbiotinIP_T_R1_results_20220725_1312_peptides.txt
674	Flg	A0A0A6YXG4	A0A0A6YXG4_MOUSE Filaggrin	27045.7	5.77579	6	6	5	98	314	18.7	Tube1_SAbiotinIP_T_R1	1	P2191_Zelda_220722_P2191_MR_MH_Tube1_SAbiotinIP_T_R1_results_20220725_1312_peptides.txt
675	Flg	A0A0A6YXH0	A0A0A6YXH0_MOUSE Filaggrin	27105.8	5.77579	6	6	5	98	314	28.4	Tube1_SAbiotinIP_T_R1	1	P2191_Zelda_220722_P2191_MR_MH_Tube1_SAbiotinIP_T_R1_results_20220725_1312_peptides.txt
676	Flg	A0A0A6YY62	A0A0A6YY62_MOUSE Filaggrin (Fragment)	35579.7	5.77579	6	6	5	98	314	21.7	Tube1_SAbiotinIP_T_R1	1	P2191_Zelda_220722_P2191_MR_MH_Tube1_SAbiotinIP_T_R1_results_20220725_1312_peptides.txt
2411	Eef1a1	P10126	EF1A1_MOUSE Elongation factor 1-alpha 1	50113.8	5.41428	6	6	5	57	243	13.8	Tube1_SAbiotinIP_T_R1	1	P2191_Zelda_220722_P2191_MR_MH_Tube1_SAbiotinIP_T_R1_results_20220725_1312_peptides.txt
2412	Eef1a1	Q58E64	Q58E64_MOUSE Elongation factor 1-alpha	50113.8	5.41428	6	6	5	57	243	13.8	Tube1_SAbiotinIP_T_R1	1	P2191_Zelda_220722_P2191_MR_MH_Tube1_SAbiotinIP_T_R1_results_20220725_1312_peptides.txt
2431	Col1a1	P11087	CO1A1_MOUSE Collagen alpha-1(I) chain	138032	5.94902	6	5	5	47	194	4.5	Tube1_SAbiotinIP_T_R1	1	P2191_Zelda_220722_P2191_MR_MH_Tube1_SAbiotinIP_T_R1_results_20220725_1312_peptides.txt
2432	Col1a1	P11087-2	CO1A1_MOUSE Isoform 2 of Collagen alpha-1(I) chain	117820	5.94902	6	5	5	47	194	5.4	Tube1_SAbiotinIP_T_R1	1	P2191_Zelda_220722_P2191_MR_MH_Tube1_SAbiotinIP_T_R1_results_20220725_1312_peptides.txt
2701	Pvalb	P32848	PRVA_MOUSE Parvalbumin alpha	11930.5	5.98958	6	6	6	68	296	45	Tube1_SAbiotinIP_T_R1	1	P2191_Zelda_220722_P2191_MR_MH_Tube1_SAbiotinIP_T_R1_results_20220725_1312_peptides.txt
2702	Pvalb	Q545M7	Q545M7_MOUSE Parvalbumin alpha	11930.5	5.98958	6	6	6	68	296	45	Tube1_SAbiotinIP_T_R1	1	P2191_Zelda_220722_P2191_MR_MH_Tube1_SAbiotinIP_T_R1_results_20220725_1312_peptides.txt
2891	Hnrnpa1	P49312	ROA1_MOUSE Heterogeneous nuclear ribonucleoprotein A1	34196.2	5.72491	6	6	4	108	305	25.9	Tube1_SAbiotinIP_T_R1	1	P2191_Zelda_220722_P2191_MR_MH_Tube1_SAbiotinIP_T_R1_results_20220725_1312_peptides.txt
2892	Hnrnpa1	Q5EBP8	Q5EBP8_MOUSE Heterogeneous nuclear ribonucleoprotein A1	38833.7	5.72491	6	6	4	108	305	22.2	Tube1_SAbiotinIP_T_R1	1	P2191_Zelda_220722_P2191_MR_MH_Tube1_SAbiotinIP_T_R1_results_20220725_1312_peptides.txt
701	Gm8797	A0A0A6YW67	A0A0A6YW67_MOUSE MCG23377, isoform CRA_b	8728.02	6.07659	5	5	4	50	168	61.5	Tube1_SAbiotinIP_T_R1	1	P2191_Zelda_220722_P2191_MR_MH_Tube1_SAbiotinIP_T_R1_results_20220725_1312_peptides.txt
702	Ubc	E9Q5F6	E9Q5F6_MOUSE Polyubiquitin-C (Fragment)	22592	6.07659	5	5	4	50	168	23.8	Tube1_SAbiotinIP_T_R1	1	P2191_Zelda_220722_P2191_MR_MH_Tube1_SAbiotinIP_T_R1_results_20220725_1312_peptides.txt
703	Uba52	E9Q9J0	E9Q9J0_MOUSE Ubiquitin-60S ribosomal protein L40 (Fragment)	10913.7	6.07659	5	5	4	50	168	49.5	Tube1_SAbiotinIP_T_R1	1	P2191_Zelda_220722_P2191_MR_MH_Tube1_SAbiotinIP_T_R1_results_20220725_1312_peptides.txt
704	Gm7808	J3QK04	J3QK04_MOUSE MCG67952	14666.2	6.07659	5	5	4	50	168	27.9	Tube1_SAbiotinIP_T_R1	1	P2191_Zelda_220722_P2191_MR_MH_Tube1_SAbiotinIP_T_R1_results_20220725_1312_peptides.txt
705	Ubb	P0CG49	UBB_MOUSE Polyubiquitin-B	34368.5	6.07659	5	5	4	50	168	15.7	Tube1_SAbiotinIP_T_R1	1	P2191_Zelda_220722_P2191_MR_MH_Tube1_SAbiotinIP_T_R1_results_20220725_1312_peptides.txt
706	Ubc	P0CG50	UBC_MOUSE Polyubiquitin-C	82550.1	6.07659	5	5	4	50	168	6.5	Tube1_SAbiotinIP_T_R1	1	P2191_Zelda_220722_P2191_MR_MH_Tube1_SAbiotinIP_T_R1_results_20220725_1312_peptides.txt
707	Rps27a	P62983	RS27A_MOUSE Ubiquitin-40S ribosomal protein S27a	17950.9	6.07659	5	5	4	50	168	30.6	Tube1_SAbiotinIP_T_R1	1	P2191_Zelda_220722_P2191_MR_MH_Tube1_SAbiotinIP_T_R1_results_20220725_1312_peptides.txt
708	Uba52	P62984	RL40_MOUSE Ubiquitin-60S ribosomal protein L40	14728.3	6.07659	5	5	4	50	168	37.2	Tube1_SAbiotinIP_T_R1	1	P2191_Zelda_220722_P2191_MR_MH_Tube1_SAbiotinIP_T_R1_results_20220725_1312_peptides.txt
709	Ubb	Q5SX22	Q5SX22_MOUSE Polyubiquitin-B (Fragment)	26619.7	6.07659	5	5	4	50	168	20.3	Tube1_SAbiotinIP_T_R1	1	P2191_Zelda_220722_P2191_MR_MH_Tube1_SAbiotinIP_T_R1_results_20220725_1312_peptides.txt
7010	Uba52	Q66JP1	Q66JP1_MOUSE MCG23116, isoform CRA_a	14728.3	6.07659	5	5	4	50	168	37.2	Tube1_SAbiotinIP_T_R1	1	P2191_Zelda_220722_P2191_MR_MH_Tube1_SAbiotinIP_T_R1_results_20220725_1312_peptides.txt
871	Osbpl8	A0A0R4J150	A0A0R4J150_MOUSE Oxysterol-binding protein	96981	5.54801	5	5	5	56	209	8.3	Tube1_SAbiotinIP_T_R1	1	P2191_Zelda_220722_P2191_MR_MH_Tube1_SAbiotinIP_T_R1_results_20220725_1312_peptides.txt
872	Osbpl8	B9EJ86	OSBL8_MOUSE Oxysterol-binding protein-related protein 8	101269	5.54801	5	5	5	56	209	7.9	Tube1_SAbiotinIP_T_R1	1	P2191_Zelda_220722_P2191_MR_MH_Tube1_SAbiotinIP_T_R1_results_20220725_1312_peptides.txt
1261	Tubb2b	B2RSN3	B2RSN3_MOUSE MCG1395	49953.1	NA	5	4	0	54	137	12.3	Tube1_SAbiotinIP_T_R1	1	P2191_Zelda_220722_P2191_MR_MH_Tube1_SAbiotinIP_T_R1_results_20220725_1312_peptides.txt
1262	Tubb2a	Q7TMM9	TBB2A_MOUSE Tubulin beta-2A chain	49907	NA	5	4	0	54	137	12.3	Tube1_SAbiotinIP_T_R1	1	P2191_Zelda_220722_P2191_MR_MH_Tube1_SAbiotinIP_T_R1_results_20220725_1312_peptides.txt
1263	Tubb2b	Q9CWF2	TBB2B_MOUSE Tubulin beta-2B chain	49953.1	NA	5	4	0	54	137	12.3	Tube1_SAbiotinIP_T_R1	1	P2191_Zelda_220722_P2191_MR_MH_Tube1_SAbiotinIP_T_R1_results_20220725_1312_peptides.txt
1281	Hist2h4	B2RTM0	B2RTM0_MOUSE Histone H4	11367.3	5.40078	5	5	4	50	173	50	Tube1_SAbiotinIP_T_R1	1	P2191_Zelda_220722_P2191_MR_MH_Tube1_SAbiotinIP_T_R1_results_20220725_1312_peptides.txt
1282	Hist1h4a	P62806	H4_MOUSE Histone H4	11367.3	5.40078	5	5	4	50	173	50	Tube1_SAbiotinIP_T_R1	1	P2191_Zelda_220722_P2191_MR_MH_Tube1_SAbiotinIP_T_R1_results_20220725_1312_peptides.txt
1401	Eef1d	D3YUQ9	D3YUQ9_MOUSE Elongation factor 1-delta (Fragment)	21548.9	5.56613	5	5	4	49	175	29.7	Tube1_SAbiotinIP_T_R1	1	P2191_Zelda_220722_P2191_MR_MH_Tube1_SAbiotinIP_T_R1_results_20220725_1312_peptides.txt
1402	Eef1d	E9QN08	E9QN08_MOUSE Elongation factor 1-delta (Fragment)	27217.5	5.56613	5	5	4	49	175	28.9	Tube1_SAbiotinIP_T_R1	1	P2191_Zelda_220722_P2191_MR_MH_Tube1_SAbiotinIP_T_R1_results_20220725_1312_peptides.txt
1403	Eef1d	P57776	EF1D_MOUSE Elongation factor 1-delta	31293	5.56613	5	5	4	49	175	25.2	Tube1_SAbiotinIP_T_R1	1	P2191_Zelda_220722_P2191_MR_MH_Tube1_SAbiotinIP_T_R1_results_20220725_1312_peptides.txt
1404	Eef1d	Q80T06	Q80T06_MOUSE Elongation factor 1-delta	31292	5.56613	5	5	4	49	175	25.2	Tube1_SAbiotinIP_T_R1	1	P2191_Zelda_220722_P2191_MR_MH_Tube1_SAbiotinIP_T_R1_results_20220725_1312_peptides.txt
1531	Bin2	D3Z6Q9	BIN2_MOUSE Bridging integrator 2	52554	5.84396	5	5	4	80	245	10.6	Tube1_SAbiotinIP_T_R1	1	P2191_Zelda_220722_P2191_MR_MH_Tube1_SAbiotinIP_T_R1_results_20220725_1312_peptides.txt
1532	Bin2	S4R270	S4R270_MOUSE Bridging integrator 2	54766.8	5.84396	5	5	4	80	245	10.3	Tube1_SAbiotinIP_T_R1	1	P2191_Zelda_220722_P2191_MR_MH_Tube1_SAbiotinIP_T_R1_results_20220725_1312_peptides.txt
2071	Srsf5	O35326	SRSF5_MOUSE Serine/arginine-rich splicing factor 5	30891.4	5.92338	5	5	4	40	161	18.1	Tube1_SAbiotinIP_T_R1	1	P2191_Zelda_220722_P2191_MR_MH_Tube1_SAbiotinIP_T_R1_results_20220725_1312_peptides.txt
2072	Srsf5	Q9D8S5	Q9D8S5_MOUSE MCG7614, isoform CRA_c	30978.5	5.92338	5	5	4	40	161	18.1	Tube1_SAbiotinIP_T_R1	1	P2191_Zelda_220722_P2191_MR_MH_Tube1_SAbiotinIP_T_R1_results_20220725_1312_peptides.txt
2331	Alb	P07724	ALBU_MOUSE Serum albumin	68692.5	6.30374	5	5	4	94	201	11	Tube1_SAbiotinIP_T_R1	1	P2191_Zelda_220722_P2191_MR_MH_Tube1_SAbiotinIP_T_R1_results_20220725_1312_peptides.txt
2332	Alb	Q546G4	Q546G4_MOUSE Albumin 1	68692.5	6.30374	5	5	4	94	201	11	Tube1_SAbiotinIP_T_R1	1	P2191_Zelda_220722_P2191_MR_MH_Tube1_SAbiotinIP_T_R1_results_20220725_1312_peptides.txt
3421	Stk24	Q3U335	Q3U335_MOUSE Mammalian sterile twenty 3 kinase	47953.6	5.68364	5	5	4	42	154	12.7	Tube1_SAbiotinIP_T_R1	1	P2191_Zelda_220722_P2191_MR_MH_Tube1_SAbiotinIP_T_R1_results_20220725_1312_peptides.txt
3422	Stk24	Q99KH8	STK24_MOUSE Serine/threonine-protein kinase 24	47953.6	5.68364	5	5	4	42	154	12.7	Tube1_SAbiotinIP_T_R1	1	P2191_Zelda_220722_P2191_MR_MH_Tube1_SAbiotinIP_T_R1_results_20220725_1312_peptides.txt
4731	Sh3glb1	Q9JK48	SHLB1_MOUSE Endophilin-B1	40855.3	5.87925	5	5	5	41	177	15	Tube1_SAbiotinIP_T_R1	1	P2191_Zelda_220722_P2191_MR_MH_Tube1_SAbiotinIP_T_R1_results_20220725_1312_peptides.txt
4732	Sh3glb1	Q9JK48-3	SHLB1_MOUSE Isoform 3 of Endophilin-B1	39698.9	5.87925	5	5	5	41	177	15.4	Tube1_SAbiotinIP_T_R1	1	P2191_Zelda_220722_P2191_MR_MH_Tube1_SAbiotinIP_T_R1_results_20220725_1312_peptides.txt
281	Prdx1	###CONTAMINANT###P35700	PRDX1_MOUSE Peroxiredoxin-1	22176.5	5.34059	4	4	4	40	130	20	Tube1_SAbiotinIP_T_R1	1	P2191_Zelda_220722_P2191_MR_MH_Tube1_SAbiotinIP_T_R1_results_20220725_1312_peptides.txt
282	Prdx1	P35700	PRDX1_MOUSE Peroxiredoxin-1	22176.5	5.34059	4	4	4	40	130	20	Tube1_SAbiotinIP_T_R1	1	P2191_Zelda_220722_P2191_MR_MH_Tube1_SAbiotinIP_T_R1_results_20220725_1312_peptides.txt
1291	Hist1h2bk	B2RVD5	B2RVD5_MOUSE Histone H2B	13920.2	5.87881	4	4	3	90	168	36.2	Tube1_SAbiotinIP_T_R1	1	P2191_Zelda_220722_P2191_MR_MH_Tube1_SAbiotinIP_T_R1_results_20220725_1312_peptides.txt
1292	Hist1h2bf	P10853	H2B1F_MOUSE Histone H2B type 1-F/J/L	13936.2	5.87881	4	4	3	90	168	36.2	Tube1_SAbiotinIP_T_R1	1	P2191_Zelda_220722_P2191_MR_MH_Tube1_SAbiotinIP_T_R1_results_20220725_1312_peptides.txt
1293	Hist1h2bh	Q64478	H2B1H_MOUSE Histone H2B type 1-H	13920.2	5.87881	4	4	3	90	168	36.2	Tube1_SAbiotinIP_T_R1	1	P2191_Zelda_220722_P2191_MR_MH_Tube1_SAbiotinIP_T_R1_results_20220725_1312_peptides.txt
1294	Hist1h2bc	Q6ZWY9	H2B1C_MOUSE Histone H2B type 1-C/E/G	13906.1	5.87881	4	4	3	90	168	36.2	Tube1_SAbiotinIP_T_R1	1	P2191_Zelda_220722_P2191_MR_MH_Tube1_SAbiotinIP_T_R1_results_20220725_1312_peptides.txt
1295	Hist1h2br	Q8CBB6	Q8CBB6_MOUSE Histone H2B	14888.2	5.87881	4	4	3	90	168	34.1	Tube1_SAbiotinIP_T_R1	1	P2191_Zelda_220722_P2191_MR_MH_Tube1_SAbiotinIP_T_R1_results_20220725_1312_peptides.txt
1296	Hist1h2bk	Q8CGP1	H2B1K_MOUSE Histone H2B type 1-K	13920.2	5.87881	4	4	3	90	168	36.2	Tube1_SAbiotinIP_T_R1	1	P2191_Zelda_220722_P2191_MR_MH_Tube1_SAbiotinIP_T_R1_results_20220725_1312_peptides.txt
1511	Atp5a1	D3Z6F5	D3Z6F5_MOUSE ATP synthase subunit alpha	54594.6	5.38582	4	4	4	51	157	9.9	Tube1_SAbiotinIP_T_R1	1	P2191_Zelda_220722_P2191_MR_MH_Tube1_SAbiotinIP_T_R1_results_20220725_1312_peptides.txt
1512	Atp5a1	Q03265	ATPA_MOUSE ATP synthase subunit alpha, mitochondrial	59752.6	5.38582	4	4	4	51	157	9	Tube1_SAbiotinIP_T_R1	1	P2191_Zelda_220722_P2191_MR_MH_Tube1_SAbiotinIP_T_R1_results_20220725_1312_peptides.txt
1521	Tpm3	D3Z6I8	D3Z6I8_MOUSE Tropomyosin alpha-3 chain	28723.1	5.36927	4	4	2	40	132	14.9	Tube1_SAbiotinIP_T_R1	1	P2191_Zelda_220722_P2191_MR_MH_Tube1_SAbiotinIP_T_R1_results_20220725_1312_peptides.txt
1522	Tpm3	E9Q7Q3	E9Q7Q3_MOUSE Tropomyosin alpha-3 chain	28734	5.36927	4	4	2	40	132	14.9	Tube1_SAbiotinIP_T_R1	1	P2191_Zelda_220722_P2191_MR_MH_Tube1_SAbiotinIP_T_R1_results_20220725_1312_peptides.txt
1523	Tpm3	P21107-2	TPM3_MOUSE Isoform 2 of Tropomyosin alpha-3 chain	29020.6	5.36927	4	4	2	40	132	14.9	Tube1_SAbiotinIP_T_R1	1	P2191_Zelda_220722_P2191_MR_MH_Tube1_SAbiotinIP_T_R1_results_20220725_1312_peptides.txt
2001	Srsf1	H7BX95	H7BX95_MOUSE Serine/arginine-rich-splicing factor 1	28329.2	5.22691	4	4	2	40	118	15.4	Tube1_SAbiotinIP_T_R1	1	P2191_Zelda_220722_P2191_MR_MH_Tube1_SAbiotinIP_T_R1_results_20220725_1312_peptides.txt
2002	Srsf1	Q6PDM2	SRSF1_MOUSE Serine/arginine-rich splicing factor 1	27744.6	5.22691	4	4	2	40	118	15.7	Tube1_SAbiotinIP_T_R1	1	P2191_Zelda_220722_P2191_MR_MH_Tube1_SAbiotinIP_T_R1_results_20220725_1312_peptides.txt
2003	Srsf1	Q6PDM2-2	SRSF1_MOUSE Isoform 2 of Serine/arginine-rich splicing factor 1	22319.8	5.22691	4	4	2	40	118	19.3	Tube1_SAbiotinIP_T_R1	1	P2191_Zelda_220722_P2191_MR_MH_Tube1_SAbiotinIP_T_R1_results_20220725_1312_peptides.txt
2004	Srsf1	Q6PDM2-3	SRSF1_MOUSE Isoform 3 of Serine/arginine-rich splicing factor 1	21807.2	5.22691	4	4	2	40	118	19.8	Tube1_SAbiotinIP_T_R1	1	P2191_Zelda_220722_P2191_MR_MH_Tube1_SAbiotinIP_T_R1_results_20220725_1312_peptides.txt
2171	Stx7	O70439	STX7_MOUSE Syntaxin-7	29820.7	5.4152	4	4	3	70	179	14.9	Tube1_SAbiotinIP_T_R1	1	P2191_Zelda_220722_P2191_MR_MH_Tube1_SAbiotinIP_T_R1_results_20220725_1312_peptides.txt
2172	Stx7	Q8BH40	Q8BH40_MOUSE Syntaxin 7	29736.5	5.4152	4	4	3	70	179	22.9	Tube1_SAbiotinIP_T_R1	1	P2191_Zelda_220722_P2191_MR_MH_Tube1_SAbiotinIP_T_R1_results_20220725_1312_peptides.txt
2291	Tuba1b	P05213	TBA1B_MOUSE Tubulin alpha-1B chain	50151.6	5.53893	4	4	4	115	220	11.9	Tube1_SAbiotinIP_T_R1	1	P2191_Zelda_220722_P2191_MR_MH_Tube1_SAbiotinIP_T_R1_results_20220725_1312_peptides.txt
2292	Tuba1a	P68369	TBA1A_MOUSE Tubulin alpha-1A chain	50135.6	5.53893	4	4	4	115	220	11.9	Tube1_SAbiotinIP_T_R1	1	P2191_Zelda_220722_P2191_MR_MH_Tube1_SAbiotinIP_T_R1_results_20220725_1312_peptides.txt
2293	Tuba1c	P68373	TBA1C_MOUSE Tubulin alpha-1C chain	49909.4	5.53893	4	4	4	115	220	12	Tube1_SAbiotinIP_T_R1	1	P2191_Zelda_220722_P2191_MR_MH_Tube1_SAbiotinIP_T_R1_results_20220725_1312_peptides.txt
2294	Tuba1c	Q52L87	Q52L87_MOUSE Tubulin alpha-1C chain	49909.4	5.53893	4	4	4	115	220	12	Tube1_SAbiotinIP_T_R1	1	P2191_Zelda_220722_P2191_MR_MH_Tube1_SAbiotinIP_T_R1_results_20220725_1312_peptides.txt
2341	Hsp90b1	P08113	ENPL_MOUSE Endoplasmin	92475.8	5.63631	4	4	4	55	185	6.1	Tube1_SAbiotinIP_T_R1	1	P2191_Zelda_220722_P2191_MR_MH_Tube1_SAbiotinIP_T_R1_results_20220725_1312_peptides.txt
2342	Hsp90b1	Q3UAD6	Q3UAD6_MOUSE Endoplasmin	92475.8	5.63631	4	4	4	55	185	6.1	Tube1_SAbiotinIP_T_R1	1	P2191_Zelda_220722_P2191_MR_MH_Tube1_SAbiotinIP_T_R1_results_20220725_1312_peptides.txt
2541	Gnaq	P21279	GNAQ_MOUSE Guanine nucleotide-binding protein G(q) subunit alpha	42158.1	5.45333	4	4	4	32	107	15.6	Tube1_SAbiotinIP_T_R1	1	P2191_Zelda_220722_P2191_MR_MH_Tube1_SAbiotinIP_T_R1_results_20220725_1312_peptides.txt
2542	Gnaq	Q3UHH5	Q3UHH5_MOUSE Guanine nucleotide-binding protein G(q) subunit alpha	42158.1	5.45333	4	4	4	32	107	15.6	Tube1_SAbiotinIP_T_R1	1	P2191_Zelda_220722_P2191_MR_MH_Tube1_SAbiotinIP_T_R1_results_20220725_1312_peptides.txt
2691	Drg1	P32233	DRG1_MOUSE Developmentally-regulated GTP-binding protein 1	40512.1	5.43151	4	4	3	68	154	10.9	Tube1_SAbiotinIP_T_R1	1	P2191_Zelda_220722_P2191_MR_MH_Tube1_SAbiotinIP_T_R1_results_20220725_1312_peptides.txt
2692	Drg1	Q5NBZ3	Q5NBZ3_MOUSE Developmentally-regulated GTP-binding protein 1	40512.1	5.43151	4	4	3	68	154	10.9	Tube1_SAbiotinIP_T_R1	1	P2191_Zelda_220722_P2191_MR_MH_Tube1_SAbiotinIP_T_R1_results_20220725_1312_peptides.txt
2801	Hist1h1d	P43277	H13_MOUSE Histone H1.3	22099.5	5.18516	4	4	1	66	174	24.3	Tube1_SAbiotinIP_T_R1	1	P2191_Zelda_220722_P2191_MR_MH_Tube1_SAbiotinIP_T_R1_results_20220725_1312_peptides.txt
2802	Hist1h1d	Q149Z9	Q149Z9_MOUSE Histone H1.3	22099.5	5.18516	4	4	1	66	174	24.3	Tube1_SAbiotinIP_T_R1	1	P2191_Zelda_220722_P2191_MR_MH_Tube1_SAbiotinIP_T_R1_results_20220725_1312_peptides.txt
3601	Tardbp	Q544R5	Q544R5_MOUSE MCG16669, isoform CRA_b	44547.7	5.54905	4	4	3	78	209	10.4	Tube1_SAbiotinIP_T_R1	1	P2191_Zelda_220722_P2191_MR_MH_Tube1_SAbiotinIP_T_R1_results_20220725_1312_peptides.txt
3602	Tardbp	Q921F2	TADBP_MOUSE TAR DNA-binding protein 43	44547.7	5.54905	4	4	3	78	209	10.4	Tube1_SAbiotinIP_T_R1	1	P2191_Zelda_220722_P2191_MR_MH_Tube1_SAbiotinIP_T_R1_results_20220725_1312_peptides.txt
4361	Dnaja3	Q99M87	DNJA3_MOUSE DnaJ homolog subfamily A member 3, mitochondrial	52443.5	5.25893	4	4	4	43	134	8.5	Tube1_SAbiotinIP_T_R1	1	P2191_Zelda_220722_P2191_MR_MH_Tube1_SAbiotinIP_T_R1_results_20220725_1312_peptides.txt
4362	Dnaja3	Q99M87-3	DNJA3_MOUSE Isoform 3 of DnaJ homolog subfamily A member 3, mitochondrial	46847.1	5.25893	4	4	4	43	134	9.5	Tube1_SAbiotinIP_T_R1	1	P2191_Zelda_220722_P2191_MR_MH_Tube1_SAbiotinIP_T_R1_results_20220725_1312_peptides.txt
4701	Anp32b	Q9EST5	AN32B_MOUSE Acidic leucine-rich nuclear phosphoprotein 32 family member B	31078.7	6.26195	4	4	3	58	160	12.8	Tube1_SAbiotinIP_T_R1	1	P2191_Zelda_220722_P2191_MR_MH_Tube1_SAbiotinIP_T_R1_results_20220725_1312_peptides.txt
4702	Anp32b	Q9EST5-2	AN32B_MOUSE Isoform 2 of Acidic leucine-rich nuclear phosphoprotein 32 family member B	37447.3	6.26195	4	4	3	58	160	10.6	Tube1_SAbiotinIP_T_R1	1	P2191_Zelda_220722_P2191_MR_MH_Tube1_SAbiotinIP_T_R1_results_20220725_1312_peptides.txt
621	Fn1	A0A087WR50	A0A087WR50_MOUSE Fibronectin	262842	5.64558	3	3	3	74	147	2	Tube1_SAbiotinIP_T_R1	1	P2191_Zelda_220722_P2191_MR_MH_Tube1_SAbiotinIP_T_R1_results_20220725_1312_peptides.txt
622	Fn1	A0A087WS56	A0A087WS56_MOUSE Fibronectin	249552	5.64558	3	3	3	74	147	2.1	Tube1_SAbiotinIP_T_R1	1	P2191_Zelda_220722_P2191_MR_MH_Tube1_SAbiotinIP_T_R1_results_20220725_1312_peptides.txt
623	Fn1	A0A087WSN6	A0A087WSN6_MOUSE Fibronectin	253012	5.64558	3	3	3	74	147	2.1	Tube1_SAbiotinIP_T_R1	1	P2191_Zelda_220722_P2191_MR_MH_Tube1_SAbiotinIP_T_R1_results_20220725_1312_peptides.txt
624	Fn1	B7ZNJ1	B7ZNJ1_MOUSE Fibronectin	239722	5.64558	3	3	3	74	147	2.2	Tube1_SAbiotinIP_T_R1	1	P2191_Zelda_220722_P2191_MR_MH_Tube1_SAbiotinIP_T_R1_results_20220725_1312_peptides.txt
625	Fn1	B9EHT6	B9EHT6_MOUSE Fibronectin	250297	5.64558	3	3	3	74	147	2.1	Tube1_SAbiotinIP_T_R1	1	P2191_Zelda_220722_P2191_MR_MH_Tube1_SAbiotinIP_T_R1_results_20220725_1312_peptides.txt
626	Fn1	P11276	FINC_MOUSE Fibronectin	272538	5.64558	3	3	3	74	147	1.9	Tube1_SAbiotinIP_T_R1	1	P2191_Zelda_220722_P2191_MR_MH_Tube1_SAbiotinIP_T_R1_results_20220725_1312_peptides.txt
627	Fn1	Q3UHL6	Q3UHL6_MOUSE Fibronectin	260128	5.64558	3	3	3	74	147	2	Tube1_SAbiotinIP_T_R1	1	P2191_Zelda_220722_P2191_MR_MH_Tube1_SAbiotinIP_T_R1_results_20220725_1312_peptides.txt
821	H2afj	A0A0N4SV66	A0A0N4SV66_MOUSE Histone H2A	13659.9	5.83721	3	3	2	58	113	27.6	Tube1_SAbiotinIP_T_R1	1	P2191_Zelda_220722_P2191_MR_MH_Tube1_SAbiotinIP_T_R1_results_20220725_1312_peptides.txt
822	Hist3h2a	A2AB79	A2AB79_MOUSE Histone H2A	14121.5	5.83721	3	3	2	58	113	26.7	Tube1_SAbiotinIP_T_R1	1	P2191_Zelda_220722_P2191_MR_MH_Tube1_SAbiotinIP_T_R1_results_20220725_1312_peptides.txt
823	Hist1h2ah	A3KPD0	A3KPD0_MOUSE Histone H2A	13950.3	5.83721	3	3	2	58	113	27.1	Tube1_SAbiotinIP_T_R1	1	P2191_Zelda_220722_P2191_MR_MH_Tube1_SAbiotinIP_T_R1_results_20220725_1312_peptides.txt
824	Hist1h2ad	B2RVF0	B2RVF0_MOUSE Histone H2A	14135.5	5.83721	3	3	2	58	113	26.7	Tube1_SAbiotinIP_T_R1	1	P2191_Zelda_220722_P2191_MR_MH_Tube1_SAbiotinIP_T_R1_results_20220725_1312_peptides.txt
825	Hist2h2aa1	B2RWH3	B2RWH3_MOUSE Histone H2A	14095.5	5.83721	3	3	2	58	113	26.7	Tube1_SAbiotinIP_T_R1	1	P2191_Zelda_220722_P2191_MR_MH_Tube1_SAbiotinIP_T_R1_results_20220725_1312_peptides.txt
826	Hist1h2al	F8WIX8	F8WIX8_MOUSE Histone H2A	13606.9	5.83721	3	3	2	58	113	27.8	Tube1_SAbiotinIP_T_R1	1	P2191_Zelda_220722_P2191_MR_MH_Tube1_SAbiotinIP_T_R1_results_20220725_1312_peptides.txt
827	Hist1h2ab	P22752	H2A1_MOUSE Histone H2A type 1	14135.5	5.83721	3	3	2	58	113	26.7	Tube1_SAbiotinIP_T_R1	1	P2191_Zelda_220722_P2191_MR_MH_Tube1_SAbiotinIP_T_R1_results_20220725_1312_peptides.txt
828	Hist2h2ac	Q149V4	Q149V4_MOUSE Histone H2A	13988.4	5.83721	3	3	2	58	113	26.9	Tube1_SAbiotinIP_T_R1	1	P2191_Zelda_220722_P2191_MR_MH_Tube1_SAbiotinIP_T_R1_results_20220725_1312_peptides.txt
829	Hist2h2ac	Q64523	H2A2C_MOUSE Histone H2A type 2-C	13988.4	5.83721	3	3	2	58	113	26.9	Tube1_SAbiotinIP_T_R1	1	P2191_Zelda_220722_P2191_MR_MH_Tube1_SAbiotinIP_T_R1_results_20220725_1312_peptides.txt
8210	Hist2h2aa1	Q6GSS7	H2A2A_MOUSE Histone H2A type 2-A	14095.5	5.83721	3	3	2	58	113	26.7	Tube1_SAbiotinIP_T_R1	1	P2191_Zelda_220722_P2191_MR_MH_Tube1_SAbiotinIP_T_R1_results_20220725_1312_peptides.txt
8211	Hist3h2a	Q8BFU2	H2A3_MOUSE Histone H2A type 3	14121.5	5.83721	3	3	2	58	113	26.7	Tube1_SAbiotinIP_T_R1	1	P2191_Zelda_220722_P2191_MR_MH_Tube1_SAbiotinIP_T_R1_results_20220725_1312_peptides.txt
8212	Hist1h2aa	Q8CGP4	Q8CGP4_MOUSE Histone H2A	14056.3	5.83721	3	3	2	58	113	26.9	Tube1_SAbiotinIP_T_R1	1	P2191_Zelda_220722_P2191_MR_MH_Tube1_SAbiotinIP_T_R1_results_20220725_1312_peptides.txt
8213	Hist1h2af	Q8CGP5	H2A1F_MOUSE Histone H2A type 1-F	14161.5	5.83721	3	3	2	58	113	26.7	Tube1_SAbiotinIP_T_R1	1	P2191_Zelda_220722_P2191_MR_MH_Tube1_SAbiotinIP_T_R1_results_20220725_1312_peptides.txt
8214	Hist1h2ah	Q8CGP6	H2A1H_MOUSE Histone H2A type 1-H	13950.3	5.83721	3	3	2	58	113	27.1	Tube1_SAbiotinIP_T_R1	1	P2191_Zelda_220722_P2191_MR_MH_Tube1_SAbiotinIP_T_R1_results_20220725_1312_peptides.txt
8215	Hist1h2ak	Q8CGP7	H2A1K_MOUSE Histone H2A type 1-K	14149.5	5.83721	3	3	2	58	113	26.7	Tube1_SAbiotinIP_T_R1	1	P2191_Zelda_220722_P2191_MR_MH_Tube1_SAbiotinIP_T_R1_results_20220725_1312_peptides.txt
8216	H2afj	Q8R1M2	H2AJ_MOUSE Histone H2A.J	14045.5	5.83721	3	3	2	58	113	26.9	Tube1_SAbiotinIP_T_R1	1	P2191_Zelda_220722_P2191_MR_MH_Tube1_SAbiotinIP_T_R1_results_20220725_1312_peptides.txt
1161	Hbbt1	A8DUK4	A8DUK4_MOUSE Beta-globin	15748.1	5.77317	3	3	2	48	120	21.6	Tube1_SAbiotinIP_T_R1	1	P2191_Zelda_220722_P2191_MR_MH_Tube1_SAbiotinIP_T_R1_results_20220725_1312_peptides.txt
1162	Hbb-bs	E9Q223	E9Q223_MOUSE Protein Hbb-bs (Fragment)	11083.5	5.77317	3	3	2	48	120	30.8	Tube1_SAbiotinIP_T_R1	1	P2191_Zelda_220722_P2191_MR_MH_Tube1_SAbiotinIP_T_R1_results_20220725_1312_peptides.txt
1591	Myl1	E9PWG4	E9PWG4_MOUSE Myosin light chain 1/3, skeletal muscle isoform	17688.8	5.31216	3	3	3	57	113	22.8	Tube1_SAbiotinIP_T_R1	1	P2191_Zelda_220722_P2191_MR_MH_Tube1_SAbiotinIP_T_R1_results_20220725_1312_peptides.txt
1592	Myl1	P05977	MYL1_MOUSE Myosin light chain 1/3, skeletal muscle isoform	20594.5	5.31216	3	3	3	57	113	19.6	Tube1_SAbiotinIP_T_R1	1	P2191_Zelda_220722_P2191_MR_MH_Tube1_SAbiotinIP_T_R1_results_20220725_1312_peptides.txt
1593	Myl1	P05977-2	MYL1_MOUSE Isoform MLC3 of Myosin light chain 1/3, skeletal muscle isoform	16599.8	5.31216	3	3	3	57	113	24.5	Tube1_SAbiotinIP_T_R1	1	P2191_Zelda_220722_P2191_MR_MH_Tube1_SAbiotinIP_T_R1_results_20220725_1312_peptides.txt
1901	Serpinb6a	F8WIV2	F8WIV2_MOUSE Serpin B6	44774.5	5.72129	3	3	3	66	151	10	Tube1_SAbiotinIP_T_R1	1	P2191_Zelda_220722_P2191_MR_MH_Tube1_SAbiotinIP_T_R1_results_20220725_1312_peptides.txt
1902	Serpinb6a	Q4FJQ6	Q4FJQ6_MOUSE Serine (Or cysteine) peptidase inhibitor, clade B, member 6a, isoform CRA_a	42598.9	5.72129	3	3	3	66	151	10.6	Tube1_SAbiotinIP_T_R1	1	P2191_Zelda_220722_P2191_MR_MH_Tube1_SAbiotinIP_T_R1_results_20220725_1312_peptides.txt
1903	Serpinb6	Q60854	SPB6_MOUSE Serpin B6	42598.9	5.72129	3	3	3	66	151	10.6	Tube1_SAbiotinIP_T_R1	1	P2191_Zelda_220722_P2191_MR_MH_Tube1_SAbiotinIP_T_R1_results_20220725_1312_peptides.txt
2061	Nmi	O35309	NMI_MOUSE N-myc-interactor	35235.8	5.49646	3	3	3	51	104	13.3	Tube1_SAbiotinIP_T_R1	1	P2191_Zelda_220722_P2191_MR_MH_Tube1_SAbiotinIP_T_R1_results_20220725_1312_peptides.txt
2062	Nmi	Q3UJ82	Q3UJ82_MOUSE N-myc-interactor	35235.8	5.49646	3	3	3	51	104	13.3	Tube1_SAbiotinIP_T_R1	1	P2191_Zelda_220722_P2191_MR_MH_Tube1_SAbiotinIP_T_R1_results_20220725_1312_peptides.txt
2101	Hnrnph1	O35737	HNRH1_MOUSE Heterogeneous nuclear ribonucleoprotein H	49199.4	5.16969	3	3	2	80	203	7.3	Tube1_SAbiotinIP_T_R1	1	P2191_Zelda_220722_P2191_MR_MH_Tube1_SAbiotinIP_T_R1_results_20220725_1312_peptides.txt
2102	Hnrnph1	Q811L7	Q811L7_MOUSE Heterogeneous nuclear ribonucleoprotein H	49199.4	5.16969	3	3	2	80	203	7.3	Tube1_SAbiotinIP_T_R1	1	P2191_Zelda_220722_P2191_MR_MH_Tube1_SAbiotinIP_T_R1_results_20220725_1312_peptides.txt
2103	Hnrnph1	Q8C2Q7	Q8C2Q7_MOUSE Heterogeneous nuclear ribonucleoprotein H	51217.8	5.16969	3	3	2	80	203	7	Tube1_SAbiotinIP_T_R1	1	P2191_Zelda_220722_P2191_MR_MH_Tube1_SAbiotinIP_T_R1_results_20220725_1312_peptides.txt
2191	Cops3	O88543	CSN3_MOUSE COP9 signalosome complex subunit 3	47832.1	5.34142	3	3	3	66	145	10.6	Tube1_SAbiotinIP_T_R1	1	P2191_Zelda_220722_P2191_MR_MH_Tube1_SAbiotinIP_T_R1_results_20220725_1312_peptides.txt
2192	Cops3	Q3UQL2	Q3UQL2_MOUSE COP9 signalosome complex subunit 3	47832.1	5.34142	3	3	3	66	145	10.6	Tube1_SAbiotinIP_T_R1	1	P2191_Zelda_220722_P2191_MR_MH_Tube1_SAbiotinIP_T_R1_results_20220725_1312_peptides.txt
2451	Hsp90ab1	P11499	HS90B_MOUSE Heat shock protein HSP 90-beta	83281.2	5.36018	3	3	1	71	139	5.4	Tube1_SAbiotinIP_T_R1	1	P2191_Zelda_220722_P2191_MR_MH_Tube1_SAbiotinIP_T_R1_results_20220725_1312_peptides.txt
2452	Hsp90ab1	Q71LX8	Q71LX8_MOUSE Heat shock protein 84b	83281.2	5.36018	3	3	1	71	139	5.4	Tube1_SAbiotinIP_T_R1	1	P2191_Zelda_220722_P2191_MR_MH_Tube1_SAbiotinIP_T_R1_results_20220725_1312_peptides.txt
2511	Hspa1b	P17879	HS71B_MOUSE Heat shock 70 kDa protein 1B	70176.3	NA	3	3	0	42	100	5.6	Tube1_SAbiotinIP_T_R1	1	P2191_Zelda_220722_P2191_MR_MH_Tube1_SAbiotinIP_T_R1_results_20220725_1312_peptides.txt
2512	Hspa1b	Q3TU85	Q3TU85_MOUSE Heat shock 70 kDa protein 1A	70079.2	NA	3	3	0	42	100	5.6	Tube1_SAbiotinIP_T_R1	1	P2191_Zelda_220722_P2191_MR_MH_Tube1_SAbiotinIP_T_R1_results_20220725_1312_peptides.txt
2513	Hspa1a	Q61696	HS71A_MOUSE Heat shock 70 kDa protein 1A	70079.2	NA	3	3	0	42	100	5.6	Tube1_SAbiotinIP_T_R1	1	P2191_Zelda_220722_P2191_MR_MH_Tube1_SAbiotinIP_T_R1_results_20220725_1312_peptides.txt
2621	Gna13	P27601	GNA13_MOUSE Guanine nucleotide-binding protein subunit alpha-13	44054.6	5.59218	3	3	3	45	117	8.7	Tube1_SAbiotinIP_T_R1	1	P2191_Zelda_220722_P2191_MR_MH_Tube1_SAbiotinIP_T_R1_results_20220725_1312_peptides.txt
2622	Gna13	Q9D034	Q9D034_MOUSE Guanine nucleotide-binding protein subunit alpha-13	19937.1	5.59218	3	3	3	45	117	19	Tube1_SAbiotinIP_T_R1	1	P2191_Zelda_220722_P2191_MR_MH_Tube1_SAbiotinIP_T_R1_results_20220725_1312_peptides.txt
3001	Ywhae	P62259	1433E_MOUSE 14-3-3 protein epsilon	29173.9	5.12269	3	3	2	59	146	13.3	Tube1_SAbiotinIP_T_R1	1	P2191_Zelda_220722_P2191_MR_MH_Tube1_SAbiotinIP_T_R1_results_20220725_1312_peptides.txt
3002	Ywhae	Q5SS40	Q5SS40_MOUSE 14-3-3 protein epsilon	29173.9	5.12269	3	3	2	59	146	13.3	Tube1_SAbiotinIP_T_R1	1	P2191_Zelda_220722_P2191_MR_MH_Tube1_SAbiotinIP_T_R1_results_20220725_1312_peptides.txt
3011	Psmc6	P62334	PRS10_MOUSE 26S protease regulatory subunit 10B	44173	5.24082	3	3	3	77	139	7.9	Tube1_SAbiotinIP_T_R1	1	P2191_Zelda_220722_P2191_MR_MH_Tube1_SAbiotinIP_T_R1_results_20220725_1312_peptides.txt
3012	Psmc6	Q14AQ1	Q14AQ1_MOUSE 26S protease regulatory subunit 10B	44173	5.24082	3	3	3	77	139	7.9	Tube1_SAbiotinIP_T_R1	1	P2191_Zelda_220722_P2191_MR_MH_Tube1_SAbiotinIP_T_R1_results_20220725_1312_peptides.txt
3221	Col1a2	Q01149	CO1A2_MOUSE Collagen alpha-2(I) chain	129557	NA	3	3	3	53	131	3.4	Tube1_SAbiotinIP_T_R1	1	P2191_Zelda_220722_P2191_MR_MH_Tube1_SAbiotinIP_T_R1_results_20220725_1312_peptides.txt
3222	Col1a2	Q3TX57	Q3TX57_MOUSE Collagen alpha-2(I) chain	129557	NA	3	3	3	53	131	3.4	Tube1_SAbiotinIP_T_R1	1	P2191_Zelda_220722_P2191_MR_MH_Tube1_SAbiotinIP_T_R1_results_20220725_1312_peptides.txt
3381	Rfc3	Q3TKD1	Q3TKD1_MOUSE MCG17786, isoform CRA_a	40526.2	5.46961	3	3	3	85	176	11.2	Tube1_SAbiotinIP_T_R1	1	P2191_Zelda_220722_P2191_MR_MH_Tube1_SAbiotinIP_T_R1_results_20220725_1312_peptides.txt
3382	Rfc3	Q8R323	RFC3_MOUSE Replication factor C subunit 3	40526.2	5.46961	3	3	3	85	176	11.2	Tube1_SAbiotinIP_T_R1	1	P2191_Zelda_220722_P2191_MR_MH_Tube1_SAbiotinIP_T_R1_results_20220725_1312_peptides.txt
201	Hsp90aa1	###CONTAMINANT###P07901	HS90A_MOUSE Heat shock protein HSP 90-alpha	84787.9	NA	2	2	0	71	101	2.7	Tube1_SAbiotinIP_T_R1	1	P2191_Zelda_220722_P2191_MR_MH_Tube1_SAbiotinIP_T_R1_results_20220725_1312_peptides.txt
202	Hsp90aa1	P07901	HS90A_MOUSE Heat shock protein HSP 90-alpha	84787.9	NA	2	2	0	71	101	2.7	Tube1_SAbiotinIP_T_R1	1	P2191_Zelda_220722_P2191_MR_MH_Tube1_SAbiotinIP_T_R1_results_20220725_1312_peptides.txt
203	Hsp90aa1	Q80Y52	Q80Y52_MOUSE Heat shock protein 90, alpha (Cytosolic), class A member 1	84787.9	NA	2	2	0	71	101	2.7	Tube1_SAbiotinIP_T_R1	1	P2191_Zelda_220722_P2191_MR_MH_Tube1_SAbiotinIP_T_R1_results_20220725_1312_peptides.txt
611	Rnf2	A0A087WQQ3	A0A087WQQ3_MOUSE E3 ubiquitin-protein ligase RING2 (Fragment)	8268.59	4.9384	2	2	1	101	122	23	Tube1_SAbiotinIP_T_R1	1	P2191_Zelda_220722_P2191_MR_MH_Tube1_SAbiotinIP_T_R1_results_20220725_1312_peptides.txt
612	Rnf2	A0A087WRE9	A0A087WRE9_MOUSE E3 ubiquitin-protein ligase RING2	29225.7	4.9384	2	2	1	101	122	6.4	Tube1_SAbiotinIP_T_R1	1	P2191_Zelda_220722_P2191_MR_MH_Tube1_SAbiotinIP_T_R1_results_20220725_1312_peptides.txt
613	Rnf2	Q9CQJ4	RING2_MOUSE E3 ubiquitin-protein ligase RING2	37623.3	4.9384	2	2	1	101	122	9.2	Tube1_SAbiotinIP_T_R1	1	P2191_Zelda_220722_P2191_MR_MH_Tube1_SAbiotinIP_T_R1_results_20220725_1312_peptides.txt
791	Eno2	A0A0N4SUI6	A0A0N4SUI6_MOUSE Gamma-enolase (Fragment)	6472.34	5.45218	2	2	1	94	120	52.5	Tube1_SAbiotinIP_T_R1	1	P2191_Zelda_220722_P2191_MR_MH_Tube1_SAbiotinIP_T_R1_results_20220725_1312_peptides.txt
792	Eno2	A0A0N4SUX5	A0A0N4SUX5_MOUSE Gamma-enolase	42680.4	5.45218	2	2	1	94	120	7.9	Tube1_SAbiotinIP_T_R1	1	P2191_Zelda_220722_P2191_MR_MH_Tube1_SAbiotinIP_T_R1_results_20220725_1312_peptides.txt
793	Eno1	B0QZL1	B0QZL1_MOUSE Alpha-enolase (Fragment)	23935.6	5.45218	2	2	1	94	120	14	Tube1_SAbiotinIP_T_R1	1	P2191_Zelda_220722_P2191_MR_MH_Tube1_SAbiotinIP_T_R1_results_20220725_1312_peptides.txt
794	Eno1	B1ARR6	B1ARR6_MOUSE Alpha-enolase (Fragment)	7357.35	5.45218	2	2	1	94	120	45.6	Tube1_SAbiotinIP_T_R1	1	P2191_Zelda_220722_P2191_MR_MH_Tube1_SAbiotinIP_T_R1_results_20220725_1312_peptides.txt
795	Eno1	B1ARR7	B1ARR7_MOUSE Alpha-enolase (Fragment)	12935.9	5.45218	2	2	1	94	120	25.8	Tube1_SAbiotinIP_T_R1	1	P2191_Zelda_220722_P2191_MR_MH_Tube1_SAbiotinIP_T_R1_results_20220725_1312_peptides.txt
796	Eno2	D3YVD3	D3YVD3_MOUSE Gamma-enolase (Fragment)	13364.3	5.45218	2	2	1	94	120	25.2	Tube1_SAbiotinIP_T_R1	1	P2191_Zelda_220722_P2191_MR_MH_Tube1_SAbiotinIP_T_R1_results_20220725_1312_peptides.txt
797	Eno2	D3Z2S4	D3Z2S4_MOUSE Gamma-enolase (Fragment)	17238.7	5.45218	2	2	1	94	120	19	Tube1_SAbiotinIP_T_R1	1	P2191_Zelda_220722_P2191_MR_MH_Tube1_SAbiotinIP_T_R1_results_20220725_1312_peptides.txt
798	Eno2	D3Z6E4	D3Z6E4_MOUSE Gamma-enolase	34804.4	5.45218	2	2	1	94	120	9.8	Tube1_SAbiotinIP_T_R1	1	P2191_Zelda_220722_P2191_MR_MH_Tube1_SAbiotinIP_T_R1_results_20220725_1312_peptides.txt
799	Eno1	P17182	ENOA_MOUSE Alpha-enolase	47140.8	5.45218	2	2	1	94	120	7.1	Tube1_SAbiotinIP_T_R1	1	P2191_Zelda_220722_P2191_MR_MH_Tube1_SAbiotinIP_T_R1_results_20220725_1312_peptides.txt
7910	Eno2	P17183	ENOG_MOUSE Gamma-enolase	47296.7	5.45218	2	2	1	94	120	7.1	Tube1_SAbiotinIP_T_R1	1	P2191_Zelda_220722_P2191_MR_MH_Tube1_SAbiotinIP_T_R1_results_20220725_1312_peptides.txt
7911	Eno2	Q545V3	Q545V3_MOUSE Enolase 2, gamma neuronal, isoform CRA_a	47296.7	5.45218	2	2	1	94	120	7.1	Tube1_SAbiotinIP_T_R1	1	P2191_Zelda_220722_P2191_MR_MH_Tube1_SAbiotinIP_T_R1_results_20220725_1312_peptides.txt
7912	EG433182	Q5FW97	Q5FW97_MOUSE Alpha-enolase	47140.8	5.45218	2	2	1	94	120	7.1	Tube1_SAbiotinIP_T_R1	1	P2191_Zelda_220722_P2191_MR_MH_Tube1_SAbiotinIP_T_R1_results_20220725_1312_peptides.txt
3171	Naca	P70670	NACAM_MOUSE Nascent polypeptide-associated complex subunit alpha, muscle-specific form	220499	5.6545	2	2	2	98	147	1.3	Tube1_SAbiotinIP_T_R1	1	P2191_Zelda_220722_P2191_MR_MH_Tube1_SAbiotinIP_T_R1_results_20220725_1312_peptides.txt
3172	Naca	Q60817	NACA_MOUSE Nascent polypeptide-associated complex subunit alpha	23383.9	5.6545	2	2	2	98	147	13.4	Tube1_SAbiotinIP_T_R1	1	P2191_Zelda_220722_P2191_MR_MH_Tube1_SAbiotinIP_T_R1_results_20220725_1312_peptides.txt
14	KRT1	###CONTAMINANT###P04264	K2C1_HUMAN Keratin, type II cytoskeletal 1	66038.7	7.03041	58	43	31	154	1969	58.6	Tube10_BiotinIP_T_R2	2	P2191_Zelda_220722_P2191_MR_MH_Tube10_BiotinIP_T_R2_results_20220727_0910_peptides.txt
25	sp|###CONTAMINANT###P00761|TRYP_PIG Trypsin	###CONTAMINANT###P00761	TRYP_PIG Trypsin	24409.5	5.67198	47	6	5	54	260	32.8	Tube10_BiotinIP_T_R2	2	P2191_Zelda_220722_P2191_MR_MH_Tube10_BiotinIP_T_R2_results_20220727_0910_peptides.txt
28	KRT2	###CONTAMINANT###P35908	K22E_HUMAN Keratin, type II cytoskeletal 2 epidermal	65432.9	7.37994	43	38	27	163	1849	55.2	Tube10_BiotinIP_T_R2	2	P2191_Zelda_220722_P2191_MR_MH_Tube10_BiotinIP_T_R2_results_20220727_0910_peptides.txt
131	KRT6B	###CONTAMINANT###P04259	K2C6B_HUMAN Keratin, type II cytoskeletal 6B	60067	6.48353	36	31	2	109	1482	47.4	Tube10_BiotinIP_T_R2	2	P2191_Zelda_220722_P2191_MR_MH_Tube10_BiotinIP_T_R2_results_20220727_0910_peptides.txt
211	KRT10	###CONTAMINANT###P13645	K1C10_HUMAN Keratin, type I cytoskeletal 10	58827.1	6.60085	34	29	17	83	1268	48.5	Tube10_BiotinIP_T_R2	2	P2191_Zelda_220722_P2191_MR_MH_Tube10_BiotinIP_T_R2_results_20220727_0910_peptides.txt
291	KRT6C	###CONTAMINANT###P48668	K2C6C_HUMAN Keratin, type II cytoskeletal 6C	60025	NA	34	31	0	98	1432	45.7	Tube10_BiotinIP_T_R2	2	P2191_Zelda_220722_P2191_MR_MH_Tube10_BiotinIP_T_R2_results_20220727_0910_peptides.txt
61	KRT6A	###CONTAMINANT###P02538	K2C6A_HUMAN Keratin, type II cytoskeletal 6A	60044.9	NA	32	30	0	98	1311	43.9	Tube10_BiotinIP_T_R2	2	P2191_Zelda_220722_P2191_MR_MH_Tube10_BiotinIP_T_R2_results_20220727_0910_peptides.txt
222	KRT5	###CONTAMINANT###P13647	K2C5_HUMAN Keratin, type II cytoskeletal 5	62378.3	6.87591	31	27	15	68	1074	37.1	Tube10_BiotinIP_T_R2	2	P2191_Zelda_220722_P2191_MR_MH_Tube10_BiotinIP_T_R2_results_20220727_0910_peptides.txt
51	KRT14	###CONTAMINANT###P02533	K1C14_HUMAN Keratin, type I cytoskeletal 14	51561.5	5.58964	29	26	5	99	976	53.7	Tube10_BiotinIP_T_R2	2	P2191_Zelda_220722_P2191_MR_MH_Tube10_BiotinIP_T_R2_results_20220727_0910_peptides.txt
181	KRT16	###CONTAMINANT###P08779	K1C16_HUMAN Keratin, type I cytoskeletal 16	51267.8	5.92604	29	23	9	82	918	50.8	Tube10_BiotinIP_T_R2	2	P2191_Zelda_220722_P2191_MR_MH_Tube10_BiotinIP_T_R2_results_20220727_0910_peptides.txt
261	KRT9	###CONTAMINANT###P35527	K1C9_HUMAN Keratin, type I cytoskeletal 9	62064.3	5.787	28	20	17	130	1098	38.3	Tube10_BiotinIP_T_R2	2	P2191_Zelda_220722_P2191_MR_MH_Tube10_BiotinIP_T_R2_results_20220727_0910_peptides.txt
31	KRT17	###CONTAMINANT###Q04695	K1C17_HUMAN Keratin, type I cytoskeletal 17	48105.7	6.44633	25	23	10	98	939	49.2	Tube10_BiotinIP_T_R2	2	P2191_Zelda_220722_P2191_MR_MH_Tube10_BiotinIP_T_R2_results_20220727_0910_peptides.txt
101	Dsp	E9Q557	DESP_MOUSE Desmoplakin	332912	5.59416	20	20	11	64	639	6.4	Tube10_BiotinIP_T_R2	2	P2191_Zelda_220722_P2191_MR_MH_Tube10_BiotinIP_T_R2_results_20220727_0910_peptides.txt
351	KRT79	###CONTAMINANT###Q5XKE5	K2C79_HUMAN Keratin, type II cytoskeletal 79	57835.6	5.83281	15	13	5	107	533	22.8	Tube10_BiotinIP_T_R2	2	P2191_Zelda_220722_P2191_MR_MH_Tube10_BiotinIP_T_R2_results_20220727_0910_peptides.txt
41	HRNR	###CONTAMINANT###Q86YZ3	HORN_HUMAN Hornerin	282390	6.42676	15	14	14	110	872	7.4	Tube10_BiotinIP_T_R2	2	P2191_Zelda_220722_P2191_MR_MH_Tube10_BiotinIP_T_R2_results_20220727_0910_peptides.txt
193	Ywhab	Q9CQV8	1433B_MOUSE 14-3-3 protein beta/alpha	28086.4	6.20933	15	14	6	54	471	46.2	Tube10_BiotinIP_T_R2	2	P2191_Zelda_220722_P2191_MR_MH_Tube10_BiotinIP_T_R2_results_20220727_0910_peptides.txt
12	KRT75	###CONTAMINANT###O95678	K2C75_HUMAN Keratin, type II cytoskeletal 75	59560.4	4.20416	14	13	1	67	488	20.5	Tube10_BiotinIP_T_R2	2	P2191_Zelda_220722_P2191_MR_MH_Tube10_BiotinIP_T_R2_results_20220727_0910_peptides.txt
157	Ywhaz	P63101	1433Z_MOUSE 14-3-3 protein zeta/delta	27771.1	6.71168	14	12	7	60	396	37	Tube10_BiotinIP_T_R2	2	P2191_Zelda_220722_P2191_MR_MH_Tube10_BiotinIP_T_R2_results_20220727_0910_peptides.txt
167	Jup	Q02257	PLAK_MOUSE Junction plakoglobin	81800.8	5.94327	14	11	7	90	470	15.3	Tube10_BiotinIP_T_R2	2	P2191_Zelda_220722_P2191_MR_MH_Tube10_BiotinIP_T_R2_results_20220727_0910_peptides.txt
160	Acta1	P68134	ACTS_MOUSE Actin, alpha skeletal muscle	42051	4.62826	13	11	1	63	374	24.3	Tube10_BiotinIP_T_R2	2	P2191_Zelda_220722_P2191_MR_MH_Tube10_BiotinIP_T_R2_results_20220727_0910_peptides.txt
162	Ywhah	P68510	1433F_MOUSE 14-3-3 protein eta	28211.7	5.3923	8	7	2	50	213	28.3	Tube10_BiotinIP_T_R2	2	P2191_Zelda_220722_P2191_MR_MH_Tube10_BiotinIP_T_R2_results_20220727_0910_peptides.txt
161	KRT8	###CONTAMINANT###P05787	K2C8_HUMAN Keratin, type II cytoskeletal 8	53704.2	4.7485	7	6	3	58	227	15.3	Tube10_BiotinIP_T_R2	2	P2191_Zelda_220722_P2191_MR_MH_Tube10_BiotinIP_T_R2_results_20220727_0910_peptides.txt
99	Krt90	E9Q1Z0	E9Q1Z0_MOUSE Protein Krt90	58224.3	NA	7	7	0	67	300	9.5	Tube10_BiotinIP_T_R2	2	P2191_Zelda_220722_P2191_MR_MH_Tube10_BiotinIP_T_R2_results_20220727_0910_peptides.txt
119	Sfn	O70456	1433S_MOUSE 14-3-3 protein sigma	27706	5.33613	7	6	3	37	186	21.3	Tube10_BiotinIP_T_R2	2	P2191_Zelda_220722_P2191_MR_MH_Tube10_BiotinIP_T_R2_results_20220727_0910_peptides.txt
137	Hspa5	P20029	GRP78_MOUSE 78 kDa glucose-regulated protein	72422.1	4.76462	7	7	2	76	249	13.3	Tube10_BiotinIP_T_R2	2	P2191_Zelda_220722_P2191_MR_MH_Tube10_BiotinIP_T_R2_results_20220727_0910_peptides.txt
159	Phb	P67778	PHB_MOUSE Prohibitin	29820.1	5.84889	7	7	6	49	255	22	Tube10_BiotinIP_T_R2	2	P2191_Zelda_220722_P2191_MR_MH_Tube10_BiotinIP_T_R2_results_20220727_0910_peptides.txt
71	CSN1S1	###CONTAMINANT###P02662	CASA1_BOVIN Alpha-S1-casein	24528.9	6.26945	6	6	4	52	225	25.6	Tube10_BiotinIP_T_R2	2	P2191_Zelda_220722_P2191_MR_MH_Tube10_BiotinIP_T_R2_results_20220727_0910_peptides.txt
341	FLG2	###CONTAMINANT###Q5D862	FILA2_HUMAN Filaggrin-2	248073	5.45064	6	6	6	78	393	4.3	Tube10_BiotinIP_T_R2	2	P2191_Zelda_220722_P2191_MR_MH_Tube10_BiotinIP_T_R2_results_20220727_0910_peptides.txt
40	KRT77	###CONTAMINANT###Q7Z794	K2C1B_HUMAN Keratin, type II cytoskeletal 1b	61901.4	5.82599	6	6	4	64	227	10	Tube10_BiotinIP_T_R2	2	P2191_Zelda_220722_P2191_MR_MH_Tube10_BiotinIP_T_R2_results_20220727_0910_peptides.txt
42	KRT78	###CONTAMINANT###Q8N1N4	K2C78_HUMAN Keratin, type II cytoskeletal 78	56865.8	5.50607	6	6	3	55	229	11.3	Tube10_BiotinIP_T_R2	2	P2191_Zelda_220722_P2191_MR_MH_Tube10_BiotinIP_T_R2_results_20220727_0910_peptides.txt
111	LGB	###CONTAMINANT###P02754	LACB_BOVIN Beta-lactoglobulin	19883.3	6.0133	5	5	4	59	190	21.2	Tube10_BiotinIP_T_R2	2	P2191_Zelda_220722_P2191_MR_MH_Tube10_BiotinIP_T_R2_results_20220727_0910_peptides.txt
19	GAPDH	###CONTAMINANT###P10096	G3P_BOVIN Glyceraldehyde-3-phosphate dehydrogenase	35868.1	4.54942	5	4	1	52	130	19.5	Tube10_BiotinIP_T_R2	2	P2191_Zelda_220722_P2191_MR_MH_Tube10_BiotinIP_T_R2_results_20220727_0910_peptides.txt
20	AHSG	###CONTAMINANT###P12763	FETUA_BOVIN Alpha-2-HS-glycoprotein	38418.8	5.4444	5	4	4	65	170	18.9	Tube10_BiotinIP_T_R2	2	P2191_Zelda_220722_P2191_MR_MH_Tube10_BiotinIP_T_R2_results_20220727_0910_peptides.txt
23	KRT4	###CONTAMINANT###P19013	K2C4_HUMAN Keratin, type II cytoskeletal 4	57285.2	5.66055	5	5	2	58	215	9.7	Tube10_BiotinIP_T_R2	2	P2191_Zelda_220722_P2191_MR_MH_Tube10_BiotinIP_T_R2_results_20220727_0910_peptides.txt
241	FLG	###CONTAMINANT###P20930	FILA_HUMAN Filaggrin	435170	5.31271	5	5	4	75	290	1.8	Tube10_BiotinIP_T_R2	2	P2191_Zelda_220722_P2191_MR_MH_Tube10_BiotinIP_T_R2_results_20220727_0910_peptides.txt
1431	Capzb	P47757-2	CAPZB_MOUSE Isoform 2 of F-actin-capping protein subunit beta	30628.7	5.53646	5	4	3	92	198	17.2	Tube10_BiotinIP_T_R2	2	P2191_Zelda_220722_P2191_MR_MH_Tube10_BiotinIP_T_R2_results_20220727_0910_peptides.txt
147	Erp29	P57759	ERP29_MOUSE Endoplasmic reticulum resident protein 29	28823.3	5.88524	5	5	4	41	147	20.2	Tube10_BiotinIP_T_R2	2	P2191_Zelda_220722_P2191_MR_MH_Tube10_BiotinIP_T_R2_results_20220727_0910_peptides.txt
81	CSN1S2	###CONTAMINANT###P02663	CASA2_BOVIN Alpha-S2-casein	26018.7	6.05753	4	4	2	41	117	16.6	Tube10_BiotinIP_T_R2	2	P2191_Zelda_220722_P2191_MR_MH_Tube10_BiotinIP_T_R2_results_20220727_0910_peptides.txt
102	CSN3	###CONTAMINANT###P02668	CASK_BOVIN Kappa-casein	21269.3	5.74848	4	3	2	48	110	19.4	Tube10_BiotinIP_T_R2	2	P2191_Zelda_220722_P2191_MR_MH_Tube10_BiotinIP_T_R2_results_20220727_0910_peptides.txt
361	Krt14	###CONTAMINANT###Q61782	Q61782_MOUSE Type I epidermal keratin (Fragment)	10661.8	5.42202	4	4	1	54	136	45.7	Tube10_BiotinIP_T_R2	2	P2191_Zelda_220722_P2191_MR_MH_Tube10_BiotinIP_T_R2_results_20220727_0910_peptides.txt
434	KRT23	###CONTAMINANT###Q9C075	K1C23_HUMAN Keratin, type I cytoskeletal 23	48131.1	4.96459	4	4	1	48	125	8.7	Tube10_BiotinIP_T_R2	2	P2191_Zelda_220722_P2191_MR_MH_Tube10_BiotinIP_T_R2_results_20220727_0910_peptides.txt
123	Tuba1b	P05213	TBA1B_MOUSE Tubulin alpha-1B chain	50151.6	5.62106	4	4	3	42	133	10	Tube10_BiotinIP_T_R2	2	P2191_Zelda_220722_P2191_MR_MH_Tube10_BiotinIP_T_R2_results_20220727_0910_peptides.txt
1651	Pkp1	P97350	PKP1_MOUSE Plakophilin-1	80896.1	5.24268	4	4	3	41	136	5.1	Tube10_BiotinIP_T_R2	2	P2191_Zelda_220722_P2191_MR_MH_Tube10_BiotinIP_T_R2_results_20220727_0910_peptides.txt
196	Cacybp	Q9CXW3	CYBP_MOUSE Calcyclin-binding protein	26510.2	5.37918	4	3	3	39	110	9.6	Tube10_BiotinIP_T_R2	2	P2191_Zelda_220722_P2191_MR_MH_Tube10_BiotinIP_T_R2_results_20220727_0910_peptides.txt
15	KRT18	###CONTAMINANT###P05783	K1C18_HUMAN Keratin, type I cytoskeletal 18	48057.8	4.73803	3	3	2	43	108	8.8	Tube10_BiotinIP_T_R2	2	P2191_Zelda_220722_P2191_MR_MH_Tube10_BiotinIP_T_R2_results_20220727_0910_peptides.txt
391	KRT80	###CONTAMINANT###Q6KB66	K2C80_HUMAN Keratin, type II cytoskeletal 80	50525.3	5.55753	3	3	2	58	149	6.6	Tube10_BiotinIP_T_R2	2	P2191_Zelda_220722_P2191_MR_MH_Tube10_BiotinIP_T_R2_results_20220727_0910_peptides.txt
91	CSN2	###CONTAMINANT###P02666	CASB_BOVIN Beta-casein	25107.3	6.18357	2	2	2	112	157	10.7	Tube10_BiotinIP_T_R2	2	P2191_Zelda_220722_P2191_MR_MH_Tube10_BiotinIP_T_R2_results_20220727_0910_peptides.txt
179	Tpm4	Q6IRU2	TPM4_MOUSE Tropomyosin alpha-4 chain	28467.7	5.09916	2	2	2	65	105	9.2	Tube10_BiotinIP_T_R2	2	P2191_Zelda_220722_P2191_MR_MH_Tube10_BiotinIP_T_R2_results_20220727_0910_peptides.txt
192	Rps21	Q9CQR2	RS21_MOUSE 40S ribosomal protein S21	9141.36	4.82686	2	2	2	82	111	29.8	Tube10_BiotinIP_T_R2	2	P2191_Zelda_220722_P2191_MR_MH_Tube10_BiotinIP_T_R2_results_20220727_0910_peptides.txt
122	ALB	###CONTAMINANT###P02768	ALBU_HUMAN Serum albumin	69366.7	7.0582	24	24	21	46	820	6.9	Tube10_BiotinIP_T_R2	2	P2191_Zelda_220722_P2191_MR_MH_Tube10_BiotinIP_T_R2_results_20220727_0910_peptides.txt
125	ALB	###CONTAMINANT###P02769	ALBU_BOVIN Serum albumin	69293.4	7.0582	24	24	21	46	820	35.4	Tube10_BiotinIP_T_R2	2	P2191_Zelda_220722_P2191_MR_MH_Tube10_BiotinIP_T_R2_results_20220727_0910_peptides.txt
1581	Actg1	P63260	ACTG_MOUSE Actin, cytoplasmic 2	41792.8	4.80565	21	16	1	63	611	47.9	Tube10_BiotinIP_T_R2	2	P2191_Zelda_220722_P2191_MR_MH_Tube10_BiotinIP_T_R2_results_20220727_0910_peptides.txt
1582	Actg1	Q4KL81	Q4KL81_MOUSE Actin, cytoplasmic 2	41792.8	4.80565	21	16	1	63	611	47.9	Tube10_BiotinIP_T_R2	2	P2191_Zelda_220722_P2191_MR_MH_Tube10_BiotinIP_T_R2_results_20220727_0910_peptides.txt
301	ACTB	###CONTAMINANT###P60712	ACTB_BOVIN Actin, cytoplasmic 1	41736.7	5.11016	20	16	1	66	620	47.9	Tube10_BiotinIP_T_R2	2	P2191_Zelda_220722_P2191_MR_MH_Tube10_BiotinIP_T_R2_results_20220727_0910_peptides.txt
302	Actb	B2RRX1	B2RRX1_MOUSE Actin, beta	41736.7	5.11016	20	16	1	66	620	47.9	Tube10_BiotinIP_T_R2	2	P2191_Zelda_220722_P2191_MR_MH_Tube10_BiotinIP_T_R2_results_20220727_0910_peptides.txt
303	Actb	P60710	ACTB_MOUSE Actin, cytoplasmic 1	41736.7	5.11016	20	16	1	66	620	47.9	Tube10_BiotinIP_T_R2	2	P2191_Zelda_220722_P2191_MR_MH_Tube10_BiotinIP_T_R2_results_20220727_0910_peptides.txt
8217	Ywhag	A8IP69	A8IP69_MOUSE 14-3-3 protein gamma	28302.6	6.23192	17	14	8	62	489	36.3	Tube10_BiotinIP_T_R2	2	P2191_Zelda_220722_P2191_MR_MH_Tube10_BiotinIP_T_R2_results_20220727_0910_peptides.txt
8221	Ywhag	P61982	1433G_MOUSE 14-3-3 protein gamma	28302.6	6.23192	17	14	8	62	489	36.3	Tube10_BiotinIP_T_R2	2	P2191_Zelda_220722_P2191_MR_MH_Tube10_BiotinIP_T_R2_results_20220727_0910_peptides.txt
731	Krt10	A2A513	A2A513_MOUSE Keratin, type I cytoskeletal 10	57041.1	4.46207	12	10	1	78	454	16.7	Tube10_BiotinIP_T_R2	2	P2191_Zelda_220722_P2191_MR_MH_Tube10_BiotinIP_T_R2_results_20220727_0910_peptides.txt
732	Krt10	P02535	K1C10_MOUSE Keratin, type I cytoskeletal 10	57769.8	4.46207	12	10	1	78	454	16.5	Tube10_BiotinIP_T_R2	2	P2191_Zelda_220722_P2191_MR_MH_Tube10_BiotinIP_T_R2_results_20220727_0910_peptides.txt
733	Krt10	P02535-2	K1C10_MOUSE Isoform 2 of Keratin, type I cytoskeletal 10	57060.1	4.46207	12	10	1	78	454	16.7	Tube10_BiotinIP_T_R2	2	P2191_Zelda_220722_P2191_MR_MH_Tube10_BiotinIP_T_R2_results_20220727_0910_peptides.txt
734	Krt10	P02535-3	K1C10_MOUSE Isoform 3 of Keratin, type I cytoskeletal 10	49501	4.46207	12	10	1	78	454	20.3	Tube10_BiotinIP_T_R2	2	P2191_Zelda_220722_P2191_MR_MH_Tube10_BiotinIP_T_R2_results_20220727_0910_peptides.txt
1611	Ywhaq	P68254	1433T_MOUSE 14-3-3 protein theta	27778.3	6.29963	9	8	2	37	227	30.9	Tube10_BiotinIP_T_R2	2	P2191_Zelda_220722_P2191_MR_MH_Tube10_BiotinIP_T_R2_results_20220727_0910_peptides.txt
1612	Ywhaq	P68254-2	1433T_MOUSE Isoform 2 of 14-3-3 protein theta	27700.5	6.29963	9	8	2	37	227	31.1	Tube10_BiotinIP_T_R2	2	P2191_Zelda_220722_P2191_MR_MH_Tube10_BiotinIP_T_R2_results_20220727_0910_peptides.txt
13011	Hsp90ab1	P11499	HS90B_MOUSE Heat shock protein HSP 90-beta	83281.2	4.70425	8	8	3	57	274	15.4	Tube10_BiotinIP_T_R2	2	P2191_Zelda_220722_P2191_MR_MH_Tube10_BiotinIP_T_R2_results_20220727_0910_peptides.txt
13021	Hsp90ab1	Q71LX8	Q71LX8_MOUSE Heat shock protein 84b	83281.2	4.70425	8	8	3	57	274	15.4	Tube10_BiotinIP_T_R2	2	P2191_Zelda_220722_P2191_MR_MH_Tube10_BiotinIP_T_R2_results_20220727_0910_peptides.txt
13411	Hmox1	P14901	HMOX1_MOUSE Heme oxygenase 1	32928.7	5.79649	8	5	4	60	204	21.4	Tube10_BiotinIP_T_R2	2	P2191_Zelda_220722_P2191_MR_MH_Tube10_BiotinIP_T_R2_results_20220727_0910_peptides.txt
13421	Hmox1	Q3U5U6	Q3U5U6_MOUSE Heme oxygenase 1	32928.7	5.79649	8	5	4	60	204	21.4	Tube10_BiotinIP_T_R2	2	P2191_Zelda_220722_P2191_MR_MH_Tube10_BiotinIP_T_R2_results_20220727_0910_peptides.txt
1381	Pnp	P23492	PNPH_MOUSE Purine nucleoside phosphorylase	32277.1	5.65723	8	7	6	58	285	27.2	Tube10_BiotinIP_T_R2	2	P2191_Zelda_220722_P2191_MR_MH_Tube10_BiotinIP_T_R2_results_20220727_0910_peptides.txt
1382	Pnp	Q543K9	Q543K9_MOUSE Purine nucleoside phosphorylase	32263	5.65723	8	7	6	58	285	30	Tube10_BiotinIP_T_R2	2	P2191_Zelda_220722_P2191_MR_MH_Tube10_BiotinIP_T_R2_results_20220727_0910_peptides.txt
1561	Hspa8	P63017	HSP7C_MOUSE Heat shock cognate 71 kDa protein	70871.1	5.29968	8	8	3	46	284	14.7	Tube10_BiotinIP_T_R2	2	P2191_Zelda_220722_P2191_MR_MH_Tube10_BiotinIP_T_R2_results_20220727_0910_peptides.txt
1562	Hspa8	Q504P4	Q504P4_MOUSE Heat shock cognate 71 kDa protein	68778.8	5.29968	8	8	3	46	284	15.1	Tube10_BiotinIP_T_R2	2	P2191_Zelda_220722_P2191_MR_MH_Tube10_BiotinIP_T_R2_results_20220727_0910_peptides.txt
1711	Hsp90aa1	###CONTAMINANT###P07901	HS90A_MOUSE Heat shock protein HSP 90-alpha	84787.9	4.75293	7	7	2	57	247	12.7	Tube10_BiotinIP_T_R2	2	P2191_Zelda_220722_P2191_MR_MH_Tube10_BiotinIP_T_R2_results_20220727_0910_peptides.txt
172	Hsp90aa1	P07901	HS90A_MOUSE Heat shock protein HSP 90-alpha	84787.9	4.75293	7	7	2	57	247	12.7	Tube10_BiotinIP_T_R2	2	P2191_Zelda_220722_P2191_MR_MH_Tube10_BiotinIP_T_R2_results_20220727_0910_peptides.txt
173	Hsp90aa1	Q80Y52	Q80Y52_MOUSE Heat shock protein 90, alpha (Cytosolic), class A member 1	84787.9	4.75293	7	7	2	57	247	12.7	Tube10_BiotinIP_T_R2	2	P2191_Zelda_220722_P2191_MR_MH_Tube10_BiotinIP_T_R2_results_20220727_0910_peptides.txt
12811	Eef1a1	P10126	EF1A1_MOUSE Elongation factor 1-alpha 1	50113.8	5.43577	7	7	5	65	248	16	Tube10_BiotinIP_T_R2	2	P2191_Zelda_220722_P2191_MR_MH_Tube10_BiotinIP_T_R2_results_20220727_0910_peptides.txt
12821	Eef1a1	Q58E64	Q58E64_MOUSE Elongation factor 1-alpha	50113.8	5.43577	7	7	5	65	248	16	Tube10_BiotinIP_T_R2	2	P2191_Zelda_220722_P2191_MR_MH_Tube10_BiotinIP_T_R2_results_20220727_0910_peptides.txt
15111	Ywhae	P62259	1433E_MOUSE 14-3-3 protein epsilon	29173.9	5.71671	7	6	3	49	226	28.1	Tube10_BiotinIP_T_R2	2	P2191_Zelda_220722_P2191_MR_MH_Tube10_BiotinIP_T_R2_results_20220727_0910_peptides.txt
15121	Ywhae	Q5SS40	Q5SS40_MOUSE 14-3-3 protein epsilon	29173.9	5.71671	7	6	3	49	226	28.1	Tube10_BiotinIP_T_R2	2	P2191_Zelda_220722_P2191_MR_MH_Tube10_BiotinIP_T_R2_results_20220727_0910_peptides.txt
1701	Psma1	Q3TS44	Q3TS44_MOUSE Proteasome subunit alpha type	29546.5	5.47116	7	5	4	47	178	19.3	Tube10_BiotinIP_T_R2	2	P2191_Zelda_220722_P2191_MR_MH_Tube10_BiotinIP_T_R2_results_20220727_0910_peptides.txt
1702	Psma1	Q9R1P4	PSA1_MOUSE Proteasome subunit alpha type-1	29546.5	5.47116	7	5	4	47	178	19.3	Tube10_BiotinIP_T_R2	2	P2191_Zelda_220722_P2191_MR_MH_Tube10_BiotinIP_T_R2_results_20220727_0910_peptides.txt
3811	Krt72	###CONTAMINANT###Q6IME9	K2C72_MOUSE Keratin, type II cytoskeletal 72	56750.3	4.78798	6	6	1	67	248	10.4	Tube10_BiotinIP_T_R2	2	P2191_Zelda_220722_P2191_MR_MH_Tube10_BiotinIP_T_R2_results_20220727_0910_peptides.txt
3821	Krt72	Q6IME9	K2C72_MOUSE Keratin, type II cytoskeletal 72	56750.3	4.78798	6	6	1	67	248	10.4	Tube10_BiotinIP_T_R2	2	P2191_Zelda_220722_P2191_MR_MH_Tube10_BiotinIP_T_R2_results_20220727_0910_peptides.txt
1441	Hnrnpa1	P49312	ROA1_MOUSE Heterogeneous nuclear ribonucleoprotein A1	34196.2	4.88334	6	5	4	80	226	20.9	Tube10_BiotinIP_T_R2	2	P2191_Zelda_220722_P2191_MR_MH_Tube10_BiotinIP_T_R2_results_20220727_0910_peptides.txt
1442	Hnrnpa1	Q5EBP8	Q5EBP8_MOUSE Heterogeneous nuclear ribonucleoprotein A1	38833.7	4.88334	6	5	4	80	226	17.9	Tube10_BiotinIP_T_R2	2	P2191_Zelda_220722_P2191_MR_MH_Tube10_BiotinIP_T_R2_results_20220727_0910_peptides.txt
15211	Rps4x	P62702	RS4X_MOUSE 40S ribosomal protein S4, X isoform	29597.7	5.87695	6	6	5	50	222	18.6	Tube10_BiotinIP_T_R2	2	P2191_Zelda_220722_P2191_MR_MH_Tube10_BiotinIP_T_R2_results_20220727_0910_peptides.txt
15221	Rps4x	Q545X8	Q545X8_MOUSE 40S ribosomal protein S4	29597.7	5.87695	6	6	5	50	222	18.6	Tube10_BiotinIP_T_R2	2	P2191_Zelda_220722_P2191_MR_MH_Tube10_BiotinIP_T_R2_results_20220727_0910_peptides.txt
721	Hspa1l	A1L347	A1L347_MOUSE Heat shock 70 kDa protein 1-like	70637.3	4.74002	5	5	1	46	162	9.8	Tube10_BiotinIP_T_R2	2	P2191_Zelda_220722_P2191_MR_MH_Tube10_BiotinIP_T_R2_results_20220727_0910_peptides.txt
722	Hspa1l	P16627	HS71L_MOUSE Heat shock 70 kDa protein 1-like	70637.3	4.74002	5	5	1	46	162	9.8	Tube10_BiotinIP_T_R2	2	P2191_Zelda_220722_P2191_MR_MH_Tube10_BiotinIP_T_R2_results_20220727_0910_peptides.txt
1241	Anxa2	P07356	ANXA2_MOUSE Annexin A2	38676.2	5.15933	5	5	5	52	195	18.8	Tube10_BiotinIP_T_R2	2	P2191_Zelda_220722_P2191_MR_MH_Tube10_BiotinIP_T_R2_results_20220727_0910_peptides.txt
1242	Anxa2	Q542G9	Q542G9_MOUSE Annexin	38676.2	5.15933	5	5	5	52	195	18.8	Tube10_BiotinIP_T_R2	2	P2191_Zelda_220722_P2191_MR_MH_Tube10_BiotinIP_T_R2_results_20220727_0910_peptides.txt
1421	Rpl18	P35980	RL18_MOUSE 60S ribosomal protein L18	21644.6	5.58854	4	4	4	54	181	23.8	Tube10_BiotinIP_T_R2	2	P2191_Zelda_220722_P2191_MR_MH_Tube10_BiotinIP_T_R2_results_20220727_0910_peptides.txt
1422	Rpl18	Q58EW0	Q58EW0_MOUSE 60S ribosomal protein L18	21644.6	5.58854	4	4	4	54	181	23.8	Tube10_BiotinIP_T_R2	2	P2191_Zelda_220722_P2191_MR_MH_Tube10_BiotinIP_T_R2_results_20220727_0910_peptides.txt
2021	Ak2	Q9WTP6	KAD2_MOUSE Adenylate kinase 2, mitochondrial	26468.7	5.25167	4	4	2	45	125	20.4	Tube10_BiotinIP_T_R2	2	P2191_Zelda_220722_P2191_MR_MH_Tube10_BiotinIP_T_R2_results_20220727_0910_peptides.txt
2022	Ak2	Q9WTP6-2	KAD2_MOUSE Isoform 2 of Adenylate kinase 2, mitochondrial	25605.6	5.25167	4	4	2	45	125	21	Tube10_BiotinIP_T_R2	2	P2191_Zelda_220722_P2191_MR_MH_Tube10_BiotinIP_T_R2_results_20220727_0910_peptides.txt
6711	Rpl13-ps3	A0A140T8K8	A0A140T8K8_MOUSE 60S ribosomal protein L13	24008.1	5.26375	3	3	2	75	128	10.6	Tube10_BiotinIP_T_R2	2	P2191_Zelda_220722_P2191_MR_MH_Tube10_BiotinIP_T_R2_results_20220727_0910_peptides.txt
6721	Rpl13	P47963	RL13_MOUSE 60S ribosomal protein L13	24305.5	5.26375	3	3	2	75	128	10.4	Tube10_BiotinIP_T_R2	2	P2191_Zelda_220722_P2191_MR_MH_Tube10_BiotinIP_T_R2_results_20220727_0910_peptides.txt
921	Tpm3	D3Z6I8	D3Z6I8_MOUSE Tropomyosin alpha-3 chain	28723.1	5.11996	3	3	3	50	129	13.3	Tube10_BiotinIP_T_R2	2	P2191_Zelda_220722_P2191_MR_MH_Tube10_BiotinIP_T_R2_results_20220727_0910_peptides.txt
922	Tpm3	E9Q7Q3	E9Q7Q3_MOUSE Tropomyosin alpha-3 chain	28734	5.11996	3	3	3	50	129	13.3	Tube10_BiotinIP_T_R2	2	P2191_Zelda_220722_P2191_MR_MH_Tube10_BiotinIP_T_R2_results_20220727_0910_peptides.txt
923	Tpm3	P21107-2	TPM3_MOUSE Isoform 2 of Tropomyosin alpha-3 chain	29020.6	5.11996	3	3	3	50	129	13.3	Tube10_BiotinIP_T_R2	2	P2191_Zelda_220722_P2191_MR_MH_Tube10_BiotinIP_T_R2_results_20220727_0910_peptides.txt
961	Gm20425	E9Q035	E9Q035_MOUSE Protein Gm20425	107796	5.03277	3	3	2	89	143	3.4	Tube10_BiotinIP_T_R2	2	P2191_Zelda_220722_P2191_MR_MH_Tube10_BiotinIP_T_R2_results_20220727_0910_peptides.txt
962	Srprb	P47758	SRPRB_MOUSE Signal recognition particle receptor subunit beta	29579	5.03277	3	3	2	89	143	12.2	Tube10_BiotinIP_T_R2	2	P2191_Zelda_220722_P2191_MR_MH_Tube10_BiotinIP_T_R2_results_20220727_0910_peptides.txt
1211	Hnrnpa2b1	O88569	ROA2_MOUSE Heterogeneous nuclear ribonucleoproteins A2/B1	37402.7	5.08414	3	3	3	78	148	12.7	Tube10_BiotinIP_T_R2	2	P2191_Zelda_220722_P2191_MR_MH_Tube10_BiotinIP_T_R2_results_20220727_0910_peptides.txt
1212	Hnrnpa2b1	O88569-2	ROA2_MOUSE Isoform 2 of Heterogeneous nuclear ribonucleoproteins A2/B1	35979	5.08414	3	3	3	78	148	13.2	Tube10_BiotinIP_T_R2	2	P2191_Zelda_220722_P2191_MR_MH_Tube10_BiotinIP_T_R2_results_20220727_0910_peptides.txt
1213	Hnrnpa2b1	O88569-3	ROA2_MOUSE Isoform 3 of Heterogeneous nuclear ribonucleoproteins A2/B1	32460.4	5.08414	3	3	3	78	148	14.9	Tube10_BiotinIP_T_R2	2	P2191_Zelda_220722_P2191_MR_MH_Tube10_BiotinIP_T_R2_results_20220727_0910_peptides.txt
12911	Hist1h2bf	P10853	H2B1F_MOUSE Histone H2B type 1-F/J/L	13936.2	5.46676	3	3	1	44	117	27.6	Tube10_BiotinIP_T_R2	2	P2191_Zelda_220722_P2191_MR_MH_Tube10_BiotinIP_T_R2_results_20220727_0910_peptides.txt
12921	Hist1h2bh	Q64478	H2B1H_MOUSE Histone H2B type 1-H	13920.2	5.46676	3	3	1	44	117	27.6	Tube10_BiotinIP_T_R2	2	P2191_Zelda_220722_P2191_MR_MH_Tube10_BiotinIP_T_R2_results_20220727_0910_peptides.txt
12931	Hist1h2bc	Q6ZWY9	H2B1C_MOUSE Histone H2B type 1-C/E/G	13906.1	5.46676	3	3	1	44	117	27.6	Tube10_BiotinIP_T_R2	2	P2191_Zelda_220722_P2191_MR_MH_Tube10_BiotinIP_T_R2_results_20220727_0910_peptides.txt
1451	Pkm	P52480	KPYM_MOUSE Pyruvate kinase PKM	57844.9	4.88457	3	3	3	47	114	6.2	Tube10_BiotinIP_T_R2	2	P2191_Zelda_220722_P2191_MR_MH_Tube10_BiotinIP_T_R2_results_20220727_0910_peptides.txt
1452	Pkm	P52480-2	KPYM_MOUSE Isoform M1 of Pyruvate kinase PKM	57985.1	4.88457	3	3	3	47	114	6.2	Tube10_BiotinIP_T_R2	2	P2191_Zelda_220722_P2191_MR_MH_Tube10_BiotinIP_T_R2_results_20220727_0910_peptides.txt
1861	Hist3h2bb	Q8CGP0	H2B3B_MOUSE Histone H2B type 3-B	13908.1	5.20278	3	3	1	39	110	26	Tube10_BiotinIP_T_R2	2	P2191_Zelda_220722_P2191_MR_MH_Tube10_BiotinIP_T_R2_results_20220727_0910_peptides.txt
1862	Hist3h2ba	Q9D2U9	H2B3A_MOUSE Histone H2B type 3-A	13994.2	5.20278	3	3	1	39	110	26	Tube10_BiotinIP_T_R2	2	P2191_Zelda_220722_P2191_MR_MH_Tube10_BiotinIP_T_R2_results_20220727_0910_peptides.txt
20611	Hnrnpc	Q9Z204	HNRPC_MOUSE Heterogeneous nuclear ribonucleoproteins C1/C2	34384.8	5.45448	3	3	2	54	128	10.8	Tube10_BiotinIP_T_R2	2	P2191_Zelda_220722_P2191_MR_MH_Tube10_BiotinIP_T_R2_results_20220727_0910_peptides.txt
20621	Hnrnpc	Q9Z204-2	HNRPC_MOUSE Isoform C1 of Heterogeneous nuclear ribonucleoproteins C1/C2	33056.3	5.45448	3	3	2	54	128	11.3	Tube10_BiotinIP_T_R2	2	P2191_Zelda_220722_P2191_MR_MH_Tube10_BiotinIP_T_R2_results_20220727_0910_peptides.txt
2063	Hnrnpc	Q9Z204-3	HNRPC_MOUSE Isoform 3 of Heterogeneous nuclear ribonucleoproteins C1/C2	32322.5	5.45448	3	3	2	54	128	11.6	Tube10_BiotinIP_T_R2	2	P2191_Zelda_220722_P2191_MR_MH_Tube10_BiotinIP_T_R2_results_20220727_0910_peptides.txt
2064	Hnrnpc	Q9Z204-4	HNRPC_MOUSE Isoform 4 of Heterogeneous nuclear ribonucleoproteins C1/C2	32223.4	5.45448	3	3	2	54	128	11.6	Tube10_BiotinIP_T_R2	2	P2191_Zelda_220722_P2191_MR_MH_Tube10_BiotinIP_T_R2_results_20220727_0910_peptides.txt
2065	Hnrnpc	Q9Z204-5	HNRPC_MOUSE Isoform 5 of Heterogeneous nuclear ribonucleoproteins C1/C2	33651	5.45448	3	3	2	54	128	11.1	Tube10_BiotinIP_T_R2	2	P2191_Zelda_220722_P2191_MR_MH_Tube10_BiotinIP_T_R2_results_20220727_0910_peptides.txt
551	Qdpr	A0A0G2JGJ1	A0A0G2JGJ1_MOUSE Dihydropteridine reductase	22346.6	4.94044	2	2	2	74	109	13.6	Tube10_BiotinIP_T_R2	2	P2191_Zelda_220722_P2191_MR_MH_Tube10_BiotinIP_T_R2_results_20220727_0910_peptides.txt
552	Qdpr	D3YWR7	D3YWR7_MOUSE Dihydropteridine reductase	20007.9	4.94044	2	2	2	74	109	15.3	Tube10_BiotinIP_T_R2	2	P2191_Zelda_220722_P2191_MR_MH_Tube10_BiotinIP_T_R2_results_20220727_0910_peptides.txt
553	Qdpr	Q8BVI4	DHPR_MOUSE Dihydropteridine reductase	25570.3	4.94044	2	2	2	74	109	12	Tube10_BiotinIP_T_R2	2	P2191_Zelda_220722_P2191_MR_MH_Tube10_BiotinIP_T_R2_results_20220727_0910_peptides.txt
971	Gm8730	E9Q070	E9Q070_MOUSE 60S acidic ribosomal protein P0	34216.4	5.06373	2	2	2	56	102	7.2	Tube10_BiotinIP_T_R2	2	P2191_Zelda_220722_P2191_MR_MH_Tube10_BiotinIP_T_R2_results_20220727_0910_peptides.txt
972	Rplp0	P14869	RLA0_MOUSE 60S acidic ribosomal protein P0	34216.4	5.06373	2	2	2	56	102	7.2	Tube10_BiotinIP_T_R2	2	P2191_Zelda_220722_P2191_MR_MH_Tube10_BiotinIP_T_R2_results_20220727_0910_peptides.txt
973	Rplp0	Q5M8R8	Q5M8R8_MOUSE 60S acidic ribosomal protein P0	34216.4	5.06373	2	2	2	56	102	7.2	Tube10_BiotinIP_T_R2	2	P2191_Zelda_220722_P2191_MR_MH_Tube10_BiotinIP_T_R2_results_20220727_0910_peptides.txt
1171	Pgam2	O70250	PGAM2_MOUSE Phosphoglycerate mutase 2	28827.1	5.90113	2	2	2	74	139	4.3	Tube10_BiotinIP_T_R2	2	P2191_Zelda_220722_P2191_MR_MH_Tube10_BiotinIP_T_R2_results_20220727_0910_peptides.txt
1172	Pgam1	Q3U7Z6	Q3U7Z6_MOUSE MCG113582	28832	5.90113	2	2	2	74	139	4.3	Tube10_BiotinIP_T_R2	2	P2191_Zelda_220722_P2191_MR_MH_Tube10_BiotinIP_T_R2_results_20220727_0910_peptides.txt
1173	Pgam2	Q5NCI4	Q5NCI4_MOUSE Phosphoglycerate mutase 2	28827.1	5.90113	2	2	2	74	139	4.3	Tube10_BiotinIP_T_R2	2	P2191_Zelda_220722_P2191_MR_MH_Tube10_BiotinIP_T_R2_results_20220727_0910_peptides.txt
1174	Pgam1	Q9DBJ1	PGAM1_MOUSE Phosphoglycerate mutase 1	28832	5.90113	2	2	2	74	139	4.3	Tube10_BiotinIP_T_R2	2	P2191_Zelda_220722_P2191_MR_MH_Tube10_BiotinIP_T_R2_results_20220727_0910_peptides.txt
144	KRT1	###CONTAMINANT###P04264	K2C1_HUMAN Keratin, type II cytoskeletal 1	66038.7	6.69738	90	53	39	185	2800	62.9	Tube11_SAbiotinIP_T_R1	3	P2191_Zelda_220722_P2191_MR_MH_Tube11_SAbiotinIP_T_R1_results_20220725_1315_peptides.txt
305	KRT9	###CONTAMINANT###P35527	K1C9_HUMAN Keratin, type I cytoskeletal 9	62064.3	6.23319	74	34	29	170	2036	61.5	Tube11_SAbiotinIP_T_R1	3	P2191_Zelda_220722_P2191_MR_MH_Tube11_SAbiotinIP_T_R1_results_20220725_1315_peptides.txt
32	KRT2	###CONTAMINANT###P35908	K22E_HUMAN Keratin, type II cytoskeletal 2 epidermal	65432.9	7.0597	74	50	34	177	2725	74.5	Tube11_SAbiotinIP_T_R1	3	P2191_Zelda_220722_P2191_MR_MH_Tube11_SAbiotinIP_T_R1_results_20220725_1315_peptides.txt
223	KRT10	###CONTAMINANT###P13645	K1C10_HUMAN Keratin, type I cytoskeletal 10	58827.1	6.34929	56	37	23	105	2065	59.5	Tube11_SAbiotinIP_T_R1	3	P2191_Zelda_220722_P2191_MR_MH_Tube11_SAbiotinIP_T_R1_results_20220725_1315_peptides.txt
242	KRT5	###CONTAMINANT###P13647	K2C5_HUMAN Keratin, type II cytoskeletal 5	62378.3	7.18133	40	34	18	69	1267	44.2	Tube11_SAbiotinIP_T_R1	3	P2191_Zelda_220722_P2191_MR_MH_Tube11_SAbiotinIP_T_R1_results_20220725_1315_peptides.txt
55	KRT14	###CONTAMINANT###P02533	K1C14_HUMAN Keratin, type I cytoskeletal 14	51561.5	5.91233	39	35	10	143	1643	69.8	Tube11_SAbiotinIP_T_R1	3	P2191_Zelda_220722_P2191_MR_MH_Tube11_SAbiotinIP_T_R1_results_20220725_1315_peptides.txt
62	KRT6A	###CONTAMINANT###P02538	K2C6A_HUMAN Keratin, type II cytoskeletal 6A	60044.9	6.33285	38	35	2	102	1476	52.2	Tube11_SAbiotinIP_T_R1	3	P2191_Zelda_220722_P2191_MR_MH_Tube11_SAbiotinIP_T_R1_results_20220725_1315_peptides.txt
132	KRT6B	###CONTAMINANT###P04259	K2C6B_HUMAN Keratin, type II cytoskeletal 6B	60067	6.23431	37	32	2	103	1458	48.5	Tube11_SAbiotinIP_T_R1	3	P2191_Zelda_220722_P2191_MR_MH_Tube11_SAbiotinIP_T_R1_results_20220725_1315_peptides.txt
331	KRT6C	###CONTAMINANT###P48668	K2C6C_HUMAN Keratin, type II cytoskeletal 6C	60025	NA	37	34	0	102	1433	50.4	Tube11_SAbiotinIP_T_R1	3	P2191_Zelda_220722_P2191_MR_MH_Tube11_SAbiotinIP_T_R1_results_20220725_1315_peptides.txt
127	Dsp	E9Q557	DESP_MOUSE Desmoplakin	332912	6.0438	28	28	21	87	995	8.5	Tube11_SAbiotinIP_T_R1	3	P2191_Zelda_220722_P2191_MR_MH_Tube11_SAbiotinIP_T_R1_results_20220725_1315_peptides.txt
182	KRT16	###CONTAMINANT###P08779	K1C16_HUMAN Keratin, type I cytoskeletal 16	51267.8	6.71302	24	22	7	67	1036	44.1	Tube11_SAbiotinIP_T_R1	3	P2191_Zelda_220722_P2191_MR_MH_Tube11_SAbiotinIP_T_R1_results_20220725_1315_peptides.txt
362	KRT17	###CONTAMINANT###Q04695	K1C17_HUMAN Keratin, type I cytoskeletal 17	48105.7	5.81412	24	23	9	92	1075	46.7	Tube11_SAbiotinIP_T_R1	3	P2191_Zelda_220722_P2191_MR_MH_Tube11_SAbiotinIP_T_R1_results_20220725_1315_peptides.txt
38	sp|###CONTAMINANT###P00761|TRYP_PIG Trypsin	###CONTAMINANT###P00761	TRYP_PIG Trypsin	24409.5	5.46715	21	4	4	73	214	25	Tube11_SAbiotinIP_T_R1	3	P2191_Zelda_220722_P2191_MR_MH_Tube11_SAbiotinIP_T_R1_results_20220725_1315_peptides.txt
436	KRT77	###CONTAMINANT###Q7Z794	K2C1B_HUMAN Keratin, type II cytoskeletal 1b	61901.4	6.36424	21	17	10	87	754	28.8	Tube11_SAbiotinIP_T_R1	3	P2191_Zelda_220722_P2191_MR_MH_Tube11_SAbiotinIP_T_R1_results_20220725_1315_peptides.txt
204	KRT3	###CONTAMINANT###P12035	K2C3_HUMAN Keratin, type II cytoskeletal 3	64417	5.58749	16	12	3	82	524	14.5	Tube11_SAbiotinIP_T_R1	3	P2191_Zelda_220722_P2191_MR_MH_Tube11_SAbiotinIP_T_R1_results_20220725_1315_peptides.txt
441	HRNR	###CONTAMINANT###Q86YZ3	HORN_HUMAN Hornerin	282390	6.71973	16	15	14	128	1002	7.4	Tube11_SAbiotinIP_T_R1	3	P2191_Zelda_220722_P2191_MR_MH_Tube11_SAbiotinIP_T_R1_results_20220725_1315_peptides.txt
185	Hmgb2	P30681	HMGB2_MOUSE High mobility group protein B2	24161.9	6.11375	16	14	3	58	472	37	Tube11_SAbiotinIP_T_R1	3	P2191_Zelda_220722_P2191_MR_MH_Tube11_SAbiotinIP_T_R1_results_20220725_1315_peptides.txt
353	KRT76	###CONTAMINANT###Q01546	K22O_HUMAN Keratin, type II cytoskeletal 2 oral	65840.7	NA	14	9	0	55	326	8.5	Tube11_SAbiotinIP_T_R1	3	P2191_Zelda_220722_P2191_MR_MH_Tube11_SAbiotinIP_T_R1_results_20220725_1315_peptides.txt
110	KRT75	###CONTAMINANT###O95678	K2C75_HUMAN Keratin, type II cytoskeletal 75	59560.4	5.14094	13	12	1	59	416	15.2	Tube11_SAbiotinIP_T_R1	3	P2191_Zelda_220722_P2191_MR_MH_Tube11_SAbiotinIP_T_R1_results_20220725_1315_peptides.txt
220	Jup	Q02257	PLAK_MOUSE Junction plakoglobin	81800.8	6.12061	12	11	9	111	560	17	Tube11_SAbiotinIP_T_R1	3	P2191_Zelda_220722_P2191_MR_MH_Tube11_SAbiotinIP_T_R1_results_20220725_1315_peptides.txt
393	FLG2	###CONTAMINANT###Q5D862	FILA2_HUMAN Filaggrin-2	248073	6.14101	11	8	8	104	524	5.9	Tube11_SAbiotinIP_T_R1	3	P2191_Zelda_220722_P2191_MR_MH_Tube11_SAbiotinIP_T_R1_results_20220725_1315_peptides.txt
402	KRT79	###CONTAMINANT###Q5XKE5	K2C79_HUMAN Keratin, type II cytoskeletal 79	57835.6	4.86317	10	8	1	59	295	12.9	Tube11_SAbiotinIP_T_R1	3	P2191_Zelda_220722_P2191_MR_MH_Tube11_SAbiotinIP_T_R1_results_20220725_1315_peptides.txt
152	Anp32a	O35381	AN32A_MOUSE Acidic leucine-rich nuclear phosphoprotein 32 family member A	28537.6	6.33104	10	10	6	52	396	27.8	Tube11_SAbiotinIP_T_R1	3	P2191_Zelda_220722_P2191_MR_MH_Tube11_SAbiotinIP_T_R1_results_20220725_1315_peptides.txt
1671	Ncl	P09405	NUCL_MOUSE Nucleolin	76723.1	6.13279	10	10	8	58	390	11.6	Tube11_SAbiotinIP_T_R1	3	P2191_Zelda_220722_P2191_MR_MH_Tube11_SAbiotinIP_T_R1_results_20220725_1315_peptides.txt
289	Srsf9	Q9D0B0	SRSF9_MOUSE Serine/arginine-rich splicing factor 9	25661.4	5.99911	10	10	6	50	354	32.7	Tube11_SAbiotinIP_T_R1	3	P2191_Zelda_220722_P2191_MR_MH_Tube11_SAbiotinIP_T_R1_results_20220725_1315_peptides.txt
166	KRT8	###CONTAMINANT###P05787	K2C8_HUMAN Keratin, type II cytoskeletal 8	53704.2	4.70067	9	7	1	49	264	7.4	Tube11_SAbiotinIP_T_R1	3	P2191_Zelda_220722_P2191_MR_MH_Tube11_SAbiotinIP_T_R1_results_20220725_1315_peptides.txt
45	KRT78	###CONTAMINANT###Q8N1N4	K2C78_HUMAN Keratin, type II cytoskeletal 78	56865.8	6.0668	9	9	5	45	269	15.5	Tube11_SAbiotinIP_T_R1	3	P2191_Zelda_220722_P2191_MR_MH_Tube11_SAbiotinIP_T_R1_results_20220725_1315_peptides.txt
252	Bcap31	Q61335	BAP31_MOUSE B-cell receptor-associated protein 31	27956.6	5.71458	8	5	4	60	218	10.2	Tube11_SAbiotinIP_T_R1	3	P2191_Zelda_220722_P2191_MR_MH_Tube11_SAbiotinIP_T_R1_results_20220725_1315_peptides.txt
271	FLG	###CONTAMINANT###P20930	FILA_HUMAN Filaggrin	435170	5.39988	7	7	4	90	309	2.6	Tube11_SAbiotinIP_T_R1	3	P2191_Zelda_220722_P2191_MR_MH_Tube11_SAbiotinIP_T_R1_results_20220725_1315_peptides.txt
371	KRT28	###CONTAMINANT###Q148H6	K1C28_BOVIN Keratin, type I cytoskeletal 28	50775.4	5.00564	7	4	1	51	162	5.6	Tube11_SAbiotinIP_T_R1	3	P2191_Zelda_220722_P2191_MR_MH_Tube11_SAbiotinIP_T_R1_results_20220725_1315_peptides.txt
413	KRT80	###CONTAMINANT###Q6KB66	K2C80_HUMAN Keratin, type II cytoskeletal 80	50525.3	6.08556	7	7	5	78	312	15.2	Tube11_SAbiotinIP_T_R1	3	P2191_Zelda_220722_P2191_MR_MH_Tube11_SAbiotinIP_T_R1_results_20220725_1315_peptides.txt
283	Ywhab	Q9CQV8	1433B_MOUSE 14-3-3 protein beta/alpha	28086.4	5.07846	7	6	3	46	203	21.5	Tube11_SAbiotinIP_T_R1	3	P2191_Zelda_220722_P2191_MR_MH_Tube11_SAbiotinIP_T_R1_results_20220725_1315_peptides.txt
233	KRT13	###CONTAMINANT###P13646	K1C13_HUMAN Keratin, type I cytoskeletal 13	49588.2	5.06515	6	6	1	73	287	13.1	Tube11_SAbiotinIP_T_R1	3	P2191_Zelda_220722_P2191_MR_MH_Tube11_SAbiotinIP_T_R1_results_20220725_1315_peptides.txt
251	KRT15	###CONTAMINANT###P19012	K1C15_HUMAN Keratin, type I cytoskeletal 15	49211.7	NA	6	6	0	64	300	10.1	Tube11_SAbiotinIP_T_R1	3	P2191_Zelda_220722_P2191_MR_MH_Tube11_SAbiotinIP_T_R1_results_20220725_1315_peptides.txt
150	Prdx4	O08807	PRDX4_MOUSE Peroxiredoxin-4	31052.5	5.9143	6	5	3	39	145	18.2	Tube11_SAbiotinIP_T_R1	3	P2191_Zelda_220722_P2191_MR_MH_Tube11_SAbiotinIP_T_R1_results_20220725_1315_peptides.txt
1613	Hnrnpa2b1	O88569	ROA2_MOUSE Heterogeneous nuclear ribonucleoproteins A2/B1	37402.7	5.79534	6	5	5	53	216	16.4	Tube11_SAbiotinIP_T_R1	3	P2191_Zelda_220722_P2191_MR_MH_Tube11_SAbiotinIP_T_R1_results_20220725_1315_peptides.txt
227	Gtf2f1	Q3THK3	T2FA_MOUSE General transcription factor IIF subunit 1	57241.3	5.44029	6	6	6	96	285	18.7	Tube11_SAbiotinIP_T_R1	3	P2191_Zelda_220722_P2191_MR_MH_Tube11_SAbiotinIP_T_R1_results_20220725_1315_peptides.txt
2771	Arhgdia	Q99PT1	GDIR1_MOUSE Rho GDP-dissociation inhibitor 1	23407.4	5.48327	6	6	5	57	244	45.9	Tube11_SAbiotinIP_T_R1	3	P2191_Zelda_220722_P2191_MR_MH_Tube11_SAbiotinIP_T_R1_results_20220725_1315_peptides.txt
191	GAPDH	###CONTAMINANT###P10096	G3P_BOVIN Glyceraldehyde-3-phosphate dehydrogenase	35868.1	4.74032	5	5	1	50	185	19.5	Tube11_SAbiotinIP_T_R1	3	P2191_Zelda_220722_P2191_MR_MH_Tube11_SAbiotinIP_T_R1_results_20220725_1315_peptides.txt
262	KRT4	###CONTAMINANT###P19013	K2C4_HUMAN Keratin, type II cytoskeletal 4	57285.2	4.90811	5	4	1	55	141	6.7	Tube11_SAbiotinIP_T_R1	3	P2191_Zelda_220722_P2191_MR_MH_Tube11_SAbiotinIP_T_R1_results_20220725_1315_peptides.txt
2091	Hspa8	P63017	HSP7C_MOUSE Heat shock cognate 71 kDa protein	70871.1	5.19494	5	5	3	60	174	7.6	Tube11_SAbiotinIP_T_R1	3	P2191_Zelda_220722_P2191_MR_MH_Tube11_SAbiotinIP_T_R1_results_20220725_1315_peptides.txt
230	Srsf6	Q3TWW8	SRSF6_MOUSE Serine/arginine-rich splicing factor 6	39025.3	5.5978	5	5	2	46	162	13.5	Tube11_SAbiotinIP_T_R1	3	P2191_Zelda_220722_P2191_MR_MH_Tube11_SAbiotinIP_T_R1_results_20220725_1315_peptides.txt
280	Rab5a	Q9CQD1	RAB5A_MOUSE Ras-related protein Rab-5A	23598.6	5.04247	5	5	3	39	143	22.7	Tube11_SAbiotinIP_T_R1	3	P2191_Zelda_220722_P2191_MR_MH_Tube11_SAbiotinIP_T_R1_results_20220725_1315_peptides.txt
2821	Snrpb2	Q9CQI7	RU2B_MOUSE U2 small nuclear ribonucleoprotein B''	25323.3	6.11834	5	5	4	52	211	17.3	Tube11_SAbiotinIP_T_R1	3	P2191_Zelda_220722_P2191_MR_MH_Tube11_SAbiotinIP_T_R1_results_20220725_1315_peptides.txt
286	Rpl14	Q9CR57	RL14_MOUSE 60S ribosomal protein L14	23564.1	6.44704	5	5	5	72	276	22	Tube11_SAbiotinIP_T_R1	3	P2191_Zelda_220722_P2191_MR_MH_Tube11_SAbiotinIP_T_R1_results_20220725_1315_peptides.txt
92	CSN2	###CONTAMINANT###P02666	CASB_BOVIN Beta-casein	25107.3	5.68274	4	4	2	86	173	13.3	Tube11_SAbiotinIP_T_R1	3	P2191_Zelda_220722_P2191_MR_MH_Tube11_SAbiotinIP_T_R1_results_20220725_1315_peptides.txt
112	LGB	###CONTAMINANT###P02754	LACB_BOVIN Beta-lactoglobulin	19883.3	6.01697	4	4	4	81	198	24	Tube11_SAbiotinIP_T_R1	3	P2191_Zelda_220722_P2191_MR_MH_Tube11_SAbiotinIP_T_R1_results_20220725_1315_peptides.txt
1811	Hspa5	P20029	GRP78_MOUSE 78 kDa glucose-regulated protein	72422.1	4.99527	4	4	3	48	148	9.1	Tube11_SAbiotinIP_T_R1	3	P2191_Zelda_220722_P2191_MR_MH_Tube11_SAbiotinIP_T_R1_results_20220725_1315_peptides.txt
198	Stom	P54116	STOM_MOUSE Erythrocyte band 7 integral membrane protein	31375.3	5.46317	4	3	3	38	105	9.5	Tube11_SAbiotinIP_T_R1	3	P2191_Zelda_220722_P2191_MR_MH_Tube11_SAbiotinIP_T_R1_results_20220725_1315_peptides.txt
210	Ywhaz	P63101	1433Z_MOUSE 14-3-3 protein zeta/delta	27771.1	5.8712	4	4	3	75	178	14.2	Tube11_SAbiotinIP_T_R1	3	P2191_Zelda_220722_P2191_MR_MH_Tube11_SAbiotinIP_T_R1_results_20220725_1315_peptides.txt
232	Cmpk2	Q3U5Q7	CMPK2_MOUSE UMP-CMP kinase 2, mitochondrial	50036.3	5.11337	4	4	2	44	131	8.7	Tube11_SAbiotinIP_T_R1	3	P2191_Zelda_220722_P2191_MR_MH_Tube11_SAbiotinIP_T_R1_results_20220725_1315_peptides.txt
268	Eif3c	Q8R1B4	EIF3C_MOUSE Eukaryotic translation initiation factor 3 subunit C	105531	5.82965	4	4	2	38	112	3.2	Tube11_SAbiotinIP_T_R1	3	P2191_Zelda_220722_P2191_MR_MH_Tube11_SAbiotinIP_T_R1_results_20220725_1315_peptides.txt
216	Pkp1	P97350	PKP1_MOUSE Plakophilin-1	80896.1	5.62648	3	2	2	89	155	3.6	Tube11_SAbiotinIP_T_R1	3	P2191_Zelda_220722_P2191_MR_MH_Tube11_SAbiotinIP_T_R1_results_20220725_1315_peptides.txt
2551	Top2b	Q64511	TOP2B_MOUSE DNA topoisomerase 2-beta	181909	5.87369	3	3	2	45	103	1.5	Tube11_SAbiotinIP_T_R1	3	P2191_Zelda_220722_P2191_MR_MH_Tube11_SAbiotinIP_T_R1_results_20220725_1315_peptides.txt
263	Pyhin1	Q8BV49	IFIX_MOUSE Pyrin and HIN domain-containing protein 1	46886.8	5.07237	3	3	2	65	123	10.5	Tube11_SAbiotinIP_T_R1	3	P2191_Zelda_220722_P2191_MR_MH_Tube11_SAbiotinIP_T_R1_results_20220725_1315_peptides.txt
2211	Eif2ak2	Q03963	E2AK2_MOUSE Interferon-induced, double-stranded RNA-activated protein kinase	58280	5.40508	2	2	2	67	100	5.4	Tube11_SAbiotinIP_T_R1	3	P2191_Zelda_220722_P2191_MR_MH_Tube11_SAbiotinIP_T_R1_results_20220725_1315_peptides.txt
304	Eif3i	Q9QZD9	EIF3I_MOUSE Eukaryotic translation initiation factor 3 subunit I	36460.8	5.93569	2	2	2	58	109	7.7	Tube11_SAbiotinIP_T_R1	3	P2191_Zelda_220722_P2191_MR_MH_Tube11_SAbiotinIP_T_R1_results_20220725_1315_peptides.txt
2111	Hmgb1	P63158	HMGB1_MOUSE High mobility group protein B1	24893.8	7.19659	63	34	24	80	1429	82.4	Tube11_SAbiotinIP_T_R1	3	P2191_Zelda_220722_P2191_MR_MH_Tube11_SAbiotinIP_T_R1_results_20220725_1315_peptides.txt
2112	Hmgb1	Q58EV5	Q58EV5_MOUSE High mobility group box 1	24893.8	7.19659	63	34	24	80	1429	82.4	Tube11_SAbiotinIP_T_R1	3	P2191_Zelda_220722_P2191_MR_MH_Tube11_SAbiotinIP_T_R1_results_20220725_1315_peptides.txt
3411	ACTB	###CONTAMINANT###P60712	ACTB_BOVIN Actin, cytoplasmic 1	41736.7	5.74714	25	15	1	150	805	37.2	Tube11_SAbiotinIP_T_R1	3	P2191_Zelda_220722_P2191_MR_MH_Tube11_SAbiotinIP_T_R1_results_20220725_1315_peptides.txt
342	Actb	B2RRX1	B2RRX1_MOUSE Actin, beta	41736.7	5.74714	25	15	1	150	805	37.2	Tube11_SAbiotinIP_T_R1	3	P2191_Zelda_220722_P2191_MR_MH_Tube11_SAbiotinIP_T_R1_results_20220725_1315_peptides.txt
343	Actb	P60710	ACTB_MOUSE Actin, cytoplasmic 1	41736.7	5.74714	25	15	1	150	805	37.2	Tube11_SAbiotinIP_T_R1	3	P2191_Zelda_220722_P2191_MR_MH_Tube11_SAbiotinIP_T_R1_results_20220725_1315_peptides.txt
2121	Actg1	P63260	ACTG_MOUSE Actin, cytoplasmic 2	41792.8	NA	23	14	0	150	743	32.7	Tube11_SAbiotinIP_T_R1	3	P2191_Zelda_220722_P2191_MR_MH_Tube11_SAbiotinIP_T_R1_results_20220725_1315_peptides.txt
2122	Actg1	Q4KL81	Q4KL81_MOUSE Actin, cytoplasmic 2	41792.8	NA	23	14	0	150	743	32.7	Tube11_SAbiotinIP_T_R1	3	P2191_Zelda_220722_P2191_MR_MH_Tube11_SAbiotinIP_T_R1_results_20220725_1315_peptides.txt
2051	Acta2	P62737	ACTA_MOUSE Actin, aortic smooth muscle	42009	5.0957	19	11	1	79	516	23.3	Tube11_SAbiotinIP_T_R1	3	P2191_Zelda_220722_P2191_MR_MH_Tube11_SAbiotinIP_T_R1_results_20220725_1315_peptides.txt
2052	Actg2	P63268	ACTH_MOUSE Actin, gamma-enteric smooth muscle	41876.9	5.0957	19	11	1	79	516	23.3	Tube11_SAbiotinIP_T_R1	3	P2191_Zelda_220722_P2191_MR_MH_Tube11_SAbiotinIP_T_R1_results_20220725_1315_peptides.txt
2053	Actc1	P68033	ACTC_MOUSE Actin, alpha cardiac muscle 1	42019	5.0957	19	11	1	79	516	23.3	Tube11_SAbiotinIP_T_R1	3	P2191_Zelda_220722_P2191_MR_MH_Tube11_SAbiotinIP_T_R1_results_20220725_1315_peptides.txt
2054	Acta1	P68134	ACTS_MOUSE Actin, alpha skeletal muscle	42051	5.0957	19	11	1	79	516	23.3	Tube11_SAbiotinIP_T_R1	3	P2191_Zelda_220722_P2191_MR_MH_Tube11_SAbiotinIP_T_R1_results_20220725_1315_peptides.txt
2055	Actg2	Q3UJ36	Q3UJ36_MOUSE Actin, gamma 2, smooth muscle, enteric, isoform CRA_a	41876.9	5.0957	19	11	1	79	516	23.3	Tube11_SAbiotinIP_T_R1	3	P2191_Zelda_220722_P2191_MR_MH_Tube11_SAbiotinIP_T_R1_results_20220725_1315_peptides.txt
2056	Actc1	Q497E4	Q497E4_MOUSE Actin, alpha cardiac muscle 1	42019	5.0957	19	11	1	79	516	23.3	Tube11_SAbiotinIP_T_R1	3	P2191_Zelda_220722_P2191_MR_MH_Tube11_SAbiotinIP_T_R1_results_20220725_1315_peptides.txt
121	ALB	###CONTAMINANT###P02768	ALBU_HUMAN Serum albumin	69366.7	6.85134	17	17	16	97	713	5.1	Tube11_SAbiotinIP_T_R1	3	P2191_Zelda_220722_P2191_MR_MH_Tube11_SAbiotinIP_T_R1_results_20220725_1315_peptides.txt
1231	ALB	###CONTAMINANT###P02769	ALBU_BOVIN Serum albumin	69293.4	6.85134	17	17	16	97	713	30.1	Tube11_SAbiotinIP_T_R1	3	P2191_Zelda_220722_P2191_MR_MH_Tube11_SAbiotinIP_T_R1_results_20220725_1315_peptides.txt
3812	Krt2	###CONTAMINANT###Q3TTY5	K22E_MOUSE Keratin, type II cytoskeletal 2 epidermal	70922.7	6.37279	17	12	1	59	447	11.3	Tube11_SAbiotinIP_T_R1	3	P2191_Zelda_220722_P2191_MR_MH_Tube11_SAbiotinIP_T_R1_results_20220725_1315_peptides.txt
3822	Krt2	Q3TTY5	K22E_MOUSE Keratin, type II cytoskeletal 2 epidermal	70922.7	6.37279	17	12	1	59	447	11.3	Tube11_SAbiotinIP_T_R1	3	P2191_Zelda_220722_P2191_MR_MH_Tube11_SAbiotinIP_T_R1_results_20220725_1315_peptides.txt
811	Krt10	A2A513	A2A513_MOUSE Keratin, type I cytoskeletal 10	57041.1	4.95686	16	11	1	73	493	18.5	Tube11_SAbiotinIP_T_R1	3	P2191_Zelda_220722_P2191_MR_MH_Tube11_SAbiotinIP_T_R1_results_20220725_1315_peptides.txt
812	Krt10	P02535	K1C10_MOUSE Keratin, type I cytoskeletal 10	57769.8	4.95686	16	11	1	73	493	18.2	Tube11_SAbiotinIP_T_R1	3	P2191_Zelda_220722_P2191_MR_MH_Tube11_SAbiotinIP_T_R1_results_20220725_1315_peptides.txt
813	Krt10	P02535-2	K1C10_MOUSE Isoform 2 of Keratin, type I cytoskeletal 10	57060.1	4.95686	16	11	1	73	493	18.5	Tube11_SAbiotinIP_T_R1	3	P2191_Zelda_220722_P2191_MR_MH_Tube11_SAbiotinIP_T_R1_results_20220725_1315_peptides.txt
814	Krt10	P02535-3	K1C10_MOUSE Isoform 3 of Keratin, type I cytoskeletal 10	49501	4.95686	16	11	1	73	493	22.5	Tube11_SAbiotinIP_T_R1	3	P2191_Zelda_220722_P2191_MR_MH_Tube11_SAbiotinIP_T_R1_results_20220725_1315_peptides.txt
11711	Chchd3	D3Z0L4	D3Z0L4_MOUSE MICOS complex subunit (Fragment)	22452	5.86174	10	9	6	72	399	36.3	Tube11_SAbiotinIP_T_R1	3	P2191_Zelda_220722_P2191_MR_MH_Tube11_SAbiotinIP_T_R1_results_20220725_1315_peptides.txt
11721	Chchd3	Q9CRB9	MIC19_MOUSE MICOS complex subunit Mic19	26334.5	5.86174	10	9	6	72	399	30.7	Tube11_SAbiotinIP_T_R1	3	P2191_Zelda_220722_P2191_MR_MH_Tube11_SAbiotinIP_T_R1_results_20220725_1315_peptides.txt
11731	Chchd3	Q9D9P1	Q9D9P1_MOUSE MICOS complex subunit	20375.7	5.86174	10	9	6	72	399	39.8	Tube11_SAbiotinIP_T_R1	3	P2191_Zelda_220722_P2191_MR_MH_Tube11_SAbiotinIP_T_R1_results_20220725_1315_peptides.txt
1461	Srsf1	H7BX95	H7BX95_MOUSE Serine/arginine-rich-splicing factor 1	28329.2	6.44792	10	10	8	52	357	39	Tube11_SAbiotinIP_T_R1	3	P2191_Zelda_220722_P2191_MR_MH_Tube11_SAbiotinIP_T_R1_results_20220725_1315_peptides.txt
1462	Srsf1	Q6PDM2	SRSF1_MOUSE Serine/arginine-rich splicing factor 1	27744.6	6.44792	10	10	8	52	357	39.8	Tube11_SAbiotinIP_T_R1	3	P2191_Zelda_220722_P2191_MR_MH_Tube11_SAbiotinIP_T_R1_results_20220725_1315_peptides.txt
841	Gstm1	A2AE89	A2AE89_MOUSE Glutathione S-transferase Mu 1	28556.1	5.66688	9	7	5	50	237	25.3	Tube11_SAbiotinIP_T_R1	3	P2191_Zelda_220722_P2191_MR_MH_Tube11_SAbiotinIP_T_R1_results_20220725_1315_peptides.txt
842	Gstm1	P10649	GSTM1_MOUSE Glutathione S-transferase Mu 1	25970	5.66688	9	7	5	50	237	28.3	Tube11_SAbiotinIP_T_R1	3	P2191_Zelda_220722_P2191_MR_MH_Tube11_SAbiotinIP_T_R1_results_20220725_1315_peptides.txt
591	Gapdh	A0A0A0MQF6	A0A0A0MQF6_MOUSE Glyceraldehyde-3-phosphate dehydrogenase	38653.4	5.166	8	5	1	72	213	17.5	Tube11_SAbiotinIP_T_R1	3	P2191_Zelda_220722_P2191_MR_MH_Tube11_SAbiotinIP_T_R1_results_20220725_1315_peptides.txt
592	GAPDH	D2KHZ9	D2KHZ9_MOUSE Glyceraldehyde-3-phosphate dehydrogenase	35810	5.166	8	5	1	72	213	18.9	Tube11_SAbiotinIP_T_R1	3	P2191_Zelda_220722_P2191_MR_MH_Tube11_SAbiotinIP_T_R1_results_20220725_1315_peptides.txt
593	Gapdh	P16858	G3P_MOUSE Glyceraldehyde-3-phosphate dehydrogenase	35810	5.166	8	5	1	72	213	18.9	Tube11_SAbiotinIP_T_R1	3	P2191_Zelda_220722_P2191_MR_MH_Tube11_SAbiotinIP_T_R1_results_20220725_1315_peptides.txt
781	Rpl13-ps3	A0A140T8K8	A0A140T8K8_MOUSE 60S ribosomal protein L13	24008.1	6.35812	8	8	7	92	374	25.5	Tube11_SAbiotinIP_T_R1	3	P2191_Zelda_220722_P2191_MR_MH_Tube11_SAbiotinIP_T_R1_results_20220725_1315_peptides.txt
782	Rpl13	P47963	RL13_MOUSE 60S ribosomal protein L13	24305.5	6.35812	8	8	7	92	374	31.1	Tube11_SAbiotinIP_T_R1	3	P2191_Zelda_220722_P2191_MR_MH_Tube11_SAbiotinIP_T_R1_results_20220725_1315_peptides.txt
991	Grb2	B1AT92	B1AT92_MOUSE Growth factor receptor-bound protein 2	23587.6	6.60465	8	6	6	67	327	25	Tube11_SAbiotinIP_T_R1	3	P2191_Zelda_220722_P2191_MR_MH_Tube11_SAbiotinIP_T_R1_results_20220725_1315_peptides.txt
992	Grb2	Q60631	GRB2_MOUSE Growth factor receptor-bound protein 2	25238.4	6.60465	8	6	6	67	327	23.4	Tube11_SAbiotinIP_T_R1	3	P2191_Zelda_220722_P2191_MR_MH_Tube11_SAbiotinIP_T_R1_results_20220725_1315_peptides.txt
30611	Hnrnpc	Q9Z204-3	HNRPC_MOUSE Isoform 3 of Heterogeneous nuclear ribonucleoproteins C1/C2	32322.5	6.31835	8	8	8	64	317	30.3	Tube11_SAbiotinIP_T_R1	3	P2191_Zelda_220722_P2191_MR_MH_Tube11_SAbiotinIP_T_R1_results_20220725_1315_peptides.txt
30621	Hnrnpc	Q9Z204-5	HNRPC_MOUSE Isoform 5 of Heterogeneous nuclear ribonucleoproteins C1/C2	33651	6.31835	8	8	8	64	317	29	Tube11_SAbiotinIP_T_R1	3	P2191_Zelda_220722_P2191_MR_MH_Tube11_SAbiotinIP_T_R1_results_20220725_1315_peptides.txt
4211	KRT74	###CONTAMINANT###Q7RTS7	K2C74_HUMAN Keratin, type II cytoskeletal 74	57865.4	5.55441	7	5	1	54	161	5.7	Tube11_SAbiotinIP_T_R1	3	P2191_Zelda_220722_P2191_MR_MH_Tube11_SAbiotinIP_T_R1_results_20220725_1315_peptides.txt
4221	KRT73	###CONTAMINANT###Q86Y46	K2C73_HUMAN Keratin, type II cytoskeletal 73	58923.3	5.55441	7	5	1	54	161	5.5	Tube11_SAbiotinIP_T_R1	3	P2191_Zelda_220722_P2191_MR_MH_Tube11_SAbiotinIP_T_R1_results_20220725_1315_peptides.txt
16511	Anxa2	P07356	ANXA2_MOUSE Annexin A2	38676.2	5.48053	7	7	6	83	301	19.7	Tube11_SAbiotinIP_T_R1	3	P2191_Zelda_220722_P2191_MR_MH_Tube11_SAbiotinIP_T_R1_results_20220725_1315_peptides.txt
1652	Anxa2	Q542G9	Q542G9_MOUSE Annexin	38676.2	5.48053	7	7	6	83	301	19.7	Tube11_SAbiotinIP_T_R1	3	P2191_Zelda_220722_P2191_MR_MH_Tube11_SAbiotinIP_T_R1_results_20220725_1315_peptides.txt
1041	Pdap1	B2RTB0	B2RTB0_MOUSE 28 kDa heat- and acid-stable phosphoprotein	20604.9	5.65732	6	6	5	62	246	26.9	Tube11_SAbiotinIP_T_R1	3	P2191_Zelda_220722_P2191_MR_MH_Tube11_SAbiotinIP_T_R1_results_20220725_1315_peptides.txt
1042	Pdap1	Q3UHX2	HAP28_MOUSE 28 kDa heat- and acid-stable phosphoprotein	20604.9	5.65732	6	6	5	62	246	26.9	Tube11_SAbiotinIP_T_R1	3	P2191_Zelda_220722_P2191_MR_MH_Tube11_SAbiotinIP_T_R1_results_20220725_1315_peptides.txt
30011	Anp32b	Q9EST5	AN32B_MOUSE Acidic leucine-rich nuclear phosphoprotein 32 family member B	31078.7	5.97578	6	6	2	56	221	13.9	Tube11_SAbiotinIP_T_R1	3	P2191_Zelda_220722_P2191_MR_MH_Tube11_SAbiotinIP_T_R1_results_20220725_1315_peptides.txt
30021	Anp32b	Q9EST5-2	AN32B_MOUSE Isoform 2 of Acidic leucine-rich nuclear phosphoprotein 32 family member B	37447.3	5.97578	6	6	2	56	221	11.5	Tube11_SAbiotinIP_T_R1	3	P2191_Zelda_220722_P2191_MR_MH_Tube11_SAbiotinIP_T_R1_results_20220725_1315_peptides.txt
311	Prdx1	###CONTAMINANT###P35700	PRDX1_MOUSE Peroxiredoxin-1	22176.5	5.63719	5	4	4	39	135	22.5	Tube11_SAbiotinIP_T_R1	3	P2191_Zelda_220722_P2191_MR_MH_Tube11_SAbiotinIP_T_R1_results_20220725_1315_peptides.txt
3121	Prdx1	P35700	PRDX1_MOUSE Peroxiredoxin-1	22176.5	5.63719	5	4	4	39	135	22.5	Tube11_SAbiotinIP_T_R1	3	P2191_Zelda_220722_P2191_MR_MH_Tube11_SAbiotinIP_T_R1_results_20220725_1315_peptides.txt
601	Gm8797	A0A0A6YW67	A0A0A6YW67_MOUSE MCG23377, isoform CRA_b	8728.02	6.05448	5	4	4	57	147	59	Tube11_SAbiotinIP_T_R1	3	P2191_Zelda_220722_P2191_MR_MH_Tube11_SAbiotinIP_T_R1_results_20220725_1315_peptides.txt
602	Ubc	E9Q5F6	E9Q5F6_MOUSE Polyubiquitin-C (Fragment)	22592	6.05448	5	4	4	57	147	22.8	Tube11_SAbiotinIP_T_R1	3	P2191_Zelda_220722_P2191_MR_MH_Tube11_SAbiotinIP_T_R1_results_20220725_1315_peptides.txt
603	Uba52	E9Q9J0	E9Q9J0_MOUSE Ubiquitin-60S ribosomal protein L40 (Fragment)	10913.7	6.05448	5	4	4	57	147	47.4	Tube11_SAbiotinIP_T_R1	3	P2191_Zelda_220722_P2191_MR_MH_Tube11_SAbiotinIP_T_R1_results_20220725_1315_peptides.txt
604	Gm7808	J3QK04	J3QK04_MOUSE MCG67952	14666.2	6.05448	5	4	4	57	147	35.7	Tube11_SAbiotinIP_T_R1	3	P2191_Zelda_220722_P2191_MR_MH_Tube11_SAbiotinIP_T_R1_results_20220725_1315_peptides.txt
605	Ubb	P0CG49	UBB_MOUSE Polyubiquitin-B	34368.5	6.05448	5	4	4	57	147	15	Tube11_SAbiotinIP_T_R1	3	P2191_Zelda_220722_P2191_MR_MH_Tube11_SAbiotinIP_T_R1_results_20220725_1315_peptides.txt
606	Ubc	P0CG50	UBC_MOUSE Polyubiquitin-C	82550.1	6.05448	5	4	4	57	147	6.3	Tube11_SAbiotinIP_T_R1	3	P2191_Zelda_220722_P2191_MR_MH_Tube11_SAbiotinIP_T_R1_results_20220725_1315_peptides.txt
607	Rps27a	P62983	RS27A_MOUSE Ubiquitin-40S ribosomal protein S27a	17950.9	6.05448	5	4	4	57	147	29.3	Tube11_SAbiotinIP_T_R1	3	P2191_Zelda_220722_P2191_MR_MH_Tube11_SAbiotinIP_T_R1_results_20220725_1315_peptides.txt
608	Uba52	P62984	RL40_MOUSE Ubiquitin-60S ribosomal protein L40	14728.3	6.05448	5	4	4	57	147	35.7	Tube11_SAbiotinIP_T_R1	3	P2191_Zelda_220722_P2191_MR_MH_Tube11_SAbiotinIP_T_R1_results_20220725_1315_peptides.txt
609	Ubb	Q5SX22	Q5SX22_MOUSE Polyubiquitin-B (Fragment)	26619.7	6.05448	5	4	4	57	147	19.4	Tube11_SAbiotinIP_T_R1	3	P2191_Zelda_220722_P2191_MR_MH_Tube11_SAbiotinIP_T_R1_results_20220725_1315_peptides.txt
6010	Uba52	Q66JP1	Q66JP1_MOUSE MCG23116, isoform CRA_a	14728.3	6.05448	5	4	4	57	147	35.7	Tube11_SAbiotinIP_T_R1	3	P2191_Zelda_220722_P2191_MR_MH_Tube11_SAbiotinIP_T_R1_results_20220725_1315_peptides.txt
7311	Acod1	A0A0R4J027	A0A0R4J027_MOUSE Protein Acod1	53746.4	5.06331	5	4	1	31	100	8	Tube11_SAbiotinIP_T_R1	3	P2191_Zelda_220722_P2191_MR_MH_Tube11_SAbiotinIP_T_R1_results_20220725_1315_peptides.txt
7321	Acod1	P54987	IRG1_MOUSE Cis-aconitate decarboxylase	53758.5	5.06331	5	4	1	31	100	8	Tube11_SAbiotinIP_T_R1	3	P2191_Zelda_220722_P2191_MR_MH_Tube11_SAbiotinIP_T_R1_results_20220725_1315_peptides.txt
911	Set	A2BE93	A2BE93_MOUSE Protein SET (Fragment)	24923.7	6.08161	5	5	5	44	187	20.8	Tube11_SAbiotinIP_T_R1	3	P2191_Zelda_220722_P2191_MR_MH_Tube11_SAbiotinIP_T_R1_results_20220725_1315_peptides.txt
912	Set	Q9EQU5	SET_MOUSE Protein SET	33377.8	6.08161	5	5	5	44	187	15.5	Tube11_SAbiotinIP_T_R1	3	P2191_Zelda_220722_P2191_MR_MH_Tube11_SAbiotinIP_T_R1_results_20220725_1315_peptides.txt
9611	Ywhag	A8IP69	A8IP69_MOUSE 14-3-3 protein gamma	28302.6	5.86774	5	5	2	38	162	20.6	Tube11_SAbiotinIP_T_R1	3	P2191_Zelda_220722_P2191_MR_MH_Tube11_SAbiotinIP_T_R1_results_20220725_1315_peptides.txt
9621	Ywhag	P61982	1433G_MOUSE 14-3-3 protein gamma	28302.6	5.86774	5	5	2	38	162	20.6	Tube11_SAbiotinIP_T_R1	3	P2191_Zelda_220722_P2191_MR_MH_Tube11_SAbiotinIP_T_R1_results_20220725_1315_peptides.txt
1091	Hnrnpm	B8JK32	B8JK32_MOUSE Heterogeneous nuclear ribonucleoprotein M	72069.1	5.0957	5	3	3	64	135	6	Tube11_SAbiotinIP_T_R1	3	P2191_Zelda_220722_P2191_MR_MH_Tube11_SAbiotinIP_T_R1_results_20220725_1315_peptides.txt
1092	Hnrnpm	B8JK33	B8JK33_MOUSE Heterogeneous nuclear ribonucleoprotein M	68161.5	5.0957	5	3	3	64	135	6.4	Tube11_SAbiotinIP_T_R1	3	P2191_Zelda_220722_P2191_MR_MH_Tube11_SAbiotinIP_T_R1_results_20220725_1315_peptides.txt
1093	Hnrnpm	Q9D0E1	HNRPM_MOUSE Heterogeneous nuclear ribonucleoprotein M	77648.7	5.0957	5	3	3	64	135	5.6	Tube11_SAbiotinIP_T_R1	3	P2191_Zelda_220722_P2191_MR_MH_Tube11_SAbiotinIP_T_R1_results_20220725_1315_peptides.txt
1094	Hnrnpm	Q9D0E1-2	HNRPM_MOUSE Isoform 2 of Heterogeneous nuclear ribonucleoprotein M	73741.1	5.0957	5	3	3	64	135	5.9	Tube11_SAbiotinIP_T_R1	3	P2191_Zelda_220722_P2191_MR_MH_Tube11_SAbiotinIP_T_R1_results_20220725_1315_peptides.txt
1471	Tpi1	H7BXC3	H7BXC3_MOUSE Triosephosphate isomerase	17997.5	5.87133	5	5	4	71	240	31.5	Tube11_SAbiotinIP_T_R1	3	P2191_Zelda_220722_P2191_MR_MH_Tube11_SAbiotinIP_T_R1_results_20220725_1315_peptides.txt
1472	Tpi1	P17751	TPIS_MOUSE Triosephosphate isomerase	32191.8	5.87133	5	5	4	71	240	17.7	Tube11_SAbiotinIP_T_R1	3	P2191_Zelda_220722_P2191_MR_MH_Tube11_SAbiotinIP_T_R1_results_20220725_1315_peptides.txt
1691	Anxa1	P10107	ANXA1_MOUSE Annexin A1	38734.3	5.64728	5	5	4	65	198	13.3	Tube11_SAbiotinIP_T_R1	3	P2191_Zelda_220722_P2191_MR_MH_Tube11_SAbiotinIP_T_R1_results_20220725_1315_peptides.txt
1692	Anxa1	Q4FJV4	Q4FJV4_MOUSE Annexin	38734.3	5.64728	5	5	4	65	198	13.3	Tube11_SAbiotinIP_T_R1	3	P2191_Zelda_220722_P2191_MR_MH_Tube11_SAbiotinIP_T_R1_results_20220725_1315_peptides.txt
2141	Ywhaq	P68254	1433T_MOUSE 14-3-3 protein theta	27778.3	5.5354	5	4	2	53	154	14.2	Tube11_SAbiotinIP_T_R1	3	P2191_Zelda_220722_P2191_MR_MH_Tube11_SAbiotinIP_T_R1_results_20220725_1315_peptides.txt
2142	Ywhaq	P68254-2	1433T_MOUSE Isoform 2 of 14-3-3 protein theta	27700.5	5.5354	5	4	2	53	154	14.3	Tube11_SAbiotinIP_T_R1	3	P2191_Zelda_220722_P2191_MR_MH_Tube11_SAbiotinIP_T_R1_results_20220725_1315_peptides.txt
2361	Polr2e	Q3V214	Q3V214_MOUSE DNA-directed RNA polymerases I, II, and III subunit RPABC1	24570.3	5.10815	5	3	3	53	134	15.2	Tube11_SAbiotinIP_T_R1	3	P2191_Zelda_220722_P2191_MR_MH_Tube11_SAbiotinIP_T_R1_results_20220725_1315_peptides.txt
2362	Polr2e	Q80UW8	RPAB1_MOUSE DNA-directed RNA polymerases I, II, and III subunit RPABC1	24570.3	5.10815	5	3	3	53	134	15.2	Tube11_SAbiotinIP_T_R1	3	P2191_Zelda_220722_P2191_MR_MH_Tube11_SAbiotinIP_T_R1_results_20220725_1315_peptides.txt
561	Nucks1	A0A087WRY3	A0A087WRY3_MOUSE Nuclear ubiquitous casein and cyclin-dependent kinase substrate 1	26184.2	5.64789	4	4	3	37	121	9.4	Tube11_SAbiotinIP_T_R1	3	P2191_Zelda_220722_P2191_MR_MH_Tube11_SAbiotinIP_T_R1_results_20220725_1315_peptides.txt
562	Nucks1	Q80XU3	NUCKS_MOUSE Nuclear ubiquitous casein and cyclin-dependent kinase substrate 1	26313.3	5.64789	4	4	3	37	121	9.4	Tube11_SAbiotinIP_T_R1	3	P2191_Zelda_220722_P2191_MR_MH_Tube11_SAbiotinIP_T_R1_results_20220725_1315_peptides.txt
801	Rpl23a-ps3	A0A140T8M7	A0A140T8M7_MOUSE Protein Rpl23a-ps3	17698.1	5.53867	4	4	4	56	184	18.5	Tube11_SAbiotinIP_T_R1	3	P2191_Zelda_220722_P2191_MR_MH_Tube11_SAbiotinIP_T_R1_results_20220725_1315_peptides.txt
802	Rpl23a	P62751	RL23A_MOUSE 60S ribosomal protein L23a	17695.1	5.53867	4	4	4	56	184	18.5	Tube11_SAbiotinIP_T_R1	3	P2191_Zelda_220722_P2191_MR_MH_Tube11_SAbiotinIP_T_R1_results_20220725_1315_peptides.txt
803	Rpl23a	Q5M9M5	Q5M9M5_MOUSE 60S ribosomal protein L23a	17695.1	5.53867	4	4	4	56	184	18.5	Tube11_SAbiotinIP_T_R1	3	P2191_Zelda_220722_P2191_MR_MH_Tube11_SAbiotinIP_T_R1_results_20220725_1315_peptides.txt
1221	Psma6	E0CXB1	E0CXB1_MOUSE Proteasome subunit alpha type-6	25264.2	4.98649	4	4	3	58	166	15.4	Tube11_SAbiotinIP_T_R1	3	P2191_Zelda_220722_P2191_MR_MH_Tube11_SAbiotinIP_T_R1_results_20220725_1315_peptides.txt
1222	Psma6	Q9QUM9	PSA6_MOUSE Proteasome subunit alpha type-6	27372.4	4.98649	4	4	3	58	166	14.2	Tube11_SAbiotinIP_T_R1	3	P2191_Zelda_220722_P2191_MR_MH_Tube11_SAbiotinIP_T_R1_results_20220725_1315_peptides.txt
15112	Srsf5	O35326	SRSF5_MOUSE Serine/arginine-rich splicing factor 5	30891.4	5.37116	4	4	3	35	119	16.7	Tube11_SAbiotinIP_T_R1	3	P2191_Zelda_220722_P2191_MR_MH_Tube11_SAbiotinIP_T_R1_results_20220725_1315_peptides.txt
15122	Srsf5	Q9D8S5	Q9D8S5_MOUSE MCG7614, isoform CRA_c	30978.5	5.37116	4	4	3	35	119	16.6	Tube11_SAbiotinIP_T_R1	3	P2191_Zelda_220722_P2191_MR_MH_Tube11_SAbiotinIP_T_R1_results_20220725_1315_peptides.txt
1841	Ctsg	P28293	CATG_MOUSE Cathepsin G	29095.6	5.07774	4	4	3	30	106	17.2	Tube11_SAbiotinIP_T_R1	3	P2191_Zelda_220722_P2191_MR_MH_Tube11_SAbiotinIP_T_R1_results_20220725_1315_peptides.txt
1842	Ctsg	Q059V7	Q059V7_MOUSE Cathepsin G	29095.6	5.07774	4	4	3	30	106	17.2	Tube11_SAbiotinIP_T_R1	3	P2191_Zelda_220722_P2191_MR_MH_Tube11_SAbiotinIP_T_R1_results_20220725_1315_peptides.txt
1881	Rab5c	P35278	RAB5C_MOUSE Ras-related protein Rab-5C	23412.5	5.76515	4	4	4	74	229	19.4	Tube11_SAbiotinIP_T_R1	3	P2191_Zelda_220722_P2191_MR_MH_Tube11_SAbiotinIP_T_R1_results_20220725_1315_peptides.txt
1882	Rab5c	Q3TJ39	Q3TJ39_MOUSE RAB5C, member RAS oncogene family, isoform CRA_a	23412.5	5.76515	4	4	4	74	229	19.4	Tube11_SAbiotinIP_T_R1	3	P2191_Zelda_220722_P2191_MR_MH_Tube11_SAbiotinIP_T_R1_results_20220725_1315_peptides.txt
1883	Rab5c	Q8C266	Q8C266_MOUSE Ras-related protein Rab-5C	25351.8	5.76515	4	4	4	74	229	17.9	Tube11_SAbiotinIP_T_R1	3	P2191_Zelda_220722_P2191_MR_MH_Tube11_SAbiotinIP_T_R1_results_20220725_1315_peptides.txt
24011	Rab14	Q50HX4	Q50HX4_MOUSE RAB14 protein	23896.9	5.35531	4	4	3	40	129	25	Tube11_SAbiotinIP_T_R1	3	P2191_Zelda_220722_P2191_MR_MH_Tube11_SAbiotinIP_T_R1_results_20220725_1315_peptides.txt
24021	Rab14	Q91V41	RAB14_MOUSE Ras-related protein Rab-14	23896.9	5.35531	4	4	3	40	129	25	Tube11_SAbiotinIP_T_R1	3	P2191_Zelda_220722_P2191_MR_MH_Tube11_SAbiotinIP_T_R1_results_20220725_1315_peptides.txt
2461	Npm1	Q5SQB5	Q5SQB5_MOUSE Nucleophosmin	31723	5.81012	4	4	3	48	149	21.7	Tube11_SAbiotinIP_T_R1	3	P2191_Zelda_220722_P2191_MR_MH_Tube11_SAbiotinIP_T_R1_results_20220725_1315_peptides.txt
2462	Npm1	Q5SQB7	Q5SQB7_MOUSE MCG68069	32560.1	5.81012	4	4	3	48	149	21.2	Tube11_SAbiotinIP_T_R1	3	P2191_Zelda_220722_P2191_MR_MH_Tube11_SAbiotinIP_T_R1_results_20220725_1315_peptides.txt
2463	Npm1	Q61937	NPM_MOUSE Nucleophosmin	32560.1	5.81012	4	4	3	48	149	21.2	Tube11_SAbiotinIP_T_R1	3	P2191_Zelda_220722_P2191_MR_MH_Tube11_SAbiotinIP_T_R1_results_20220725_1315_peptides.txt
2464	Npm1	Q9DAY9	Q9DAY9_MOUSE Nucleophosmin	28385.2	5.81012	4	4	3	48	149	24	Tube11_SAbiotinIP_T_R1	3	P2191_Zelda_220722_P2191_MR_MH_Tube11_SAbiotinIP_T_R1_results_20220725_1315_peptides.txt
751	Tgm1	A0A0R4J293	A0A0R4J293_MOUSE Protein-glutamine gamma-glutamyltransferase K	89795.6	5.33524	3	3	3	72	137	3.9	Tube11_SAbiotinIP_T_R1	3	P2191_Zelda_220722_P2191_MR_MH_Tube11_SAbiotinIP_T_R1_results_20220725_1315_peptides.txt
752	Tgm1	Q9JLF6	TGM1_MOUSE Protein-glutamine gamma-glutamyltransferase K	89825.6	5.33524	3	3	3	72	137	3.9	Tube11_SAbiotinIP_T_R1	3	P2191_Zelda_220722_P2191_MR_MH_Tube11_SAbiotinIP_T_R1_results_20220725_1315_peptides.txt
1021	Rab5b	B2RPS1	B2RPS1_MOUSE RAB5B, member RAS oncogene family	23706.8	5.10389	3	3	3	43	116	19.4	Tube11_SAbiotinIP_T_R1	3	P2191_Zelda_220722_P2191_MR_MH_Tube11_SAbiotinIP_T_R1_results_20220725_1315_peptides.txt
1022	Rab5b	P61021	RAB5B_MOUSE Ras-related protein Rab-5B	23706.8	5.10389	3	3	3	43	116	19.4	Tube11_SAbiotinIP_T_R1	3	P2191_Zelda_220722_P2191_MR_MH_Tube11_SAbiotinIP_T_R1_results_20220725_1315_peptides.txt
14511	Ranbp1	H7BX22	H7BX22_MOUSE Ran-specific GTPase-activating protein	17887.4	5.17815	3	3	3	53	118	20.1	Tube11_SAbiotinIP_T_R1	3	P2191_Zelda_220722_P2191_MR_MH_Tube11_SAbiotinIP_T_R1_results_20220725_1315_peptides.txt
14521	Ranbp1	P34022	RANG_MOUSE Ran-specific GTPase-activating protein	23596.4	5.17815	3	3	3	53	118	15.2	Tube11_SAbiotinIP_T_R1	3	P2191_Zelda_220722_P2191_MR_MH_Tube11_SAbiotinIP_T_R1_results_20220725_1315_peptides.txt
17111	Hist1h2bf	P10853	H2B1F_MOUSE Histone H2B type 1-F/J/L	13936.2	5.75676	3	3	3	87	181	27.6	Tube11_SAbiotinIP_T_R1	3	P2191_Zelda_220722_P2191_MR_MH_Tube11_SAbiotinIP_T_R1_results_20220725_1315_peptides.txt
1712	Hist1h2bh	Q64478	H2B1H_MOUSE Histone H2B type 1-H	13920.2	5.75676	3	3	3	87	181	27.6	Tube11_SAbiotinIP_T_R1	3	P2191_Zelda_220722_P2191_MR_MH_Tube11_SAbiotinIP_T_R1_results_20220725_1315_peptides.txt
1713	Hist1h2bc	Q6ZWY9	H2B1C_MOUSE Histone H2B type 1-C/E/G	13906.1	5.75676	3	3	3	87	181	27.6	Tube11_SAbiotinIP_T_R1	3	P2191_Zelda_220722_P2191_MR_MH_Tube11_SAbiotinIP_T_R1_results_20220725_1315_peptides.txt
17211	Hsp90ab1	P11499	HS90B_MOUSE Heat shock protein HSP 90-beta	83281.2	NA	3	3	1	54	106	5.4	Tube11_SAbiotinIP_T_R1	3	P2191_Zelda_220722_P2191_MR_MH_Tube11_SAbiotinIP_T_R1_results_20220725_1315_peptides.txt
17221	Hsp90ab1	Q71LX8	Q71LX8_MOUSE Heat shock protein 84b	83281.2	NA	3	3	1	54	106	5.4	Tube11_SAbiotinIP_T_R1	3	P2191_Zelda_220722_P2191_MR_MH_Tube11_SAbiotinIP_T_R1_results_20220725_1315_peptides.txt
1781	Eno1	P17182	ENOA_MOUSE Alpha-enolase	47140.8	4.90785	3	3	2	79	152	11.7	Tube11_SAbiotinIP_T_R1	3	P2191_Zelda_220722_P2191_MR_MH_Tube11_SAbiotinIP_T_R1_results_20220725_1315_peptides.txt
1782	EG433182	Q5FW97	Q5FW97_MOUSE Alpha-enolase	47140.8	4.90785	3	3	2	79	152	11.7	Tube11_SAbiotinIP_T_R1	3	P2191_Zelda_220722_P2191_MR_MH_Tube11_SAbiotinIP_T_R1_results_20220725_1315_peptides.txt
1961	Pkm	P52480	KPYM_MOUSE Pyruvate kinase PKM	57844.9	5.08913	3	3	2	70	143	7.9	Tube11_SAbiotinIP_T_R1	3	P2191_Zelda_220722_P2191_MR_MH_Tube11_SAbiotinIP_T_R1_results_20220725_1315_peptides.txt
1962	Pkm	P52480-2	KPYM_MOUSE Isoform M1 of Pyruvate kinase PKM	57985.1	5.08913	3	3	2	70	143	7.9	Tube11_SAbiotinIP_T_R1	3	P2191_Zelda_220722_P2191_MR_MH_Tube11_SAbiotinIP_T_R1_results_20220725_1315_peptides.txt
2011	Rps8	P62242	RS8_MOUSE 40S ribosomal protein S8	24205.2	5.59147	3	3	2	81	139	17.2	Tube11_SAbiotinIP_T_R1	3	P2191_Zelda_220722_P2191_MR_MH_Tube11_SAbiotinIP_T_R1_results_20220725_1315_peptides.txt
2012	Rps8	Q497E9	Q497E9_MOUSE 40S ribosomal protein S8	24205.2	5.59147	3	3	2	81	139	17.2	Tube11_SAbiotinIP_T_R1	3	P2191_Zelda_220722_P2191_MR_MH_Tube11_SAbiotinIP_T_R1_results_20220725_1315_peptides.txt
2251	Hnrnpab	Q20BD0	Q20BD0_MOUSE Heterogeneous nuclear ribonucleoprotein A/B	36210.8	5.22661	3	3	2	60	110	9.3	Tube11_SAbiotinIP_T_R1	3	P2191_Zelda_220722_P2191_MR_MH_Tube11_SAbiotinIP_T_R1_results_20220725_1315_peptides.txt
2252	Hnrnpab	Q544Z3	Q544Z3_MOUSE Heterogeneous nuclear ribonucleoprotein A/B	30831.3	5.22661	3	3	2	60	110	10.8	Tube11_SAbiotinIP_T_R1	3	P2191_Zelda_220722_P2191_MR_MH_Tube11_SAbiotinIP_T_R1_results_20220725_1315_peptides.txt
2253	Hnrnpab	Q80XR6	Q80XR6_MOUSE Heterogeneous nuclear ribonucleoprotein A/B	33816.3	5.22661	3	3	2	60	110	9.9	Tube11_SAbiotinIP_T_R1	3	P2191_Zelda_220722_P2191_MR_MH_Tube11_SAbiotinIP_T_R1_results_20220725_1315_peptides.txt
2254	Hnrnpab	Q99020	ROAA_MOUSE Heterogeneous nuclear ribonucleoprotein A/B	30831.3	5.22661	3	3	2	60	110	10.8	Tube11_SAbiotinIP_T_R1	3	P2191_Zelda_220722_P2191_MR_MH_Tube11_SAbiotinIP_T_R1_results_20220725_1315_peptides.txt
2381	2700060E02Rik	Q4VA29	Q4VA29_MOUSE MCG140066	28152.2	5.77349	3	3	3	94	169	12.2	Tube11_SAbiotinIP_T_R1	3	P2191_Zelda_220722_P2191_MR_MH_Tube11_SAbiotinIP_T_R1_results_20220725_1315_peptides.txt
2382	sp|Q9CQE8|CN166_MOUSE UPF0568 protein C14orf166 homolog	Q9CQE8	CN166_MOUSE UPF0568 protein C14orf166 homolog	28152.2	5.77349	3	3	3	94	169	12.2	Tube11_SAbiotinIP_T_R1	3	P2191_Zelda_220722_P2191_MR_MH_Tube11_SAbiotinIP_T_R1_results_20220725_1315_peptides.txt
681	Serbp1	A0A0N4SUN8	A0A0N4SUN8_MOUSE Plasminogen activator inhibitor 1 RNA-binding protein	17036.2	5.32165	2	2	2	82	124	12.8	Tube11_SAbiotinIP_T_R1	3	P2191_Zelda_220722_P2191_MR_MH_Tube11_SAbiotinIP_T_R1_results_20220725_1315_peptides.txt
682	Serbp1	A0A0N4SUQ1	A0A0N4SUQ1_MOUSE Plasminogen activator inhibitor 1 RNA-binding protein	16078.1	5.32165	2	2	2	82	124	13.5	Tube11_SAbiotinIP_T_R1	3	P2191_Zelda_220722_P2191_MR_MH_Tube11_SAbiotinIP_T_R1_results_20220725_1315_peptides.txt
683	Serbp1	A0A0N4SV32	A0A0N4SV32_MOUSE Plasminogen activator inhibitor 1 RNA-binding protein	39644.6	5.32165	2	2	2	82	124	5.5	Tube11_SAbiotinIP_T_R1	3	P2191_Zelda_220722_P2191_MR_MH_Tube11_SAbiotinIP_T_R1_results_20220725_1315_peptides.txt
684	Serbp1	A0A0N4SWH2	A0A0N4SWH2_MOUSE Plasminogen activator inhibitor 1 RNA-binding protein	22702.3	5.32165	2	2	2	82	124	9.4	Tube11_SAbiotinIP_T_R1	3	P2191_Zelda_220722_P2191_MR_MH_Tube11_SAbiotinIP_T_R1_results_20220725_1315_peptides.txt
685	Serbp1	Q3UMP4	Q3UMP4_MOUSE Plasminogen activator inhibitor 1 RNA-binding protein	44005.4	5.32165	2	2	2	82	124	5	Tube11_SAbiotinIP_T_R1	3	P2191_Zelda_220722_P2191_MR_MH_Tube11_SAbiotinIP_T_R1_results_20220725_1315_peptides.txt
686	Serbp1	Q9CY58	PAIRB_MOUSE Plasminogen activator inhibitor 1 RNA-binding protein	44714.1	5.32165	2	2	2	82	124	4.9	Tube11_SAbiotinIP_T_R1	3	P2191_Zelda_220722_P2191_MR_MH_Tube11_SAbiotinIP_T_R1_results_20220725_1315_peptides.txt
687	Serbp1	Q9CY58-2	PAIRB_MOUSE Isoform 2 of Plasminogen activator inhibitor 1 RNA-binding protein	42944.1	5.32165	2	2	2	82	124	5.1	Tube11_SAbiotinIP_T_R1	3	P2191_Zelda_220722_P2191_MR_MH_Tube11_SAbiotinIP_T_R1_results_20220725_1315_peptides.txt
688	Serbp1	Q9CY58-3	PAIRB_MOUSE Isoform 3 of Plasminogen activator inhibitor 1 RNA-binding protein	42235.4	5.32165	2	2	2	82	124	5.2	Tube11_SAbiotinIP_T_R1	3	P2191_Zelda_220722_P2191_MR_MH_Tube11_SAbiotinIP_T_R1_results_20220725_1315_peptides.txt
689	Serbp1	Q9CY58-4	PAIRB_MOUSE Isoform 4 of Plasminogen activator inhibitor 1 RNA-binding protein	25678.5	5.32165	2	2	2	82	124	8.5	Tube11_SAbiotinIP_T_R1	3	P2191_Zelda_220722_P2191_MR_MH_Tube11_SAbiotinIP_T_R1_results_20220725_1315_peptides.txt
1201	Atp5a1	D3Z6F5	D3Z6F5_MOUSE ATP synthase subunit alpha	54594.6	4.85065	2	2	2	73	114	5.4	Tube11_SAbiotinIP_T_R1	3	P2191_Zelda_220722_P2191_MR_MH_Tube11_SAbiotinIP_T_R1_results_20220725_1315_peptides.txt
1202	Atp5a1	Q03265	ATPA_MOUSE ATP synthase subunit alpha, mitochondrial	59752.6	4.85065	2	2	2	73	114	4.9	Tube11_SAbiotinIP_T_R1	3	P2191_Zelda_220722_P2191_MR_MH_Tube11_SAbiotinIP_T_R1_results_20220725_1315_peptides.txt
12611	Gm20425	E9Q035	E9Q035_MOUSE Protein Gm20425	107796	5.29191	2	2	2	67	124	2	Tube11_SAbiotinIP_T_R1	3	P2191_Zelda_220722_P2191_MR_MH_Tube11_SAbiotinIP_T_R1_results_20220725_1315_peptides.txt
12621	Srprb	P47758	SRPRB_MOUSE Signal recognition particle receptor subunit beta	29579	5.29191	2	2	2	67	124	7.4	Tube11_SAbiotinIP_T_R1	3	P2191_Zelda_220722_P2191_MR_MH_Tube11_SAbiotinIP_T_R1_results_20220725_1315_peptides.txt
1641	Tuba1b	P05213	TBA1B_MOUSE Tubulin alpha-1B chain	50151.6	5.57868	2	2	2	64	106	5.3	Tube11_SAbiotinIP_T_R1	3	P2191_Zelda_220722_P2191_MR_MH_Tube11_SAbiotinIP_T_R1_results_20220725_1315_peptides.txt
1642	Tuba1a	P68369	TBA1A_MOUSE Tubulin alpha-1A chain	50135.6	5.57868	2	2	2	64	106	5.3	Tube11_SAbiotinIP_T_R1	3	P2191_Zelda_220722_P2191_MR_MH_Tube11_SAbiotinIP_T_R1_results_20220725_1315_peptides.txt
1643	Tuba1c	P68373	TBA1C_MOUSE Tubulin alpha-1C chain	49909.4	5.57868	2	2	2	64	106	5.3	Tube11_SAbiotinIP_T_R1	3	P2191_Zelda_220722_P2191_MR_MH_Tube11_SAbiotinIP_T_R1_results_20220725_1315_peptides.txt
1644	Tuba1c	Q52L87	Q52L87_MOUSE Tubulin alpha-1C chain	49909.4	5.57868	2	2	2	64	106	5.3	Tube11_SAbiotinIP_T_R1	3	P2191_Zelda_220722_P2191_MR_MH_Tube11_SAbiotinIP_T_R1_results_20220725_1315_peptides.txt
1941	Rpl29	P47915	RL29_MOUSE 60S ribosomal protein L29	17587	5.6553	2	2	2	65	110	11.8	Tube11_SAbiotinIP_T_R1	3	P2191_Zelda_220722_P2191_MR_MH_Tube11_SAbiotinIP_T_R1_results_20220725_1315_peptides.txt
1942	Rpl29	Q5M8M8	Q5M8M8_MOUSE 60S ribosomal protein L29	17587	5.6553	2	2	2	65	110	11.8	Tube11_SAbiotinIP_T_R1	3	P2191_Zelda_220722_P2191_MR_MH_Tube11_SAbiotinIP_T_R1_results_20220725_1315_peptides.txt
2151	Naca	P70670	NACAM_MOUSE Nascent polypeptide-associated complex subunit alpha, muscle-specific form	220499	5.4686	2	2	1	86	110	1.3	Tube11_SAbiotinIP_T_R1	3	P2191_Zelda_220722_P2191_MR_MH_Tube11_SAbiotinIP_T_R1_results_20220725_1315_peptides.txt
2152	Naca	Q60817	NACA_MOUSE Nascent polypeptide-associated complex subunit alpha	23383.9	5.4686	2	2	1	86	110	13.4	Tube11_SAbiotinIP_T_R1	3	P2191_Zelda_220722_P2191_MR_MH_Tube11_SAbiotinIP_T_R1_results_20220725_1315_peptides.txt
124	KRT1	###CONTAMINANT###P04264	K2C1_HUMAN Keratin, type II cytoskeletal 1	66038.7	7.54014	45	35	31	105	1714	54.6	Tube12_BiotinIP_T_R1	4	P2191_Zelda_220722_P2191_MR_MH_Tube12_BiotinIP_T_R1_results_20220725_1315_peptides.txt
234	KRT9	###CONTAMINANT###P35527	K1C9_HUMAN Keratin, type I cytoskeletal 9	62064.3	6.37046	45	29	28	154	1506	52.7	Tube12_BiotinIP_T_R1	4	P2191_Zelda_220722_P2191_MR_MH_Tube12_BiotinIP_T_R1_results_20220725_1315_peptides.txt
254	KRT2	###CONTAMINANT###P35908	K22E_HUMAN Keratin, type II cytoskeletal 2 epidermal	65432.9	5.92671	39	35	22	166	1712	60.9	Tube12_BiotinIP_T_R1	4	P2191_Zelda_220722_P2191_MR_MH_Tube12_BiotinIP_T_R1_results_20220725_1315_peptides.txt
183	KRT10	###CONTAMINANT###P13645	K1C10_HUMAN Keratin, type I cytoskeletal 10	58827.1	5.96388	32	27	15	150	1319	46.5	Tube12_BiotinIP_T_R1	4	P2191_Zelda_220722_P2191_MR_MH_Tube12_BiotinIP_T_R1_results_20220725_1315_peptides.txt
113	KRT6B	###CONTAMINANT###P04259	K2C6B_HUMAN Keratin, type II cytoskeletal 6B	60067	5.36919	26	24	4	96	1121	41.9	Tube12_BiotinIP_T_R1	4	P2191_Zelda_220722_P2191_MR_MH_Tube12_BiotinIP_T_R1_results_20220725_1315_peptides.txt
212	sp|###CONTAMINANT###P00761|TRYP_PIG Trypsin	###CONTAMINANT###P00761	TRYP_PIG Trypsin	24409.5	5.61551	24	4	4	77	232	25	Tube12_BiotinIP_T_R1	4	P2191_Zelda_220722_P2191_MR_MH_Tube12_BiotinIP_T_R1_results_20220725_1315_peptides.txt
194	KRT5	###CONTAMINANT###P13647	K2C5_HUMAN Keratin, type II cytoskeletal 5	62378.3	6.43953	24	22	12	73	758	34.7	Tube12_BiotinIP_T_R1	4	P2191_Zelda_220722_P2191_MR_MH_Tube12_BiotinIP_T_R1_results_20220725_1315_peptides.txt
264	KRT6C	###CONTAMINANT###P48668	K2C6C_HUMAN Keratin, type II cytoskeletal 6C	60025	NA	22	21	0	96	948	38.4	Tube12_BiotinIP_T_R1	4	P2191_Zelda_220722_P2191_MR_MH_Tube12_BiotinIP_T_R1_results_20220725_1315_peptides.txt
4	KRT14	###CONTAMINANT###P02533	K1C14_HUMAN Keratin, type I cytoskeletal 14	51561.5	5.53135	20	17	4	86	625	38.3	Tube12_BiotinIP_T_R1	4	P2191_Zelda_220722_P2191_MR_MH_Tube12_BiotinIP_T_R1_results_20220725_1315_peptides.txt
56	KRT6A	###CONTAMINANT###P02538	K2C6A_HUMAN Keratin, type II cytoskeletal 6A	60044.9	7.11857	20	19	1	96	889	34.5	Tube12_BiotinIP_T_R1	4	P2191_Zelda_220722_P2191_MR_MH_Tube12_BiotinIP_T_R1_results_20220725_1315_peptides.txt
168	KRT16	###CONTAMINANT###P08779	K1C16_HUMAN Keratin, type I cytoskeletal 16	51267.8	6.33458	18	17	7	77	609	39	Tube12_BiotinIP_T_R1	4	P2191_Zelda_220722_P2191_MR_MH_Tube12_BiotinIP_T_R1_results_20220725_1315_peptides.txt
284	KRT17	###CONTAMINANT###Q04695	K1C17_HUMAN Keratin, type I cytoskeletal 17	48105.7	5.68539	17	16	7	67	534	36.5	Tube12_BiotinIP_T_R1	4	P2191_Zelda_220722_P2191_MR_MH_Tube12_BiotinIP_T_R1_results_20220725_1315_peptides.txt
344	HRNR	###CONTAMINANT###Q86YZ3	HORN_HUMAN Hornerin	282390	6.08007	16	16	16	114	849	8.5	Tube12_BiotinIP_T_R1	4	P2191_Zelda_220722_P2191_MR_MH_Tube12_BiotinIP_T_R1_results_20220725_1315_peptides.txt
103	ALB	###CONTAMINANT###P02769	ALBU_BOVIN Serum albumin	69293.4	6.52	12	12	12	80	550	21.7	Tube12_BiotinIP_T_R1	4	P2191_Zelda_220722_P2191_MR_MH_Tube12_BiotinIP_T_R1_results_20220725_1315_peptides.txt
306	FLG2	###CONTAMINANT###Q5D862	FILA2_HUMAN Filaggrin-2	248073	5.63053	9	9	9	67	358	6.7	Tube12_BiotinIP_T_R1	4	P2191_Zelda_220722_P2191_MR_MH_Tube12_BiotinIP_T_R1_results_20220725_1315_peptides.txt
1501	Ywhab	Q9CQV8	1433B_MOUSE 14-3-3 protein beta/alpha	28086.4	5.34464	8	7	3	49	238	24.7	Tube12_BiotinIP_T_R1	4	P2191_Zelda_220722_P2191_MR_MH_Tube12_BiotinIP_T_R1_results_20220725_1315_peptides.txt
332	KRT77	###CONTAMINANT###Q7Z794	K2C1B_HUMAN Keratin, type II cytoskeletal 1b	61901.4	5.25114	6	6	4	42	178	12.1	Tube12_BiotinIP_T_R1	4	P2191_Zelda_220722_P2191_MR_MH_Tube12_BiotinIP_T_R1_results_20220725_1315_peptides.txt
105	Tpi1	P17751	TPIS_MOUSE Triosephosphate isomerase	32191.8	5.7797	6	6	6	80	266	24.7	Tube12_BiotinIP_T_R1	4	P2191_Zelda_220722_P2191_MR_MH_Tube12_BiotinIP_T_R1_results_20220725_1315_peptides.txt
148	Arhgdia	Q99PT1	GDIR1_MOUSE Rho GDP-dissociation inhibitor 1	23407.4	6.08829	6	6	6	61	233	41.5	Tube12_BiotinIP_T_R1	4	P2191_Zelda_220722_P2191_MR_MH_Tube12_BiotinIP_T_R1_results_20220725_1315_peptides.txt
93	LGB	###CONTAMINANT###P02754	LACB_BOVIN Beta-lactoglobulin	19883.3	5.25532	5	4	4	50	159	19.6	Tube12_BiotinIP_T_R1	4	P2191_Zelda_220722_P2191_MR_MH_Tube12_BiotinIP_T_R1_results_20220725_1315_peptides.txt
153	KRT8	###CONTAMINANT###P05787	K2C8_HUMAN Keratin, type II cytoskeletal 8	53704.2	4.57907	5	5	3	59	179	13.2	Tube12_BiotinIP_T_R1	4	P2191_Zelda_220722_P2191_MR_MH_Tube12_BiotinIP_T_R1_results_20220725_1315_peptides.txt
206	FLG	###CONTAMINANT###P20930	FILA_HUMAN Filaggrin	435170	5.63903	5	5	5	70	229	1.8	Tube12_BiotinIP_T_R1	4	P2191_Zelda_220722_P2191_MR_MH_Tube12_BiotinIP_T_R1_results_20220725_1315_peptides.txt
78	Dsp	E9Q557	DESP_MOUSE Desmoplakin	332912	5.59358	5	5	5	38	141	1.6	Tube12_BiotinIP_T_R1	4	P2191_Zelda_220722_P2191_MR_MH_Tube12_BiotinIP_T_R1_results_20220725_1315_peptides.txt
95	Hnrnpa2b1	O88569	ROA2_MOUSE Heterogeneous nuclear ribonucleoproteins A2/B1	37402.7	5.11704	5	4	3	54	143	9.3	Tube12_BiotinIP_T_R1	4	P2191_Zelda_220722_P2191_MR_MH_Tube12_BiotinIP_T_R1_results_20220725_1315_peptides.txt
1271	Ywhah	P68510	1433F_MOUSE 14-3-3 protein eta	28211.7	5.9403	5	5	2	49	152	20.2	Tube12_BiotinIP_T_R1	4	P2191_Zelda_220722_P2191_MR_MH_Tube12_BiotinIP_T_R1_results_20220725_1315_peptides.txt
130	Jup	Q02257	PLAK_MOUSE Junction plakoglobin	81800.8	5.50614	5	5	5	54	178	7.9	Tube12_BiotinIP_T_R1	4	P2191_Zelda_220722_P2191_MR_MH_Tube12_BiotinIP_T_R1_results_20220725_1315_peptides.txt
1411	Bcap31	Q61335	BAP31_MOUSE B-cell receptor-associated protein 31	27956.6	5.42249	5	3	3	46	116	12.2	Tube12_BiotinIP_T_R1	4	P2191_Zelda_220722_P2191_MR_MH_Tube12_BiotinIP_T_R1_results_20220725_1315_peptides.txt
151	Rpl14	Q9CR57	RL14_MOUSE 60S ribosomal protein L14	23564.1	5.34173	5	5	5	58	196	22.5	Tube12_BiotinIP_T_R1	4	P2191_Zelda_220722_P2191_MR_MH_Tube12_BiotinIP_T_R1_results_20220725_1315_peptides.txt
72	CSN2	###CONTAMINANT###P02666	CASB_BOVIN Beta-casein	25107.3	6.65395	4	4	4	41	110	12.4	Tube12_BiotinIP_T_R1	4	P2191_Zelda_220722_P2191_MR_MH_Tube12_BiotinIP_T_R1_results_20220725_1315_peptides.txt
175	AHSG	###CONTAMINANT###P12763	FETUA_BOVIN Alpha-2-HS-glycoprotein	38418.8	4.99798	4	4	4	50	140	15.8	Tube12_BiotinIP_T_R1	4	P2191_Zelda_220722_P2191_MR_MH_Tube12_BiotinIP_T_R1_results_20220725_1315_peptides.txt
1251	Ywhaz	P63101	1433Z_MOUSE 14-3-3 protein zeta/delta	27771.1	5.92696	4	4	2	49	127	15	Tube12_BiotinIP_T_R1	4	P2191_Zelda_220722_P2191_MR_MH_Tube12_BiotinIP_T_R1_results_20220725_1315_peptides.txt
1473	Krt84	Q99M73	KRT84_MOUSE Keratin, type II cuticular Hb4	64983	4.82278	4	4	3	43	121	6.8	Tube12_BiotinIP_T_R1	4	P2191_Zelda_220722_P2191_MR_MH_Tube12_BiotinIP_T_R1_results_20220725_1315_peptides.txt
354	KRT78	###CONTAMINANT###Q8N1N4	K2C78_HUMAN Keratin, type II cytoskeletal 78	56865.8	5.12131	3	3	2	47	100	6.3	Tube12_BiotinIP_T_R1	4	P2191_Zelda_220722_P2191_MR_MH_Tube12_BiotinIP_T_R1_results_20220725_1315_peptides.txt
94	Sfn	O70456	1433S_MOUSE 14-3-3 protein sigma	27706	NA	3	3	1	49	105	10.8	Tube12_BiotinIP_T_R1	4	P2191_Zelda_220722_P2191_MR_MH_Tube12_BiotinIP_T_R1_results_20220725_1315_peptides.txt
1311	Atp5a1	Q03265	ATPA_MOUSE ATP synthase subunit alpha, mitochondrial	59752.6	4.68136	2	2	2	64	100	5.8	Tube12_BiotinIP_T_R1	4	P2191_Zelda_220722_P2191_MR_MH_Tube12_BiotinIP_T_R1_results_20220725_1315_peptides.txt
2711	ACTB	###CONTAMINANT###P60712	ACTB_BOVIN Actin, cytoplasmic 1	41736.7	5.05748	11	9	1	65	352	27.7	Tube12_BiotinIP_T_R1	4	P2191_Zelda_220722_P2191_MR_MH_Tube12_BiotinIP_T_R1_results_20220725_1315_peptides.txt
272	Actb	B2RRX1	B2RRX1_MOUSE Actin, beta	41736.7	5.05748	11	9	1	65	352	27.7	Tube12_BiotinIP_T_R1	4	P2191_Zelda_220722_P2191_MR_MH_Tube12_BiotinIP_T_R1_results_20220725_1315_peptides.txt
273	Actb	P60710	ACTB_MOUSE Actin, cytoplasmic 1	41736.7	5.05748	11	9	1	65	352	27.7	Tube12_BiotinIP_T_R1	4	P2191_Zelda_220722_P2191_MR_MH_Tube12_BiotinIP_T_R1_results_20220725_1315_peptides.txt
581	Krt10	A2A513	A2A513_MOUSE Keratin, type I cytoskeletal 10	57041.1	NA	11	10	0	75	409	13.7	Tube12_BiotinIP_T_R1	4	P2191_Zelda_220722_P2191_MR_MH_Tube12_BiotinIP_T_R1_results_20220725_1315_peptides.txt
582	Krt10	P02535	K1C10_MOUSE Keratin, type I cytoskeletal 10	57769.8	NA	11	10	0	75	409	13.5	Tube12_BiotinIP_T_R1	4	P2191_Zelda_220722_P2191_MR_MH_Tube12_BiotinIP_T_R1_results_20220725_1315_peptides.txt
583	Krt10	P02535-2	K1C10_MOUSE Isoform 2 of Keratin, type I cytoskeletal 10	57060.1	NA	11	10	0	75	409	13.7	Tube12_BiotinIP_T_R1	4	P2191_Zelda_220722_P2191_MR_MH_Tube12_BiotinIP_T_R1_results_20220725_1315_peptides.txt
584	Krt10	P02535-3	K1C10_MOUSE Isoform 3 of Keratin, type I cytoskeletal 10	49501	NA	11	10	0	75	409	16.6	Tube12_BiotinIP_T_R1	4	P2191_Zelda_220722_P2191_MR_MH_Tube12_BiotinIP_T_R1_results_20220725_1315_peptides.txt
12211	Acta2	P62737	ACTA_MOUSE Actin, aortic smooth muscle	42009	5.10201	11	9	2	65	374	25.7	Tube12_BiotinIP_T_R1	4	P2191_Zelda_220722_P2191_MR_MH_Tube12_BiotinIP_T_R1_results_20220725_1315_peptides.txt
12221	Actg2	P63268	ACTH_MOUSE Actin, gamma-enteric smooth muscle	41876.9	5.10201	11	9	2	65	374	25.7	Tube12_BiotinIP_T_R1	4	P2191_Zelda_220722_P2191_MR_MH_Tube12_BiotinIP_T_R1_results_20220725_1315_peptides.txt
1223	Actc1	P68033	ACTC_MOUSE Actin, alpha cardiac muscle 1	42019	5.10201	11	9	2	65	374	25.7	Tube12_BiotinIP_T_R1	4	P2191_Zelda_220722_P2191_MR_MH_Tube12_BiotinIP_T_R1_results_20220725_1315_peptides.txt
1224	Acta1	P68134	ACTS_MOUSE Actin, alpha skeletal muscle	42051	5.10201	11	9	2	65	374	25.7	Tube12_BiotinIP_T_R1	4	P2191_Zelda_220722_P2191_MR_MH_Tube12_BiotinIP_T_R1_results_20220725_1315_peptides.txt
1225	Actg2	Q3UJ36	Q3UJ36_MOUSE Actin, gamma 2, smooth muscle, enteric, isoform CRA_a	41876.9	5.10201	11	9	2	65	374	25.7	Tube12_BiotinIP_T_R1	4	P2191_Zelda_220722_P2191_MR_MH_Tube12_BiotinIP_T_R1_results_20220725_1315_peptides.txt
1226	Actc1	Q497E4	Q497E4_MOUSE Actin, alpha cardiac muscle 1	42019	5.10201	11	9	2	65	374	25.7	Tube12_BiotinIP_T_R1	4	P2191_Zelda_220722_P2191_MR_MH_Tube12_BiotinIP_T_R1_results_20220725_1315_peptides.txt
13412	Pgam1	Q3U7Z6	Q3U7Z6_MOUSE MCG113582	28832	5.78975	9	6	6	78	268	21.2	Tube12_BiotinIP_T_R1	4	P2191_Zelda_220722_P2191_MR_MH_Tube12_BiotinIP_T_R1_results_20220725_1315_peptides.txt
13422	Pgam1	Q9DBJ1	PGAM1_MOUSE Phosphoglycerate mutase 1	28832	5.78975	9	6	6	78	268	21.2	Tube12_BiotinIP_T_R1	4	P2191_Zelda_220722_P2191_MR_MH_Tube12_BiotinIP_T_R1_results_20220725_1315_peptides.txt
6011	Gstm1	A2AE89	A2AE89_MOUSE Glutathione S-transferase Mu 1	28556.1	5.14147	8	6	6	47	183	22	Tube12_BiotinIP_T_R1	4	P2191_Zelda_220722_P2191_MR_MH_Tube12_BiotinIP_T_R1_results_20220725_1315_peptides.txt
6021	Gstm1	P10649	GSTM1_MOUSE Glutathione S-transferase Mu 1	25970	5.14147	8	6	6	47	183	24.7	Tube12_BiotinIP_T_R1	4	P2191_Zelda_220722_P2191_MR_MH_Tube12_BiotinIP_T_R1_results_20220725_1315_peptides.txt
2911	Krt2	###CONTAMINANT###Q3TTY5	K22E_MOUSE Keratin, type II cytoskeletal 2 epidermal	70922.7	4.92026	7	7	1	55	274	8.1	Tube12_BiotinIP_T_R1	4	P2191_Zelda_220722_P2191_MR_MH_Tube12_BiotinIP_T_R1_results_20220725_1315_peptides.txt
2921	Krt2	Q3TTY5	K22E_MOUSE Keratin, type II cytoskeletal 2 epidermal	70922.7	4.92026	7	7	1	55	274	8.1	Tube12_BiotinIP_T_R1	4	P2191_Zelda_220722_P2191_MR_MH_Tube12_BiotinIP_T_R1_results_20220725_1315_peptides.txt
4611	Gm8797	A0A0A6YW67	A0A0A6YW67_MOUSE MCG23377, isoform CRA_b	8728.02	6.09314	6	5	5	55	180	78.2	Tube12_BiotinIP_T_R1	4	P2191_Zelda_220722_P2191_MR_MH_Tube12_BiotinIP_T_R1_results_20220725_1315_peptides.txt
4621	Ubc	E9Q5F6	E9Q5F6_MOUSE Polyubiquitin-C (Fragment)	22592	6.09314	6	5	5	55	180	30.2	Tube12_BiotinIP_T_R1	4	P2191_Zelda_220722_P2191_MR_MH_Tube12_BiotinIP_T_R1_results_20220725_1315_peptides.txt
4631	Uba52	E9Q9J0	E9Q9J0_MOUSE Ubiquitin-60S ribosomal protein L40 (Fragment)	10913.7	6.09314	6	5	5	55	180	62.9	Tube12_BiotinIP_T_R1	4	P2191_Zelda_220722_P2191_MR_MH_Tube12_BiotinIP_T_R1_results_20220725_1315_peptides.txt
4641	Ubb	P0CG49	UBB_MOUSE Polyubiquitin-B	34368.5	6.09314	6	5	5	55	180	19.9	Tube12_BiotinIP_T_R1	4	P2191_Zelda_220722_P2191_MR_MH_Tube12_BiotinIP_T_R1_results_20220725_1315_peptides.txt
465	Ubc	P0CG50	UBC_MOUSE Polyubiquitin-C	82550.1	6.09314	6	5	5	55	180	8.3	Tube12_BiotinIP_T_R1	4	P2191_Zelda_220722_P2191_MR_MH_Tube12_BiotinIP_T_R1_results_20220725_1315_peptides.txt
466	Rps27a	P62983	RS27A_MOUSE Ubiquitin-40S ribosomal protein S27a	17950.9	6.09314	6	5	5	55	180	38.9	Tube12_BiotinIP_T_R1	4	P2191_Zelda_220722_P2191_MR_MH_Tube12_BiotinIP_T_R1_results_20220725_1315_peptides.txt
467	Uba52	P62984	RL40_MOUSE Ubiquitin-60S ribosomal protein L40	14728.3	6.09314	6	5	5	55	180	47.3	Tube12_BiotinIP_T_R1	4	P2191_Zelda_220722_P2191_MR_MH_Tube12_BiotinIP_T_R1_results_20220725_1315_peptides.txt
468	Ubb	Q5SX22	Q5SX22_MOUSE Polyubiquitin-B (Fragment)	26619.7	6.09314	6	5	5	55	180	25.7	Tube12_BiotinIP_T_R1	4	P2191_Zelda_220722_P2191_MR_MH_Tube12_BiotinIP_T_R1_results_20220725_1315_peptides.txt
469	Uba52	Q66JP1	Q66JP1_MOUSE MCG23116, isoform CRA_a	14728.3	6.09314	6	5	5	55	180	47.3	Tube12_BiotinIP_T_R1	4	P2191_Zelda_220722_P2191_MR_MH_Tube12_BiotinIP_T_R1_results_20220725_1315_peptides.txt
3211	KRT74	###CONTAMINANT###Q7RTS7	K2C74_HUMAN Keratin, type II cytoskeletal 74	57865.4	4.50425	5	5	1	47	181	6.8	Tube12_BiotinIP_T_R1	4	P2191_Zelda_220722_P2191_MR_MH_Tube12_BiotinIP_T_R1_results_20220725_1315_peptides.txt
322	KRT73	###CONTAMINANT###Q86Y46	K2C73_HUMAN Keratin, type II cytoskeletal 73	58923.3	4.50425	5	5	1	47	181	6.7	Tube12_BiotinIP_T_R1	4	P2191_Zelda_220722_P2191_MR_MH_Tube12_BiotinIP_T_R1_results_20220725_1315_peptides.txt
5111	Hmgb1	A0A0J9YUZ4	A0A0J9YUZ4_MOUSE High mobility group protein B1 (Fragment)	24233.6	5.74881	5	5	5	36	126	18.4	Tube12_BiotinIP_T_R1	4	P2191_Zelda_220722_P2191_MR_MH_Tube12_BiotinIP_T_R1_results_20220725_1315_peptides.txt
5121	Hmgb1	P63158	HMGB1_MOUSE High mobility group protein B1	24893.8	5.74881	5	5	5	36	126	18.1	Tube12_BiotinIP_T_R1	4	P2191_Zelda_220722_P2191_MR_MH_Tube12_BiotinIP_T_R1_results_20220725_1315_peptides.txt
5131	Hmgb1	Q58EV5	Q58EV5_MOUSE High mobility group box 1	24893.8	5.74881	5	5	5	36	126	18.1	Tube12_BiotinIP_T_R1	4	P2191_Zelda_220722_P2191_MR_MH_Tube12_BiotinIP_T_R1_results_20220725_1315_peptides.txt
631	Ywhag	A8IP69	A8IP69_MOUSE 14-3-3 protein gamma	28302.6	5.01759	5	5	1	49	153	20.2	Tube12_BiotinIP_T_R1	4	P2191_Zelda_220722_P2191_MR_MH_Tube12_BiotinIP_T_R1_results_20220725_1315_peptides.txt
632	Ywhag	P61982	1433G_MOUSE 14-3-3 protein gamma	28302.6	5.01759	5	5	1	49	153	20.2	Tube12_BiotinIP_T_R1	4	P2191_Zelda_220722_P2191_MR_MH_Tube12_BiotinIP_T_R1_results_20220725_1315_peptides.txt
981	Tuba1b	P05213	TBA1B_MOUSE Tubulin alpha-1B chain	50151.6	5.29379	5	5	5	90	307	18.8	Tube12_BiotinIP_T_R1	4	P2191_Zelda_220722_P2191_MR_MH_Tube12_BiotinIP_T_R1_results_20220725_1315_peptides.txt
982	Tuba1a	P68369	TBA1A_MOUSE Tubulin alpha-1A chain	50135.6	5.29379	5	5	5	90	307	18.8	Tube12_BiotinIP_T_R1	4	P2191_Zelda_220722_P2191_MR_MH_Tube12_BiotinIP_T_R1_results_20220725_1315_peptides.txt
983	Tuba1c	P68373	TBA1C_MOUSE Tubulin alpha-1C chain	49909.4	5.29379	5	5	5	90	307	18.9	Tube12_BiotinIP_T_R1	4	P2191_Zelda_220722_P2191_MR_MH_Tube12_BiotinIP_T_R1_results_20220725_1315_peptides.txt
984	Tuba1c	Q52L87	Q52L87_MOUSE Tubulin alpha-1C chain	49909.4	5.29379	5	5	5	90	307	18.9	Tube12_BiotinIP_T_R1	4	P2191_Zelda_220722_P2191_MR_MH_Tube12_BiotinIP_T_R1_results_20220725_1315_peptides.txt
12612	Ywhaq	P68254	1433T_MOUSE 14-3-3 protein theta	27778.3	5.31264	5	5	2	49	179	20.3	Tube12_BiotinIP_T_R1	4	P2191_Zelda_220722_P2191_MR_MH_Tube12_BiotinIP_T_R1_results_20220725_1315_peptides.txt
12622	Ywhaq	P68254-2	1433T_MOUSE Isoform 2 of 14-3-3 protein theta	27700.5	5.31264	5	5	2	49	179	20.5	Tube12_BiotinIP_T_R1	4	P2191_Zelda_220722_P2191_MR_MH_Tube12_BiotinIP_T_R1_results_20220725_1315_peptides.txt
5511	Rpl13-ps3	A0A140T8K8	A0A140T8K8_MOUSE 60S ribosomal protein L13	24008.1	5.37227	4	4	4	50	141	15.4	Tube12_BiotinIP_T_R1	4	P2191_Zelda_220722_P2191_MR_MH_Tube12_BiotinIP_T_R1_results_20220725_1315_peptides.txt
5521	Rpl13	P47963	RL13_MOUSE 60S ribosomal protein L13	24305.5	5.37227	4	4	4	50	141	15.1	Tube12_BiotinIP_T_R1	4	P2191_Zelda_220722_P2191_MR_MH_Tube12_BiotinIP_T_R1_results_20220725_1315_peptides.txt
6811	Tubb2b	B2RSN3	B2RSN3_MOUSE MCG1395	49953.1	5.05161	4	4	4	53	153	12.8	Tube12_BiotinIP_T_R1	4	P2191_Zelda_220722_P2191_MR_MH_Tube12_BiotinIP_T_R1_results_20220725_1315_peptides.txt
6821	Tubb5	P99024	TBB5_MOUSE Tubulin beta-5 chain	49670.8	5.05161	4	4	4	53	153	12.8	Tube12_BiotinIP_T_R1	4	P2191_Zelda_220722_P2191_MR_MH_Tube12_BiotinIP_T_R1_results_20220725_1315_peptides.txt
6831	Tubb2a	Q7TMM9	TBB2A_MOUSE Tubulin beta-2A chain	49907	5.05161	4	4	4	53	153	12.8	Tube12_BiotinIP_T_R1	4	P2191_Zelda_220722_P2191_MR_MH_Tube12_BiotinIP_T_R1_results_20220725_1315_peptides.txt
6841	Tubb2b	Q9CWF2	TBB2B_MOUSE Tubulin beta-2B chain	49953.1	5.05161	4	4	4	53	153	12.8	Tube12_BiotinIP_T_R1	4	P2191_Zelda_220722_P2191_MR_MH_Tube12_BiotinIP_T_R1_results_20220725_1315_peptides.txt
691	Hist2h4	B2RTM0	B2RTM0_MOUSE Histone H4	11367.3	5.34011	4	4	4	55	162	42.3	Tube12_BiotinIP_T_R1	4	P2191_Zelda_220722_P2191_MR_MH_Tube12_BiotinIP_T_R1_results_20220725_1315_peptides.txt
692	Hist1h4a	P62806	H4_MOUSE Histone H4	11367.3	5.34011	4	4	4	55	162	42.3	Tube12_BiotinIP_T_R1	4	P2191_Zelda_220722_P2191_MR_MH_Tube12_BiotinIP_T_R1_results_20220725_1315_peptides.txt
9111	Prdx6	O08709	PRDX6_MOUSE Peroxiredoxin-6	24870.6	4.81975	4	4	3	103	182	21.3	Tube12_BiotinIP_T_R1	4	P2191_Zelda_220722_P2191_MR_MH_Tube12_BiotinIP_T_R1_results_20220725_1315_peptides.txt
9121	Prdx6	Q6GT24	Q6GT24_MOUSE Peroxiredoxin 6	24826.6	4.81975	4	4	3	103	182	21.3	Tube12_BiotinIP_T_R1	4	P2191_Zelda_220722_P2191_MR_MH_Tube12_BiotinIP_T_R1_results_20220725_1315_peptides.txt
10011	Eef1a1	P10126	EF1A1_MOUSE Elongation factor 1-alpha 1	50113.8	5.10484	4	4	4	47	137	9.7	Tube12_BiotinIP_T_R1	4	P2191_Zelda_220722_P2191_MR_MH_Tube12_BiotinIP_T_R1_results_20220725_1315_peptides.txt
10021	Eef1a1	Q58E64	Q58E64_MOUSE Elongation factor 1-alpha	50113.8	5.10484	4	4	4	47	137	9.7	Tube12_BiotinIP_T_R1	4	P2191_Zelda_220722_P2191_MR_MH_Tube12_BiotinIP_T_R1_results_20220725_1315_peptides.txt
1031	Eno1	P17182	ENOA_MOUSE Alpha-enolase	47140.8	5.06581	4	4	4	86	179	14.9	Tube12_BiotinIP_T_R1	4	P2191_Zelda_220722_P2191_MR_MH_Tube12_BiotinIP_T_R1_results_20220725_1315_peptides.txt
1032	EG433182	Q5FW97	Q5FW97_MOUSE Alpha-enolase	47140.8	5.06581	4	4	4	86	179	14.9	Tube12_BiotinIP_T_R1	4	P2191_Zelda_220722_P2191_MR_MH_Tube12_BiotinIP_T_R1_results_20220725_1315_peptides.txt
16111	Hnrnpc	Q9Z204	HNRPC_MOUSE Heterogeneous nuclear ribonucleoproteins C1/C2	34384.8	5.34158	4	4	4	35	118	14.6	Tube12_BiotinIP_T_R1	4	P2191_Zelda_220722_P2191_MR_MH_Tube12_BiotinIP_T_R1_results_20220725_1315_peptides.txt
16121	Hnrnpc	Q9Z204-2	HNRPC_MOUSE Isoform C1 of Heterogeneous nuclear ribonucleoproteins C1/C2	33056.3	5.34158	4	4	4	35	118	15.3	Tube12_BiotinIP_T_R1	4	P2191_Zelda_220722_P2191_MR_MH_Tube12_BiotinIP_T_R1_results_20220725_1315_peptides.txt
16131	Hnrnpc	Q9Z204-3	HNRPC_MOUSE Isoform 3 of Heterogeneous nuclear ribonucleoproteins C1/C2	32322.5	5.34158	4	4	4	35	118	15.6	Tube12_BiotinIP_T_R1	4	P2191_Zelda_220722_P2191_MR_MH_Tube12_BiotinIP_T_R1_results_20220725_1315_peptides.txt
1614	Hnrnpc	Q9Z204-4	HNRPC_MOUSE Isoform 4 of Heterogeneous nuclear ribonucleoproteins C1/C2	32223.4	5.34158	4	4	4	35	118	15.7	Tube12_BiotinIP_T_R1	4	P2191_Zelda_220722_P2191_MR_MH_Tube12_BiotinIP_T_R1_results_20220725_1315_peptides.txt
1615	Hnrnpc	Q9Z204-5	HNRPC_MOUSE Isoform 5 of Heterogeneous nuclear ribonucleoproteins C1/C2	33651	5.34158	4	4	4	35	118	15	Tube12_BiotinIP_T_R1	4	P2191_Zelda_220722_P2191_MR_MH_Tube12_BiotinIP_T_R1_results_20220725_1315_peptides.txt
1423	Krt18	###CONTAMINANT###P05784	K1C18_MOUSE Keratin, type I cytoskeletal 18	47538.1	NA	3	3	0	43	102	5.9	Tube12_BiotinIP_T_R1	4	P2191_Zelda_220722_P2191_MR_MH_Tube12_BiotinIP_T_R1_results_20220725_1315_peptides.txt
1432	Krt18	P05784	K1C18_MOUSE Keratin, type I cytoskeletal 18	47538.1	NA	3	3	0	43	102	5.9	Tube12_BiotinIP_T_R1	4	P2191_Zelda_220722_P2191_MR_MH_Tube12_BiotinIP_T_R1_results_20220725_1315_peptides.txt
521	Serbp1	A0A0N4SV32	A0A0N4SV32_MOUSE Plasminogen activator inhibitor 1 RNA-binding protein	39644.6	4.69919	3	3	3	55	100	11.3	Tube12_BiotinIP_T_R1	4	P2191_Zelda_220722_P2191_MR_MH_Tube12_BiotinIP_T_R1_results_20220725_1315_peptides.txt
522	Serbp1	A0A0N4SWH2	A0A0N4SWH2_MOUSE Plasminogen activator inhibitor 1 RNA-binding protein	22702.3	4.69919	3	3	3	55	100	19.3	Tube12_BiotinIP_T_R1	4	P2191_Zelda_220722_P2191_MR_MH_Tube12_BiotinIP_T_R1_results_20220725_1315_peptides.txt
523	Serbp1	Q3UMP4	Q3UMP4_MOUSE Plasminogen activator inhibitor 1 RNA-binding protein	44005.4	4.69919	3	3	3	55	100	10.2	Tube12_BiotinIP_T_R1	4	P2191_Zelda_220722_P2191_MR_MH_Tube12_BiotinIP_T_R1_results_20220725_1315_peptides.txt
524	Serbp1	Q9CY58	PAIRB_MOUSE Plasminogen activator inhibitor 1 RNA-binding protein	44714.1	4.69919	3	3	3	55	100	10	Tube12_BiotinIP_T_R1	4	P2191_Zelda_220722_P2191_MR_MH_Tube12_BiotinIP_T_R1_results_20220725_1315_peptides.txt
525	Serbp1	Q9CY58-2	PAIRB_MOUSE Isoform 2 of Plasminogen activator inhibitor 1 RNA-binding protein	42944.1	4.69919	3	3	3	55	100	10.4	Tube12_BiotinIP_T_R1	4	P2191_Zelda_220722_P2191_MR_MH_Tube12_BiotinIP_T_R1_results_20220725_1315_peptides.txt
526	Serbp1	Q9CY58-3	PAIRB_MOUSE Isoform 3 of Plasminogen activator inhibitor 1 RNA-binding protein	42235.4	4.69919	3	3	3	55	100	10.6	Tube12_BiotinIP_T_R1	4	P2191_Zelda_220722_P2191_MR_MH_Tube12_BiotinIP_T_R1_results_20220725_1315_peptides.txt
5911	Lasp1	A2A6G6	A2A6G6_MOUSE LIM and SH3 domain protein 1 (Fragment)	10577	4.6897	3	3	3	36	105	27.8	Tube12_BiotinIP_T_R1	4	P2191_Zelda_220722_P2191_MR_MH_Tube12_BiotinIP_T_R1_results_20220725_1315_peptides.txt
5921	Lasp1	A2A6G7	A2A6G7_MOUSE LIM and SH3 domain protein 1 (Fragment)	11711.3	4.6897	3	3	3	36	105	24.8	Tube12_BiotinIP_T_R1	4	P2191_Zelda_220722_P2191_MR_MH_Tube12_BiotinIP_T_R1_results_20220725_1315_peptides.txt
5931	Lasp1	A2A6G8	A2A6G8_MOUSE LIM and SH3 domain protein 1 (Fragment)	11996.6	4.6897	3	3	3	36	105	24	Tube12_BiotinIP_T_R1	4	P2191_Zelda_220722_P2191_MR_MH_Tube12_BiotinIP_T_R1_results_20220725_1315_peptides.txt
594	Lasp1	A2A6G9	A2A6G9_MOUSE LIM and SH3 domain protein 1 (Fragment)	15152.9	4.6897	3	3	3	36	105	19.2	Tube12_BiotinIP_T_R1	4	P2191_Zelda_220722_P2191_MR_MH_Tube12_BiotinIP_T_R1_results_20220725_1315_peptides.txt
595	Lasp1	A2A6H0	A2A6H0_MOUSE LIM and SH3 domain protein 1 (Fragment)	21288.5	4.6897	3	3	3	36	105	13.4	Tube12_BiotinIP_T_R1	4	P2191_Zelda_220722_P2191_MR_MH_Tube12_BiotinIP_T_R1_results_20220725_1315_peptides.txt
596	Lasp1	A2A6H1	A2A6H1_MOUSE LIM and SH3 domain protein 1 (Fragment)	6509.31	4.6897	3	3	3	36	105	43.9	Tube12_BiotinIP_T_R1	4	P2191_Zelda_220722_P2191_MR_MH_Tube12_BiotinIP_T_R1_results_20220725_1315_peptides.txt
597	Lasp1	Q543N3	Q543N3_MOUSE LIM and SH3 domain protein 1	29994.4	4.6897	3	3	3	36	105	9.5	Tube12_BiotinIP_T_R1	4	P2191_Zelda_220722_P2191_MR_MH_Tube12_BiotinIP_T_R1_results_20220725_1315_peptides.txt
598	Lasp1	Q61792	LASP1_MOUSE LIM and SH3 domain protein 1	29994.4	4.6897	3	3	3	36	105	9.5	Tube12_BiotinIP_T_R1	4	P2191_Zelda_220722_P2191_MR_MH_Tube12_BiotinIP_T_R1_results_20220725_1315_peptides.txt
7011	Hist1h2bk	B2RVD5	B2RVD5_MOUSE Histone H2B	13920.2	5.51958	3	3	3	78	161	27.6	Tube12_BiotinIP_T_R1	4	P2191_Zelda_220722_P2191_MR_MH_Tube12_BiotinIP_T_R1_results_20220725_1315_peptides.txt
7021	Hist1h2bf	P10853	H2B1F_MOUSE Histone H2B type 1-F/J/L	13936.2	5.51958	3	3	3	78	161	27.6	Tube12_BiotinIP_T_R1	4	P2191_Zelda_220722_P2191_MR_MH_Tube12_BiotinIP_T_R1_results_20220725_1315_peptides.txt
7031	Hist1h2bh	Q64478	H2B1H_MOUSE Histone H2B type 1-H	13920.2	5.51958	3	3	3	78	161	27.6	Tube12_BiotinIP_T_R1	4	P2191_Zelda_220722_P2191_MR_MH_Tube12_BiotinIP_T_R1_results_20220725_1315_peptides.txt
7041	Hist1h2bc	Q6ZWY9	H2B1C_MOUSE Histone H2B type 1-C/E/G	13906.1	5.51958	3	3	3	78	161	27.6	Tube12_BiotinIP_T_R1	4	P2191_Zelda_220722_P2191_MR_MH_Tube12_BiotinIP_T_R1_results_20220725_1315_peptides.txt
7051	Hist1h2br	Q8CBB6	Q8CBB6_MOUSE Histone H2B	14888.2	5.51958	3	3	3	78	161	25.9	Tube12_BiotinIP_T_R1	4	P2191_Zelda_220722_P2191_MR_MH_Tube12_BiotinIP_T_R1_results_20220725_1315_peptides.txt
7061	Hist1h2bk	Q8CGP1	H2B1K_MOUSE Histone H2B type 1-K	13920.2	5.51958	3	3	3	78	161	27.6	Tube12_BiotinIP_T_R1	4	P2191_Zelda_220722_P2191_MR_MH_Tube12_BiotinIP_T_R1_results_20220725_1315_peptides.txt
9911	Anxa2	P07356	ANXA2_MOUSE Annexin A2	38676.2	4.80887	3	3	3	48	117	12.1	Tube12_BiotinIP_T_R1	4	P2191_Zelda_220722_P2191_MR_MH_Tube12_BiotinIP_T_R1_results_20220725_1315_peptides.txt
9921	Anxa2	Q542G9	Q542G9_MOUSE Annexin	38676.2	4.80887	3	3	3	48	117	12.1	Tube12_BiotinIP_T_R1	4	P2191_Zelda_220722_P2191_MR_MH_Tube12_BiotinIP_T_R1_results_20220725_1315_peptides.txt
11712	Hnrnpa1	P49312	ROA1_MOUSE Heterogeneous nuclear ribonucleoprotein A1	34196.2	4.82357	3	3	2	76	153	10.9	Tube12_BiotinIP_T_R1	4	P2191_Zelda_220722_P2191_MR_MH_Tube12_BiotinIP_T_R1_results_20220725_1315_peptides.txt
11722	Hnrnpa1	Q5EBP8	Q5EBP8_MOUSE Heterogeneous nuclear ribonucleoprotein A1	38833.7	4.82357	3	3	2	76	153	9.4	Tube12_BiotinIP_T_R1	4	P2191_Zelda_220722_P2191_MR_MH_Tube12_BiotinIP_T_R1_results_20220725_1315_peptides.txt
12311	Hspa8	P63017	HSP7C_MOUSE Heat shock cognate 71 kDa protein	70871.1	4.83341	3	3	2	51	103	5.9	Tube12_BiotinIP_T_R1	4	P2191_Zelda_220722_P2191_MR_MH_Tube12_BiotinIP_T_R1_results_20220725_1315_peptides.txt
1232	Hspa8	Q504P4	Q504P4_MOUSE Heat shock cognate 71 kDa protein	68778.8	4.83341	3	3	2	51	103	6.1	Tube12_BiotinIP_T_R1	4	P2191_Zelda_220722_P2191_MR_MH_Tube12_BiotinIP_T_R1_results_20220725_1315_peptides.txt
308	KRT9	###CONTAMINANT###P35527	K1C9_HUMAN Keratin, type I cytoskeletal 9	62064.3	6.38384	85	38	31	192	2154	72	Tube2_BiotinIP_T_R1	5	P2191_Zelda_220722_P2191_MR_MH_Tube2_BiotinIP_T_R1_results_20220725_1313_peptides.txt
146	KRT1	###CONTAMINANT###P04264	K2C1_HUMAN Keratin, type II cytoskeletal 1	66038.7	7.4355	72	51	38	188	2711	65.7	Tube2_BiotinIP_T_R1	5	P2191_Zelda_220722_P2191_MR_MH_Tube2_BiotinIP_T_R1_results_20220725_1313_peptides.txt
345	KRT6C	###CONTAMINANT###P48668	K2C6C_HUMAN Keratin, type II cytoskeletal 6C	60025	NA	59	48	0	107	2228	59.8	Tube2_BiotinIP_T_R1	5	P2191_Zelda_220722_P2191_MR_MH_Tube2_BiotinIP_T_R1_results_20220725_1313_peptides.txt
133	KRT6B	###CONTAMINANT###P04259	K2C6B_HUMAN Keratin, type II cytoskeletal 6B	60067	6.87727	57	48	4	107	2212	60	Tube2_BiotinIP_T_R1	5	P2191_Zelda_220722_P2191_MR_MH_Tube2_BiotinIP_T_R1_results_20220725_1313_peptides.txt
63	KRT6A	###CONTAMINANT###P02538	K2C6A_HUMAN Keratin, type II cytoskeletal 6A	60044.9	5.91998	55	46	1	107	2074	58.1	Tube2_BiotinIP_T_R1	5	P2191_Zelda_220722_P2191_MR_MH_Tube2_BiotinIP_T_R1_results_20220725_1313_peptides.txt
327	KRT2	###CONTAMINANT###P35908	K22E_HUMAN Keratin, type II cytoskeletal 2 epidermal	65432.9	7.49572	55	44	27	133	2344	62.7	Tube2_BiotinIP_T_R1	5	P2191_Zelda_220722_P2191_MR_MH_Tube2_BiotinIP_T_R1_results_20220725_1313_peptides.txt
410	sp|###CONTAMINANT###P00761|TRYP_PIG Trypsin	###CONTAMINANT###P00761	TRYP_PIG Trypsin	24409.5	5.91112	48	6	5	81	322	28.4	Tube2_BiotinIP_T_R1	5	P2191_Zelda_220722_P2191_MR_MH_Tube2_BiotinIP_T_R1_results_20220725_1313_peptides.txt
145	Dsp	E9Q557	DESP_MOUSE Desmoplakin	332912	6.07728	48	45	37	66	1578	13.9	Tube2_BiotinIP_T_R1	5	P2191_Zelda_220722_P2191_MR_MH_Tube2_BiotinIP_T_R1_results_20220725_1313_peptides.txt
195	KRT16	###CONTAMINANT###P08779	K1C16_HUMAN Keratin, type I cytoskeletal 16	51267.8	6.28022	44	37	19	147	1749	67.7	Tube2_BiotinIP_T_R1	5	P2191_Zelda_220722_P2191_MR_MH_Tube2_BiotinIP_T_R1_results_20220725_1313_peptides.txt
229	KRT10	###CONTAMINANT###P13645	K1C10_HUMAN Keratin, type I cytoskeletal 10	58827.1	5.73847	43	35	18	120	1830	48.7	Tube2_BiotinIP_T_R1	5	P2191_Zelda_220722_P2191_MR_MH_Tube2_BiotinIP_T_R1_results_20220725_1313_peptides.txt
57	KRT14	###CONTAMINANT###P02533	K1C14_HUMAN Keratin, type I cytoskeletal 14	51561.5	6.16299	42	32	10	111	1547	58.8	Tube2_BiotinIP_T_R1	5	P2191_Zelda_220722_P2191_MR_MH_Tube2_BiotinIP_T_R1_results_20220725_1313_peptides.txt
363	KRT17	###CONTAMINANT###Q04695	K1C17_HUMAN Keratin, type I cytoskeletal 17	48105.7	6.68446	33	28	15	84	1230	50.1	Tube2_BiotinIP_T_R1	5	P2191_Zelda_220722_P2191_MR_MH_Tube2_BiotinIP_T_R1_results_20220725_1313_peptides.txt
2803	Acta1	P68134	ACTS_MOUSE Actin, alpha skeletal muscle	42051	6.11366	31	23	6	107	1018	45.8	Tube2_BiotinIP_T_R1	5	P2191_Zelda_220722_P2191_MR_MH_Tube2_BiotinIP_T_R1_results_20220725_1313_peptides.txt
514	HRNR	###CONTAMINANT###Q86YZ3	HORN_HUMAN Hornerin	282390	6.37265	28	22	22	131	1270	11.1	Tube2_BiotinIP_T_R1	5	P2191_Zelda_220722_P2191_MR_MH_Tube2_BiotinIP_T_R1_results_20220725_1313_peptides.txt
213	KRT75	###CONTAMINANT###O95678	K2C75_HUMAN Keratin, type II cytoskeletal 75	59560.4	5.999	27	24	4	59	924	31	Tube2_BiotinIP_T_R1	5	P2191_Zelda_220722_P2191_MR_MH_Tube2_BiotinIP_T_R1_results_20220725_1313_peptides.txt
404	KRT71	###CONTAMINANT###Q3SY84	K2C71_HUMAN Keratin, type II cytoskeletal 71	57291.5	5.94966	20	19	5	99	880	28.8	Tube2_BiotinIP_T_R1	5	P2191_Zelda_220722_P2191_MR_MH_Tube2_BiotinIP_T_R1_results_20220725_1313_peptides.txt
368	Capg	Q99LB4	Q99LB4_MOUSE Capping protein (Actin filament), gelsolin-like	38768.9	6.69553	18	12	12	108	687	34	Tube2_BiotinIP_T_R1	5	P2191_Zelda_220722_P2191_MR_MH_Tube2_BiotinIP_T_R1_results_20220725_1313_peptides.txt
276	FLG	###CONTAMINANT###P20930	FILA_HUMAN Filaggrin	435170	5.35313	16	14	14	73	685	5.4	Tube2_BiotinIP_T_R1	5	P2191_Zelda_220722_P2191_MR_MH_Tube2_BiotinIP_T_R1_results_20220725_1313_peptides.txt
2912	Jup	Q02257	PLAK_MOUSE Junction plakoglobin	81800.8	6.30257	16	13	12	93	620	18.9	Tube2_BiotinIP_T_R1	5	P2191_Zelda_220722_P2191_MR_MH_Tube2_BiotinIP_T_R1_results_20220725_1313_peptides.txt
437	FLG2	###CONTAMINANT###Q5D862	FILA2_HUMAN Filaggrin-2	248073	6.04167	13	11	11	80	541	8.4	Tube2_BiotinIP_T_R1	5	P2191_Zelda_220722_P2191_MR_MH_Tube2_BiotinIP_T_R1_results_20220725_1313_peptides.txt
442	KRT79	###CONTAMINANT###Q5XKE5	K2C79_HUMAN Keratin, type II cytoskeletal 79	57835.6	4.97186	12	11	1	50	383	14.9	Tube2_BiotinIP_T_R1	5	P2191_Zelda_220722_P2191_MR_MH_Tube2_BiotinIP_T_R1_results_20220725_1313_peptides.txt
501	KRT77	###CONTAMINANT###Q7Z794	K2C1B_HUMAN Keratin, type II cytoskeletal 1b	61901.4	5.87009	12	12	5	82	459	20.9	Tube2_BiotinIP_T_R1	5	P2191_Zelda_220722_P2191_MR_MH_Tube2_BiotinIP_T_R1_results_20220725_1313_peptides.txt
2731	Hspa8	P63017	HSP7C_MOUSE Heat shock cognate 71 kDa protein	70871.1	5.80873	12	12	8	55	503	18.9	Tube2_BiotinIP_T_R1	5	P2191_Zelda_220722_P2191_MR_MH_Tube2_BiotinIP_T_R1_results_20220725_1313_peptides.txt
3521	Rsad2	Q8CBB9	RSAD2_MOUSE Radical S-adenosyl methionine domain-containing protein 2	41523.5	6.16047	12	10	8	53	350	30.9	Tube2_BiotinIP_T_R1	5	P2191_Zelda_220722_P2191_MR_MH_Tube2_BiotinIP_T_R1_results_20220725_1313_peptides.txt
3671	Dnajb11	Q99KV1	DJB11_MOUSE DnaJ homolog subfamily B member 11	40555	6.15014	12	11	8	75	465	28.1	Tube2_BiotinIP_T_R1	5	P2191_Zelda_220722_P2191_MR_MH_Tube2_BiotinIP_T_R1_results_20220725_1313_peptides.txt
1931	Got2	P05202	AATM_MOUSE Aspartate aminotransferase, mitochondrial	47411.4	6.40038	11	10	10	79	465	25.5	Tube2_BiotinIP_T_R1	5	P2191_Zelda_220722_P2191_MR_MH_Tube2_BiotinIP_T_R1_results_20220725_1313_peptides.txt
1963	Ckm	P07310	KCRM_MOUSE Creatine kinase M-type	43045	5.93251	11	10	8	103	527	33.8	Tube2_BiotinIP_T_R1	5	P2191_Zelda_220722_P2191_MR_MH_Tube2_BiotinIP_T_R1_results_20220725_1313_peptides.txt
3431	Svs2	Q8BS30	Q8BS30_MOUSE Protein Svs2	40849.3	5.37302	11	9	6	71	306	29.5	Tube2_BiotinIP_T_R1	5	P2191_Zelda_220722_P2191_MR_MH_Tube2_BiotinIP_T_R1_results_20220725_1313_peptides.txt
4051	Atp6v1c1	Q9Z1G3	VATC1_MOUSE V-type proton ATPase subunit C 1	43887.6	6.25986	11	11	9	51	382	21.7	Tube2_BiotinIP_T_R1	5	P2191_Zelda_220722_P2191_MR_MH_Tube2_BiotinIP_T_R1_results_20220725_1313_peptides.txt
169	KRT8	###CONTAMINANT###P05787	K2C8_HUMAN Keratin, type II cytoskeletal 8	53704.2	NA	10	10	0	50	355	10.5	Tube2_BiotinIP_T_R1	5	P2191_Zelda_220722_P2191_MR_MH_Tube2_BiotinIP_T_R1_results_20220725_1313_peptides.txt
2031	Pgk1	P09411	PGK1_MOUSE Phosphoglycerate kinase 1	44550.5	5.87726	10	10	5	98	362	28.5	Tube2_BiotinIP_T_R1	5	P2191_Zelda_220722_P2191_MR_MH_Tube2_BiotinIP_T_R1_results_20220725_1313_peptides.txt
472	KRT28	###CONTAMINANT###Q7Z3Y7	K1C28_HUMAN Keratin, type I cytoskeletal 28	50567.4	5.18501	9	8	1	65	343	12.5	Tube2_BiotinIP_T_R1	5	P2191_Zelda_220722_P2191_MR_MH_Tube2_BiotinIP_T_R1_results_20220725_1313_peptides.txt
256	KRT15	###CONTAMINANT###P19012	K1C15_HUMAN Keratin, type I cytoskeletal 15	49211.7	NA	8	8	0	89	350	10.7	Tube2_BiotinIP_T_R1	5	P2191_Zelda_220722_P2191_MR_MH_Tube2_BiotinIP_T_R1_results_20220725_1313_peptides.txt
492	KRT25	###CONTAMINANT###Q7Z3Z0	K1C25_HUMAN Keratin, type I cytoskeletal 25	49317.9	5.67251	8	6	2	108	330	14.2	Tube2_BiotinIP_T_R1	5	P2191_Zelda_220722_P2191_MR_MH_Tube2_BiotinIP_T_R1_results_20220725_1313_peptides.txt
527	KRT78	###CONTAMINANT###Q8N1N4	K2C78_HUMAN Keratin, type II cytoskeletal 78	56865.8	5.99323	8	8	6	76	374	14	Tube2_BiotinIP_T_R1	5	P2191_Zelda_220722_P2191_MR_MH_Tube2_BiotinIP_T_R1_results_20220725_1313_peptides.txt
2241	Hspa5	P20029	GRP78_MOUSE 78 kDa glucose-regulated protein	72422.1	5.28163	8	8	4	75	310	14.3	Tube2_BiotinIP_T_R1	5	P2191_Zelda_220722_P2191_MR_MH_Tube2_BiotinIP_T_R1_results_20220725_1313_peptides.txt
73	CSN1S1	###CONTAMINANT###P02662	CASA1_BOVIN Alpha-S1-casein	24528.9	6.70176	7	7	5	59	257	34.9	Tube2_BiotinIP_T_R1	5	P2191_Zelda_220722_P2191_MR_MH_Tube2_BiotinIP_T_R1_results_20220725_1313_peptides.txt
239	KRT13	###CONTAMINANT###P13646	K1C13_HUMAN Keratin, type I cytoskeletal 13	49588.2	4.97548	7	7	1	89	340	13.3	Tube2_BiotinIP_T_R1	5	P2191_Zelda_220722_P2191_MR_MH_Tube2_BiotinIP_T_R1_results_20220725_1313_peptides.txt
265	KRT4	###CONTAMINANT###P19013	K2C4_HUMAN Keratin, type II cytoskeletal 4	57285.2	5.65639	7	7	2	63	238	11.6	Tube2_BiotinIP_T_R1	5	P2191_Zelda_220722_P2191_MR_MH_Tube2_BiotinIP_T_R1_results_20220725_1313_peptides.txt
1821	Sfn	O70456	1433S_MOUSE 14-3-3 protein sigma	27706	5.67667	7	6	2	54	221	20.9	Tube2_BiotinIP_T_R1	5	P2191_Zelda_220722_P2191_MR_MH_Tube2_BiotinIP_T_R1_results_20220725_1313_peptides.txt
190	Aldoc	P05063	ALDOC_MOUSE Fructose-bisphosphate aldolase C	39394.9	5.44459	7	7	3	80	286	19.2	Tube2_BiotinIP_T_R1	5	P2191_Zelda_220722_P2191_MR_MH_Tube2_BiotinIP_T_R1_results_20220725_1313_peptides.txt
1921	Got1	P05201	AATC_MOUSE Aspartate aminotransferase, cytoplasmic	46247.6	6.042	7	7	7	67	337	16.2	Tube2_BiotinIP_T_R1	5	P2191_Zelda_220722_P2191_MR_MH_Tube2_BiotinIP_T_R1_results_20220725_1313_peptides.txt
2013	Gnai2	P08752	GNAI2_MOUSE Guanine nucleotide-binding protein G(i) subunit alpha-2	40489	5.46542	7	6	4	88	267	22.5	Tube2_BiotinIP_T_R1	5	P2191_Zelda_220722_P2191_MR_MH_Tube2_BiotinIP_T_R1_results_20220725_1313_peptides.txt
2363	Marcksl1	P28667	MRP_MOUSE MARCKS-related protein	20165.4	6.29104	7	6	6	70	259	76.6	Tube2_BiotinIP_T_R1	5	P2191_Zelda_220722_P2191_MR_MH_Tube2_BiotinIP_T_R1_results_20220725_1313_peptides.txt
288	Tubb5	P99024	TBB5_MOUSE Tubulin beta-5 chain	49670.8	NA	7	6	0	62	261	15.7	Tube2_BiotinIP_T_R1	5	P2191_Zelda_220722_P2191_MR_MH_Tube2_BiotinIP_T_R1_results_20220725_1313_peptides.txt
2922	Atp5a1	Q03265	ATPA_MOUSE ATP synthase subunit alpha, mitochondrial	59752.6	5.65899	7	7	7	69	273	15.3	Tube2_BiotinIP_T_R1	5	P2191_Zelda_220722_P2191_MR_MH_Tube2_BiotinIP_T_R1_results_20220725_1313_peptides.txt
3531	Acat1	Q8QZT1	THIL_MOUSE Acetyl-CoA acetyltransferase, mitochondrial	44816.1	6.0622	7	7	7	69	324	19.1	Tube2_BiotinIP_T_R1	5	P2191_Zelda_220722_P2191_MR_MH_Tube2_BiotinIP_T_R1_results_20220725_1313_peptides.txt
364	Stoml2	Q99JB2	STML2_MOUSE Stomatin-like protein 2, mitochondrial	38384.9	5.56865	7	7	6	71	291	21.5	Tube2_BiotinIP_T_R1	5	P2191_Zelda_220722_P2191_MR_MH_Tube2_BiotinIP_T_R1_results_20220725_1313_peptides.txt
82	CSN1S2	###CONTAMINANT###P02663	CASA2_BOVIN Alpha-S2-casein	26018.7	6.2596	6	6	4	41	177	24.7	Tube2_BiotinIP_T_R1	5	P2191_Zelda_220722_P2191_MR_MH_Tube2_BiotinIP_T_R1_results_20220725_1313_peptides.txt
46	KRT80	###CONTAMINANT###Q6KB66	K2C80_HUMAN Keratin, type II cytoskeletal 80	50525.3	5.93238	6	6	5	76	225	14.6	Tube2_BiotinIP_T_R1	5	P2191_Zelda_220722_P2191_MR_MH_Tube2_BiotinIP_T_R1_results_20220725_1313_peptides.txt
482	KRT27	###CONTAMINANT###Q7Z3Y8	K1C27_HUMAN Keratin, type I cytoskeletal 27	49822.3	6.19472	6	5	1	95	288	10.7	Tube2_BiotinIP_T_R1	5	P2191_Zelda_220722_P2191_MR_MH_Tube2_BiotinIP_T_R1_results_20220725_1313_peptides.txt
2465	Hist1h1e	P43274	H14_MOUSE Histone H1.4	21977.3	5.15169	6	6	2	63	237	30	Tube2_BiotinIP_T_R1	5	P2191_Zelda_220722_P2191_MR_MH_Tube2_BiotinIP_T_R1_results_20220725_1313_peptides.txt
247	Hist1h1b	P43276	H15_MOUSE Histone H1.5	22576.1	4.96319	6	6	3	50	194	27.2	Tube2_BiotinIP_T_R1	5	P2191_Zelda_220722_P2191_MR_MH_Tube2_BiotinIP_T_R1_results_20220725_1313_peptides.txt
336	Tubb2a	Q7TMM9	TBB2A_MOUSE Tubulin beta-2A chain	49907	NA	6	5	0	62	196	13.7	Tube2_BiotinIP_T_R1	5	P2191_Zelda_220722_P2191_MR_MH_Tube2_BiotinIP_T_R1_results_20220725_1313_peptides.txt
3921	Tubb3	Q9ERD7	TBB3_MOUSE Tubulin beta-3 chain	50418.7	NA	6	5	0	62	232	13.5	Tube2_BiotinIP_T_R1	5	P2191_Zelda_220722_P2191_MR_MH_Tube2_BiotinIP_T_R1_results_20220725_1313_peptides.txt
104	CSN3	###CONTAMINANT###P02668	CASK_BOVIN Kappa-casein	21269.3	5.59124	5	4	2	61	142	24.6	Tube2_BiotinIP_T_R1	5	P2191_Zelda_220722_P2191_MR_MH_Tube2_BiotinIP_T_R1_results_20220725_1313_peptides.txt
114	LGB	###CONTAMINANT###P02754	LACB_BOVIN Beta-lactoglobulin	19883.3	6.37781	5	5	5	67	241	25.1	Tube2_BiotinIP_T_R1	5	P2191_Zelda_220722_P2191_MR_MH_Tube2_BiotinIP_T_R1_results_20220725_1313_peptides.txt
414	ORM1	###CONTAMINANT###Q3SZR3	A1AG_BOVIN Alpha-1-acid glycoprotein	23182.4	6.19374	5	5	5	67	208	22.2	Tube2_BiotinIP_T_R1	5	P2191_Zelda_220722_P2191_MR_MH_Tube2_BiotinIP_T_R1_results_20220725_1313_peptides.txt
207	Ctsb	P10605	CATB_MOUSE Cathepsin B	37279.8	5.98667	5	5	5	83	223	17.4	Tube2_BiotinIP_T_R1	5	P2191_Zelda_220722_P2191_MR_MH_Tube2_BiotinIP_T_R1_results_20220725_1313_peptides.txt
249	Acadm	P45952	ACADM_MOUSE Medium-chain specific acyl-CoA dehydrogenase, mitochondrial	46481.2	5.61067	5	5	5	55	209	14.7	Tube2_BiotinIP_T_R1	5	P2191_Zelda_220722_P2191_MR_MH_Tube2_BiotinIP_T_R1_results_20220725_1313_peptides.txt
259	Pkm	P52480-2	KPYM_MOUSE Isoform M1 of Pyruvate kinase PKM	57985.1	5.43337	5	5	5	87	279	12.4	Tube2_BiotinIP_T_R1	5	P2191_Zelda_220722_P2191_MR_MH_Tube2_BiotinIP_T_R1_results_20220725_1313_peptides.txt
260	Atp5b	P56480	ATPB_MOUSE ATP synthase subunit beta, mitochondrial	56300.5	5.30681	5	5	5	55	201	13.2	Tube2_BiotinIP_T_R1	5	P2191_Zelda_220722_P2191_MR_MH_Tube2_BiotinIP_T_R1_results_20220725_1313_peptides.txt
274	Hspd1	P63038	CH60_MOUSE 60 kDa heat shock protein, mitochondrial	60955.5	5.09648	5	4	4	149	231	9.6	Tube2_BiotinIP_T_R1	5	P2191_Zelda_220722_P2191_MR_MH_Tube2_BiotinIP_T_R1_results_20220725_1313_peptides.txt
2772	Ywhaz	P63101	1433Z_MOUSE 14-3-3 protein zeta/delta	27771.1	5.87988	5	5	2	76	233	20.3	Tube2_BiotinIP_T_R1	5	P2191_Zelda_220722_P2191_MR_MH_Tube2_BiotinIP_T_R1_results_20220725_1313_peptides.txt
297	Acads	Q07417	ACADS_MOUSE Short-chain specific acyl-CoA dehydrogenase, mitochondrial	44889.6	5.52427	5	5	4	72	188	14.5	Tube2_BiotinIP_T_R1	5	P2191_Zelda_220722_P2191_MR_MH_Tube2_BiotinIP_T_R1_results_20220725_1313_peptides.txt
3041	Cmpk2	Q3U5Q7	CMPK2_MOUSE UMP-CMP kinase 2, mitochondrial	50036.3	5.44762	5	5	4	68	247	13.6	Tube2_BiotinIP_T_R1	5	P2191_Zelda_220722_P2191_MR_MH_Tube2_BiotinIP_T_R1_results_20220725_1313_peptides.txt
3423	Ahsa1	Q8BK64	AHSA1_MOUSE Activator of 90 kDa heat shock protein ATPase homolog 1	38117.1	6.0116	5	5	4	34	150	14.5	Tube2_BiotinIP_T_R1	5	P2191_Zelda_220722_P2191_MR_MH_Tube2_BiotinIP_T_R1_results_20220725_1313_peptides.txt
360	Acaa1a	Q921H8	THIKA_MOUSE 3-ketoacyl-CoA thiolase A, peroxisomal	43953.3	5.05008	5	5	3	70	174	15.1	Tube2_BiotinIP_T_R1	5	P2191_Zelda_220722_P2191_MR_MH_Tube2_BiotinIP_T_R1_results_20220725_1313_peptides.txt
390	Set	Q9EQU5-2	SET_MOUSE Isoform 2 of Protein SET	32105	6.41236	5	5	5	57	199	23	Tube2_BiotinIP_T_R1	5	P2191_Zelda_220722_P2191_MR_MH_Tube2_BiotinIP_T_R1_results_20220725_1313_peptides.txt
310	sp|###CONTAMINANT###P00760|TRY1_BOVIN Cationic trypsin	###CONTAMINANT###P00760	TRY1_BOVIN Cationic trypsin	25785.2	5.12037	4	3	2	67	138	15.8	Tube2_BiotinIP_T_R1	5	P2191_Zelda_220722_P2191_MR_MH_Tube2_BiotinIP_T_R1_results_20220725_1313_peptides.txt
96	CSN2	###CONTAMINANT###P02666	CASB_BOVIN Beta-casein	25107.3	7.15994	4	4	4	63	162	16.9	Tube2_BiotinIP_T_R1	5	P2191_Zelda_220722_P2191_MR_MH_Tube2_BiotinIP_T_R1_results_20220725_1313_peptides.txt
541	KRT23	###CONTAMINANT###Q9C075	K1C23_HUMAN Keratin, type I cytoskeletal 23	48131.1	5.11544	4	3	1	83	153	7.1	Tube2_BiotinIP_T_R1	5	P2191_Zelda_220722_P2191_MR_MH_Tube2_BiotinIP_T_R1_results_20220725_1313_peptides.txt
1601	Myh2	G3UW82	G3UW82_MOUSE MCG140437, isoform CRA_d	223219	5.17598	4	4	2	77	203	3	Tube2_BiotinIP_T_R1	5	P2191_Zelda_220722_P2191_MR_MH_Tube2_BiotinIP_T_R1_results_20220725_1313_peptides.txt
200	Mdh2	P08249	MDHM_MOUSE Malate dehydrogenase, mitochondrial	35611.4	5.41972	4	4	4	61	179	13.6	Tube2_BiotinIP_T_R1	5	P2191_Zelda_220722_P2191_MR_MH_Tube2_BiotinIP_T_R1_results_20220725_1313_peptides.txt
215	Rpsa	P14206	RSSA_MOUSE 40S ribosomal protein SA	32838.1	6.1416	4	3	3	60	153	13.5	Tube2_BiotinIP_T_R1	5	P2191_Zelda_220722_P2191_MR_MH_Tube2_BiotinIP_T_R1_results_20220725_1313_peptides.txt
2631	Pcbp1	P60335	PCBP1_MOUSE Poly(rC)-binding protein 1	37497.8	5.8183	4	4	2	59	174	15.7	Tube2_BiotinIP_T_R1	5	P2191_Zelda_220722_P2191_MR_MH_Tube2_BiotinIP_T_R1_results_20220725_1313_peptides.txt
275	Mapk1	P63085	MK01_MOUSE Mitogen-activated protein kinase 1	41275.6	5.70852	4	4	3	33	108	10.9	Tube2_BiotinIP_T_R1	5	P2191_Zelda_220722_P2191_MR_MH_Tube2_BiotinIP_T_R1_results_20220725_1313_peptides.txt
3241	Igbp1	Q61249	IGBP1_MOUSE Immunoglobulin-binding protein 1	38970.9	5.09236	4	4	2	43	110	12.6	Tube2_BiotinIP_T_R1	5	P2191_Zelda_220722_P2191_MR_MH_Tube2_BiotinIP_T_R1_results_20220725_1313_peptides.txt
3441	Gmppb	Q8BTZ7	GMPPB_MOUSE Mannose-1-phosphate guanyltransferase beta	39916.5	5.30798	4	3	3	103	191	13.6	Tube2_BiotinIP_T_R1	5	P2191_Zelda_220722_P2191_MR_MH_Tube2_BiotinIP_T_R1_results_20220725_1313_peptides.txt
347	Acaa2	Q8BWT1	THIM_MOUSE 3-ketoacyl-CoA thiolase, mitochondrial	41829.9	4.93017	4	3	2	92	174	14.8	Tube2_BiotinIP_T_R1	5	P2191_Zelda_220722_P2191_MR_MH_Tube2_BiotinIP_T_R1_results_20220725_1313_peptides.txt
3823	Idh3a	Q9D6R2	IDH3A_MOUSE Isocitrate dehydrogenase [NAD] subunit alpha, mitochondrial	39638.7	5.22768	4	3	2	44	101	8.4	Tube2_BiotinIP_T_R1	5	P2191_Zelda_220722_P2191_MR_MH_Tube2_BiotinIP_T_R1_results_20220725_1313_peptides.txt
176	PRSS1	###CONTAMINANT###P07477	TRY1_HUMAN Trypsin-1	26558.1	6.10684	3	3	1	45	107	15.3	Tube2_BiotinIP_T_R1	5	P2191_Zelda_220722_P2191_MR_MH_Tube2_BiotinIP_T_R1_results_20220725_1313_peptides.txt
1412	Tex264	E9Q137	E9Q137_MOUSE Protein Tex264	33589.8	5.43348	3	3	3	67	160	18.1	Tube2_BiotinIP_T_R1	5	P2191_Zelda_220722_P2191_MR_MH_Tube2_BiotinIP_T_R1_results_20220725_1313_peptides.txt
1681	Man2b1	O09159	MA2B1_MOUSE Lysosomal alpha-mannosidase	114648	5.06162	3	2	2	67	101	2.6	Tube2_BiotinIP_T_R1	5	P2191_Zelda_220722_P2191_MR_MH_Tube2_BiotinIP_T_R1_results_20220725_1313_peptides.txt
2023	P4hb	P09103	PDIA1_MOUSE Protein disulfide-isomerase	57058.5	5.15241	3	3	3	70	149	7.5	Tube2_BiotinIP_T_R1	5	P2191_Zelda_220722_P2191_MR_MH_Tube2_BiotinIP_T_R1_results_20220725_1313_peptides.txt
226	Eno3	P21550	ENOB_MOUSE Beta-enolase	47024.9	5.79606	3	3	1	76	152	10.3	Tube2_BiotinIP_T_R1	5	P2191_Zelda_220722_P2191_MR_MH_Tube2_BiotinIP_T_R1_results_20220725_1313_peptides.txt
245	Pura	P42669	PURA_MOUSE Transcriptional activator protein Pur-alpha	34883.7	5.16528	3	3	2	81	131	14	Tube2_BiotinIP_T_R1	5	P2191_Zelda_220722_P2191_MR_MH_Tube2_BiotinIP_T_R1_results_20220725_1313_peptides.txt
2822	Serpinb5	P70124	SPB5_MOUSE Serpin B5	42111.2	5.25149	3	3	2	57	108	7.4	Tube2_BiotinIP_T_R1	5	P2191_Zelda_220722_P2191_MR_MH_Tube2_BiotinIP_T_R1_results_20220725_1313_peptides.txt
339	Erlin2	Q8BFZ9	ERLN2_MOUSE Erlin-2	37872.6	NA	3	3	0	67	134	10	Tube2_BiotinIP_T_R1	5	P2191_Zelda_220722_P2191_MR_MH_Tube2_BiotinIP_T_R1_results_20220725_1313_peptides.txt
380	Cndp2	Q9D1A2	CNDP2_MOUSE Cytosolic non-specific dipeptidase	52767.3	5.03558	3	3	3	37	102	9.5	Tube2_BiotinIP_T_R1	5	P2191_Zelda_220722_P2191_MR_MH_Tube2_BiotinIP_T_R1_results_20220725_1313_peptides.txt
384	Uqcrc2	Q9DB77	QCR2_MOUSE Cytochrome b-c1 complex subunit 2, mitochondrial	48234.9	5.55548	3	3	2	75	145	10.4	Tube2_BiotinIP_T_R1	5	P2191_Zelda_220722_P2191_MR_MH_Tube2_BiotinIP_T_R1_results_20220725_1313_peptides.txt
3911	Tor3a	Q9ER38	TOR3A_MOUSE Torsin-3A	43813.5	5.38739	3	3	3	45	107	8.3	Tube2_BiotinIP_T_R1	5	P2191_Zelda_220722_P2191_MR_MH_Tube2_BiotinIP_T_R1_results_20220725_1313_peptides.txt
1729	Matn3	O35701	MATN3_MOUSE Matrilin-3	51845.2	4.56812	2	2	2	54	102	5.4	Tube2_BiotinIP_T_R1	5	P2191_Zelda_220722_P2191_MR_MH_Tube2_BiotinIP_T_R1_results_20220725_1313_peptides.txt
2231	Mgp	P19788	MGP_MOUSE Matrix Gla protein	12359.1	5.98181	2	2	2	58	105	22.9	Tube2_BiotinIP_T_R1	5	P2191_Zelda_220722_P2191_MR_MH_Tube2_BiotinIP_T_R1_results_20220725_1313_peptides.txt
285	Pkp1	P97350	PKP1_MOUSE Plakophilin-1	80896.1	5.77571	2	2	2	91	124	3	Tube2_BiotinIP_T_R1	5	P2191_Zelda_220722_P2191_MR_MH_Tube2_BiotinIP_T_R1_results_20220725_1313_peptides.txt
318	Myh1	Q5SX40	MYH1_MOUSE Myosin-1	223342	NA	2	2	0	77	116	1.7	Tube2_BiotinIP_T_R1	5	P2191_Zelda_220722_P2191_MR_MH_Tube2_BiotinIP_T_R1_results_20220725_1313_peptides.txt
2421	KRT5	###CONTAMINANT###P13647	K2C5_HUMAN Keratin, type II cytoskeletal 5	62378.3	7.19586	47	42	11	68	1632	51.6	Tube2_BiotinIP_T_R1	5	P2191_Zelda_220722_P2191_MR_MH_Tube2_BiotinIP_T_R1_results_20220725_1313_peptides.txt
244	KRT5	###CONTAMINANT###Q5XQN5	K2C5_BOVIN Keratin, type II cytoskeletal 5	62937	7.19586	47	42	11	68	1632	36.2	Tube2_BiotinIP_T_R1	5	P2191_Zelda_220722_P2191_MR_MH_Tube2_BiotinIP_T_R1_results_20220725_1313_peptides.txt
1214	ALB	###CONTAMINANT###P02768	ALBU_HUMAN Serum albumin	69366.7	7.67275	46	41	38	105	1809	9.2	Tube2_BiotinIP_T_R1	5	P2191_Zelda_220722_P2191_MR_MH_Tube2_BiotinIP_T_R1_results_20220725_1313_peptides.txt
126	ALB	###CONTAMINANT###P02769	ALBU_BOVIN Serum albumin	69293.4	7.67275	46	41	38	105	1809	53.9	Tube2_BiotinIP_T_R1	5	P2191_Zelda_220722_P2191_MR_MH_Tube2_BiotinIP_T_R1_results_20220725_1313_peptides.txt
1272	ALB	###CONTAMINANT###P35747	ALBU_HORSE Serum albumin	68598.6	7.67275	46	41	38	105	1809	5.6	Tube2_BiotinIP_T_R1	5	P2191_Zelda_220722_P2191_MR_MH_Tube2_BiotinIP_T_R1_results_20220725_1313_peptides.txt
3511	ACTB	###CONTAMINANT###P60712	ACTB_BOVIN Actin, cytoplasmic 1	41736.7	6.02796	30	22	1	109	1013	50.5	Tube2_BiotinIP_T_R1	5	P2191_Zelda_220722_P2191_MR_MH_Tube2_BiotinIP_T_R1_results_20220725_1313_peptides.txt
3541	Actb	B2RRX1	B2RRX1_MOUSE Actin, beta	41736.7	6.02796	30	22	1	109	1013	50.5	Tube2_BiotinIP_T_R1	5	P2191_Zelda_220722_P2191_MR_MH_Tube2_BiotinIP_T_R1_results_20220725_1313_peptides.txt
355	Actb	P60710	ACTB_MOUSE Actin, cytoplasmic 1	41736.7	6.02796	30	22	1	109	1013	50.5	Tube2_BiotinIP_T_R1	5	P2191_Zelda_220722_P2191_MR_MH_Tube2_BiotinIP_T_R1_results_20220725_1313_peptides.txt
2781	Actg1	P63260	ACTG_MOUSE Actin, cytoplasmic 2	41792.8	5.11092	30	22	1	109	1022	50.5	Tube2_BiotinIP_T_R1	5	P2191_Zelda_220722_P2191_MR_MH_Tube2_BiotinIP_T_R1_results_20220725_1313_peptides.txt
2782	Actg1	Q4KL81	Q4KL81_MOUSE Actin, cytoplasmic 2	41792.8	5.11092	30	22	1	109	1022	50.5	Tube2_BiotinIP_T_R1	5	P2191_Zelda_220722_P2191_MR_MH_Tube2_BiotinIP_T_R1_results_20220725_1313_peptides.txt
11611	Aldoa	A6ZI44	A6ZI44_MOUSE Fructose-bisphosphate aldolase	45120.3	7.30367	28	25	21	99	1234	50.8	Tube2_BiotinIP_T_R1	5	P2191_Zelda_220722_P2191_MR_MH_Tube2_BiotinIP_T_R1_results_20220725_1313_peptides.txt
11621	Aldoa	P05064	ALDOA_MOUSE Fructose-bisphosphate aldolase A	39355.9	7.30367	28	25	21	99	1234	58.4	Tube2_BiotinIP_T_R1	5	P2191_Zelda_220722_P2191_MR_MH_Tube2_BiotinIP_T_R1_results_20220725_1313_peptides.txt
1163	Aldoa	Q5FWB7	Q5FWB7_MOUSE Fructose-bisphosphate aldolase	39355.9	7.30367	28	25	21	99	1234	58.4	Tube2_BiotinIP_T_R1	5	P2191_Zelda_220722_P2191_MR_MH_Tube2_BiotinIP_T_R1_results_20220725_1313_peptides.txt
531	Krt5	###CONTAMINANT###Q922U2	K2C5_MOUSE Keratin, type II cytoskeletal 5	61766.7	NA	27	25	0	52	878	30.6	Tube2_BiotinIP_T_R1	5	P2191_Zelda_220722_P2191_MR_MH_Tube2_BiotinIP_T_R1_results_20220725_1313_peptides.txt
532	Krt5	Q32P04	Q32P04_MOUSE Keratin 5	61766.7	NA	27	25	0	52	878	30.6	Tube2_BiotinIP_T_R1	5	P2191_Zelda_220722_P2191_MR_MH_Tube2_BiotinIP_T_R1_results_20220725_1313_peptides.txt
533	Krt5	Q922U2	K2C5_MOUSE Keratin, type II cytoskeletal 5	61766.7	NA	27	25	0	52	878	30.6	Tube2_BiotinIP_T_R1	5	P2191_Zelda_220722_P2191_MR_MH_Tube2_BiotinIP_T_R1_results_20220725_1313_peptides.txt
4212	Krt2	###CONTAMINANT###Q3TTY5	K22E_MOUSE Keratin, type II cytoskeletal 2 epidermal	70922.7	5.865	25	21	7	73	868	31.4	Tube2_BiotinIP_T_R1	5	P2191_Zelda_220722_P2191_MR_MH_Tube2_BiotinIP_T_R1_results_20220725_1313_peptides.txt
4222	Krt2	Q3TTY5	K22E_MOUSE Keratin, type II cytoskeletal 2 epidermal	70922.7	5.865	25	21	7	73	868	31.4	Tube2_BiotinIP_T_R1	5	P2191_Zelda_220722_P2191_MR_MH_Tube2_BiotinIP_T_R1_results_20220725_1313_peptides.txt
15011	Hrnr	E9QNP3	E9QNP3_MOUSE Hornerin	323368	6.20142	20	18	13	157	974	7.9	Tube2_BiotinIP_T_R1	5	P2191_Zelda_220722_P2191_MR_MH_Tube2_BiotinIP_T_R1_results_20220725_1313_peptides.txt
1502	Hrnr	F8WJ23	F8WJ23_MOUSE Hornerin	340664	6.20142	20	18	13	157	974	7.5	Tube2_BiotinIP_T_R1	5	P2191_Zelda_220722_P2191_MR_MH_Tube2_BiotinIP_T_R1_results_20220725_1313_peptides.txt
5512	Krt71	###CONTAMINANT###Q9R0H5	K2C71_MOUSE Keratin, type II cytoskeletal 71	57382.5	6.24934	17	16	1	99	709	24.2	Tube2_BiotinIP_T_R1	5	P2191_Zelda_220722_P2191_MR_MH_Tube2_BiotinIP_T_R1_results_20220725_1313_peptides.txt
5522	Krt71	Q9R0H5	K2C71_MOUSE Keratin, type II cytoskeletal 71	57382.5	6.24934	17	16	1	99	709	24.2	Tube2_BiotinIP_T_R1	5	P2191_Zelda_220722_P2191_MR_MH_Tube2_BiotinIP_T_R1_results_20220725_1313_peptides.txt
7312	Vim	A0A0A6YWC8	A0A0A6YWC8_MOUSE Vimentin	49192.7	6.06687	16	15	11	72	640	34.1	Tube2_BiotinIP_T_R1	5	P2191_Zelda_220722_P2191_MR_MH_Tube2_BiotinIP_T_R1_results_20220725_1313_peptides.txt
7322	Vim	P20152	VIME_MOUSE Vimentin	53687.7	6.06687	16	15	11	72	640	31.3	Tube2_BiotinIP_T_R1	5	P2191_Zelda_220722_P2191_MR_MH_Tube2_BiotinIP_T_R1_results_20220725_1313_peptides.txt
7331	Vim	Q5FWJ3	Q5FWJ3_MOUSE Vimentin	53687.7	6.06687	16	15	11	72	640	31.3	Tube2_BiotinIP_T_R1	5	P2191_Zelda_220722_P2191_MR_MH_Tube2_BiotinIP_T_R1_results_20220725_1313_peptides.txt
2641	Actr2	P61161	ARP2_MOUSE Actin-related protein 2	44760.8	6.18222	16	13	10	88	511	27.1	Tube2_BiotinIP_T_R1	5	P2191_Zelda_220722_P2191_MR_MH_Tube2_BiotinIP_T_R1_results_20220725_1313_peptides.txt
2642	Actr2	Q5SW83	Q5SW83_MOUSE ARP2 actin-related protein 2 homolog (Yeast)	44760.8	6.18222	16	13	10	88	511	27.1	Tube2_BiotinIP_T_R1	5	P2191_Zelda_220722_P2191_MR_MH_Tube2_BiotinIP_T_R1_results_20220725_1313_peptides.txt
10211	Krt10	A2A513	A2A513_MOUSE Keratin, type I cytoskeletal 10	57041.1	5.60123	15	14	3	71	583	20.5	Tube2_BiotinIP_T_R1	5	P2191_Zelda_220722_P2191_MR_MH_Tube2_BiotinIP_T_R1_results_20220725_1313_peptides.txt
10221	Krt10	P02535	K1C10_MOUSE Keratin, type I cytoskeletal 10	57769.8	5.60123	15	14	3	71	583	20.1	Tube2_BiotinIP_T_R1	5	P2191_Zelda_220722_P2191_MR_MH_Tube2_BiotinIP_T_R1_results_20220725_1313_peptides.txt
1023	Krt10	P02535-2	K1C10_MOUSE Isoform 2 of Keratin, type I cytoskeletal 10	57060.1	5.60123	15	14	3	71	583	20.5	Tube2_BiotinIP_T_R1	5	P2191_Zelda_220722_P2191_MR_MH_Tube2_BiotinIP_T_R1_results_20220725_1313_peptides.txt
1024	Krt10	P02535-3	K1C10_MOUSE Isoform 3 of Keratin, type I cytoskeletal 10	49501	5.60123	15	14	3	71	583	24.8	Tube2_BiotinIP_T_R1	5	P2191_Zelda_220722_P2191_MR_MH_Tube2_BiotinIP_T_R1_results_20220725_1313_peptides.txt
15911	Serpinb6a	F8WIV2	F8WIV2_MOUSE Serpin B6	44774.5	5.95765	11	8	8	80	327	22.2	Tube2_BiotinIP_T_R1	5	P2191_Zelda_220722_P2191_MR_MH_Tube2_BiotinIP_T_R1_results_20220725_1313_peptides.txt
15921	Serpinb6a	Q4FJQ6	Q4FJQ6_MOUSE Serine (Or cysteine) peptidase inhibitor, clade B, member 6a, isoform CRA_a	42598.9	5.95765	11	8	8	80	327	23.5	Tube2_BiotinIP_T_R1	5	P2191_Zelda_220722_P2191_MR_MH_Tube2_BiotinIP_T_R1_results_20220725_1313_peptides.txt
15931	Serpinb6	Q60854	SPB6_MOUSE Serpin B6	42598.9	5.95765	11	8	8	80	327	23.5	Tube2_BiotinIP_T_R1	5	P2191_Zelda_220722_P2191_MR_MH_Tube2_BiotinIP_T_R1_results_20220725_1313_peptides.txt
6411	Fn1	A0A087WR50	A0A087WR50_MOUSE Fibronectin	262842	5.93835	10	9	8	74	391	4.9	Tube2_BiotinIP_T_R1	5	P2191_Zelda_220722_P2191_MR_MH_Tube2_BiotinIP_T_R1_results_20220725_1313_peptides.txt
6421	Fn1	A0A087WS56	A0A087WS56_MOUSE Fibronectin	249552	5.93835	10	9	8	74	391	5.2	Tube2_BiotinIP_T_R1	5	P2191_Zelda_220722_P2191_MR_MH_Tube2_BiotinIP_T_R1_results_20220725_1313_peptides.txt
643	Fn1	A0A087WSN6	A0A087WSN6_MOUSE Fibronectin	253012	5.93835	10	9	8	74	391	5.1	Tube2_BiotinIP_T_R1	5	P2191_Zelda_220722_P2191_MR_MH_Tube2_BiotinIP_T_R1_results_20220725_1313_peptides.txt
644	Fn1	B7ZNJ1	B7ZNJ1_MOUSE Fibronectin	239722	5.93835	10	9	8	74	391	5.4	Tube2_BiotinIP_T_R1	5	P2191_Zelda_220722_P2191_MR_MH_Tube2_BiotinIP_T_R1_results_20220725_1313_peptides.txt
645	Fn1	B9EHT6	B9EHT6_MOUSE Fibronectin	250297	5.93835	10	9	8	74	391	5.2	Tube2_BiotinIP_T_R1	5	P2191_Zelda_220722_P2191_MR_MH_Tube2_BiotinIP_T_R1_results_20220725_1313_peptides.txt
646	Fn1	P11276	FINC_MOUSE Fibronectin	272538	5.93835	10	9	8	74	391	4.8	Tube2_BiotinIP_T_R1	5	P2191_Zelda_220722_P2191_MR_MH_Tube2_BiotinIP_T_R1_results_20220725_1313_peptides.txt
647	Fn1	Q3UHL6	Q3UHL6_MOUSE Fibronectin	260128	5.93835	10	9	8	74	391	5	Tube2_BiotinIP_T_R1	5	P2191_Zelda_220722_P2191_MR_MH_Tube2_BiotinIP_T_R1_results_20220725_1313_peptides.txt
2391	Pvalb	P32848	PRVA_MOUSE Parvalbumin alpha	11930.5	6.05228	9	8	8	84	393	56.8	Tube2_BiotinIP_T_R1	5	P2191_Zelda_220722_P2191_MR_MH_Tube2_BiotinIP_T_R1_results_20220725_1313_peptides.txt
2392	Pvalb	Q545M7	Q545M7_MOUSE Parvalbumin alpha	11930.5	6.05228	9	8	8	84	393	56.8	Tube2_BiotinIP_T_R1	5	P2191_Zelda_220722_P2191_MR_MH_Tube2_BiotinIP_T_R1_results_20220725_1313_peptides.txt
7211	Gm8797	A0A0A6YW67	A0A0A6YW67_MOUSE MCG23377, isoform CRA_b	8728.02	5.89866	8	6	5	43	196	76.9	Tube2_BiotinIP_T_R1	5	P2191_Zelda_220722_P2191_MR_MH_Tube2_BiotinIP_T_R1_results_20220725_1313_peptides.txt
7221	Ubc	E9Q5F6	E9Q5F6_MOUSE Polyubiquitin-C (Fragment)	22592	5.89866	8	6	5	43	196	29.7	Tube2_BiotinIP_T_R1	5	P2191_Zelda_220722_P2191_MR_MH_Tube2_BiotinIP_T_R1_results_20220725_1313_peptides.txt
723	Uba52	E9Q9J0	E9Q9J0_MOUSE Ubiquitin-60S ribosomal protein L40 (Fragment)	10913.7	5.89866	8	6	5	43	196	61.9	Tube2_BiotinIP_T_R1	5	P2191_Zelda_220722_P2191_MR_MH_Tube2_BiotinIP_T_R1_results_20220725_1313_peptides.txt
724	Gm7808	J3QK04	J3QK04_MOUSE MCG67952	14666.2	5.89866	8	6	5	43	196	46.5	Tube2_BiotinIP_T_R1	5	P2191_Zelda_220722_P2191_MR_MH_Tube2_BiotinIP_T_R1_results_20220725_1313_peptides.txt
725	Ubb	P0CG49	UBB_MOUSE Polyubiquitin-B	34368.5	5.89866	8	6	5	43	196	19.6	Tube2_BiotinIP_T_R1	5	P2191_Zelda_220722_P2191_MR_MH_Tube2_BiotinIP_T_R1_results_20220725_1313_peptides.txt
726	Ubc	P0CG50	UBC_MOUSE Polyubiquitin-C	82550.1	5.89866	8	6	5	43	196	8.2	Tube2_BiotinIP_T_R1	5	P2191_Zelda_220722_P2191_MR_MH_Tube2_BiotinIP_T_R1_results_20220725_1313_peptides.txt
727	Rps27a	P62983	RS27A_MOUSE Ubiquitin-40S ribosomal protein S27a	17950.9	5.89866	8	6	5	43	196	38.2	Tube2_BiotinIP_T_R1	5	P2191_Zelda_220722_P2191_MR_MH_Tube2_BiotinIP_T_R1_results_20220725_1313_peptides.txt
728	Uba52	P62984	RL40_MOUSE Ubiquitin-60S ribosomal protein L40	14728.3	5.89866	8	6	5	43	196	46.5	Tube2_BiotinIP_T_R1	5	P2191_Zelda_220722_P2191_MR_MH_Tube2_BiotinIP_T_R1_results_20220725_1313_peptides.txt
729	Ubb	Q5SX22	Q5SX22_MOUSE Polyubiquitin-B (Fragment)	26619.7	5.89866	8	6	5	43	196	25.3	Tube2_BiotinIP_T_R1	5	P2191_Zelda_220722_P2191_MR_MH_Tube2_BiotinIP_T_R1_results_20220725_1313_peptides.txt
7210	Uba52	Q66JP1	Q66JP1_MOUSE MCG23116, isoform CRA_a	14728.3	5.89866	8	6	5	43	196	46.5	Tube2_BiotinIP_T_R1	5	P2191_Zelda_220722_P2191_MR_MH_Tube2_BiotinIP_T_R1_results_20220725_1313_peptides.txt
2351	Col2a1	P28481	CO2A1_MOUSE Collagen alpha-1(II) chain	141973	6.07869	8	8	6	57	294	5.6	Tube2_BiotinIP_T_R1	5	P2191_Zelda_220722_P2191_MR_MH_Tube2_BiotinIP_T_R1_results_20220725_1313_peptides.txt
2352	Col2a1	P28481-1	CO2A1_MOUSE Isoform 2 of Collagen alpha-1(II) chain	139110	6.07869	8	8	6	57	294	5.8	Tube2_BiotinIP_T_R1	5	P2191_Zelda_220722_P2191_MR_MH_Tube2_BiotinIP_T_R1_results_20220725_1313_peptides.txt
2353	Col2a1	P28481-2	CO2A1_MOUSE Isoform 3 of Collagen alpha-1(II) chain	131859	6.07869	8	8	6	57	294	6	Tube2_BiotinIP_T_R1	5	P2191_Zelda_220722_P2191_MR_MH_Tube2_BiotinIP_T_R1_results_20220725_1313_peptides.txt
2354	Col2a1	P28481-4	CO2A1_MOUSE Isoform 4 of Collagen alpha-1(II) chain	139027	6.07869	8	8	6	57	294	5.8	Tube2_BiotinIP_T_R1	5	P2191_Zelda_220722_P2191_MR_MH_Tube2_BiotinIP_T_R1_results_20220725_1313_peptides.txt
2355	Col2a1	P28481-5	CO2A1_MOUSE Isoform 5 of Collagen alpha-1(II) chain	137868	6.07869	8	8	6	57	294	5.8	Tube2_BiotinIP_T_R1	5	P2191_Zelda_220722_P2191_MR_MH_Tube2_BiotinIP_T_R1_results_20220725_1313_peptides.txt
2356	Col2a1	P28481-6	CO2A1_MOUSE Isoform 6 of Collagen alpha-1(II) chain	137785	6.07869	8	8	6	57	294	5.8	Tube2_BiotinIP_T_R1	5	P2191_Zelda_220722_P2191_MR_MH_Tube2_BiotinIP_T_R1_results_20220725_1313_peptides.txt
2357	Col2a1	P28481-7	CO2A1_MOUSE Isoform 7 of Collagen alpha-1(II) chain	134722	6.07869	8	8	6	57	294	5.9	Tube2_BiotinIP_T_R1	5	P2191_Zelda_220722_P2191_MR_MH_Tube2_BiotinIP_T_R1_results_20220725_1313_peptides.txt
24111	Pdha1	P35486	ODPA_MOUSE Pyruvate dehydrogenase E1 component subunit alpha, somatic form, mitochondrial	43231.6	5.6685	8	6	4	98	249	15.1	Tube2_BiotinIP_T_R1	5	P2191_Zelda_220722_P2191_MR_MH_Tube2_BiotinIP_T_R1_results_20220725_1313_peptides.txt
24121	Pdha1	Q3UFJ3	Q3UFJ3_MOUSE Pyruvate dehydrogenase E1 component subunit alpha	43231.6	5.6685	8	6	4	98	249	15.1	Tube2_BiotinIP_T_R1	5	P2191_Zelda_220722_P2191_MR_MH_Tube2_BiotinIP_T_R1_results_20220725_1313_peptides.txt
1971	Anxa2	P07356	ANXA2_MOUSE Annexin A2	38676.2	5.55449	7	7	5	73	291	19.4	Tube2_BiotinIP_T_R1	5	P2191_Zelda_220722_P2191_MR_MH_Tube2_BiotinIP_T_R1_results_20220725_1313_peptides.txt
1972	Anxa2	Q542G9	Q542G9_MOUSE Annexin	38676.2	5.55449	7	7	5	73	291	19.4	Tube2_BiotinIP_T_R1	5	P2191_Zelda_220722_P2191_MR_MH_Tube2_BiotinIP_T_R1_results_20220725_1313_peptides.txt
1981	Alb	P07724	ALBU_MOUSE Serum albumin	68692.5	6.21112	7	7	7	82	306	12.3	Tube2_BiotinIP_T_R1	5	P2191_Zelda_220722_P2191_MR_MH_Tube2_BiotinIP_T_R1_results_20220725_1313_peptides.txt
1982	Alb	Q546G4	Q546G4_MOUSE Albumin 1	68692.5	6.21112	7	7	7	82	306	12.3	Tube2_BiotinIP_T_R1	5	P2191_Zelda_220722_P2191_MR_MH_Tube2_BiotinIP_T_R1_results_20220725_1313_peptides.txt
20511	Eef1a1	P10126	EF1A1_MOUSE Elongation factor 1-alpha 1	50113.8	5.90791	7	7	6	53	277	16.6	Tube2_BiotinIP_T_R1	5	P2191_Zelda_220722_P2191_MR_MH_Tube2_BiotinIP_T_R1_results_20220725_1313_peptides.txt
20521	Eef1a1	Q58E64	Q58E64_MOUSE Elongation factor 1-alpha	50113.8	5.90791	7	7	6	53	277	16.6	Tube2_BiotinIP_T_R1	5	P2191_Zelda_220722_P2191_MR_MH_Tube2_BiotinIP_T_R1_results_20220725_1313_peptides.txt
22511	Gnaq	P21279	GNAQ_MOUSE Guanine nucleotide-binding protein G(q) subunit alpha	42158.1	5.62808	7	7	5	38	204	17.2	Tube2_BiotinIP_T_R1	5	P2191_Zelda_220722_P2191_MR_MH_Tube2_BiotinIP_T_R1_results_20220725_1313_peptides.txt
22521	Gnaq	Q3UHH5	Q3UHH5_MOUSE Guanine nucleotide-binding protein G(q) subunit alpha	42158.1	5.62808	7	7	5	38	204	17.2	Tube2_BiotinIP_T_R1	5	P2191_Zelda_220722_P2191_MR_MH_Tube2_BiotinIP_T_R1_results_20220725_1313_peptides.txt
28911	Col1a2	Q01149	CO1A2_MOUSE Collagen alpha-2(I) chain	129557	6.49989	7	7	7	63	275	7.6	Tube2_BiotinIP_T_R1	5	P2191_Zelda_220722_P2191_MR_MH_Tube2_BiotinIP_T_R1_results_20220725_1313_peptides.txt
28921	Col1a2	Q3TX57	Q3TX57_MOUSE Collagen alpha-2(I) chain	129557	6.49989	7	7	7	63	275	7.6	Tube2_BiotinIP_T_R1	5	P2191_Zelda_220722_P2191_MR_MH_Tube2_BiotinIP_T_R1_results_20220725_1313_peptides.txt
12212	Dsg1b	B2RQH0	B2RQH0_MOUSE Desmoglein 1 beta	114454	5.57999	6	5	4	50	182	4	Tube2_BiotinIP_T_R1	5	P2191_Zelda_220722_P2191_MR_MH_Tube2_BiotinIP_T_R1_results_20220725_1313_peptides.txt
12222	Dsg1a	Q61495	DSG1A_MOUSE Desmoglein-1-alpha	114597	5.57999	6	5	4	50	182	4	Tube2_BiotinIP_T_R1	5	P2191_Zelda_220722_P2191_MR_MH_Tube2_BiotinIP_T_R1_results_20220725_1313_peptides.txt
12231	Dsg1b	Q7TSF1	DSG1B_MOUSE Desmoglein-1-beta	114454	5.57999	6	5	4	50	182	4	Tube2_BiotinIP_T_R1	5	P2191_Zelda_220722_P2191_MR_MH_Tube2_BiotinIP_T_R1_results_20220725_1313_peptides.txt
21711	Hist1h1c	P15864	H12_MOUSE Histone H1.2	21266.7	5.2569	6	6	2	63	226	25.8	Tube2_BiotinIP_T_R1	5	P2191_Zelda_220722_P2191_MR_MH_Tube2_BiotinIP_T_R1_results_20220725_1313_peptides.txt
21721	Hist1h1c	Q5SZA3	Q5SZA3_MOUSE Histone H1.2	21266.7	5.2569	6	6	2	63	226	25.8	Tube2_BiotinIP_T_R1	5	P2191_Zelda_220722_P2191_MR_MH_Tube2_BiotinIP_T_R1_results_20220725_1313_peptides.txt
21911	Eno1	P17182	ENOA_MOUSE Alpha-enolase	47140.8	5.55942	6	6	3	76	231	17	Tube2_BiotinIP_T_R1	5	P2191_Zelda_220722_P2191_MR_MH_Tube2_BiotinIP_T_R1_results_20220725_1313_peptides.txt
21921	EG433182	Q5FW97	Q5FW97_MOUSE Alpha-enolase	47140.8	5.55942	6	6	3	76	231	17	Tube2_BiotinIP_T_R1	5	P2191_Zelda_220722_P2191_MR_MH_Tube2_BiotinIP_T_R1_results_20220725_1313_peptides.txt
2811	Tubb4b	P68372	TBB4B_MOUSE Tubulin beta-4B chain	49831	5.2309	6	6	1	61	232	15.7	Tube2_BiotinIP_T_R1	5	P2191_Zelda_220722_P2191_MR_MH_Tube2_BiotinIP_T_R1_results_20220725_1313_peptides.txt
2812	Tubb4a	Q9D6F9	TBB4A_MOUSE Tubulin beta-4A chain	49585.8	5.2309	6	6	1	61	232	15.7	Tube2_BiotinIP_T_R1	5	P2191_Zelda_220722_P2191_MR_MH_Tube2_BiotinIP_T_R1_results_20220725_1313_peptides.txt
31511	Plek	Q5F271	Q5F271_MOUSE Pleckstrin	39900.7	5.81552	6	6	5	38	187	12.8	Tube2_BiotinIP_T_R1	5	P2191_Zelda_220722_P2191_MR_MH_Tube2_BiotinIP_T_R1_results_20220725_1313_peptides.txt
31521	Plek	Q9JHK5	PLEK_MOUSE Pleckstrin	39900.7	5.81552	6	6	5	38	187	12.8	Tube2_BiotinIP_T_R1	5	P2191_Zelda_220722_P2191_MR_MH_Tube2_BiotinIP_T_R1_results_20220725_1313_peptides.txt
4061	Hnrnpc	Q9Z204	HNRPC_MOUSE Heterogeneous nuclear ribonucleoproteins C1/C2	34384.8	5.6688	6	5	5	59	209	18.2	Tube2_BiotinIP_T_R1	5	P2191_Zelda_220722_P2191_MR_MH_Tube2_BiotinIP_T_R1_results_20220725_1313_peptides.txt
4062	Hnrnpc	Q9Z204-2	HNRPC_MOUSE Isoform C1 of Heterogeneous nuclear ribonucleoproteins C1/C2	33056.3	5.6688	6	5	5	59	209	18.9	Tube2_BiotinIP_T_R1	5	P2191_Zelda_220722_P2191_MR_MH_Tube2_BiotinIP_T_R1_results_20220725_1313_peptides.txt
4063	Hnrnpc	Q9Z204-3	HNRPC_MOUSE Isoform 3 of Heterogeneous nuclear ribonucleoproteins C1/C2	32322.5	5.6688	6	5	5	59	209	19.4	Tube2_BiotinIP_T_R1	5	P2191_Zelda_220722_P2191_MR_MH_Tube2_BiotinIP_T_R1_results_20220725_1313_peptides.txt
4064	Hnrnpc	Q9Z204-4	HNRPC_MOUSE Isoform 4 of Heterogeneous nuclear ribonucleoproteins C1/C2	32223.4	5.6688	6	5	5	59	209	19.5	Tube2_BiotinIP_T_R1	5	P2191_Zelda_220722_P2191_MR_MH_Tube2_BiotinIP_T_R1_results_20220725_1313_peptides.txt
4065	Hnrnpc	Q9Z204-5	HNRPC_MOUSE Isoform 5 of Heterogeneous nuclear ribonucleoproteins C1/C2	33651	5.6688	6	5	5	59	209	18.6	Tube2_BiotinIP_T_R1	5	P2191_Zelda_220722_P2191_MR_MH_Tube2_BiotinIP_T_R1_results_20220725_1313_peptides.txt
6911	Flg	A0A0A6YVU7	A0A0A6YVU7_MOUSE Filaggrin	26670.4	5.13166	5	5	4	42	170	28.5	Tube2_BiotinIP_T_R1	5	P2191_Zelda_220722_P2191_MR_MH_Tube2_BiotinIP_T_R1_results_20220725_1313_peptides.txt
6921	Flg	A0A0A6YW46	A0A0A6YW46_MOUSE Filaggrin	27305.1	5.13166	5	5	4	42	170	22.3	Tube2_BiotinIP_T_R1	5	P2191_Zelda_220722_P2191_MR_MH_Tube2_BiotinIP_T_R1_results_20220725_1313_peptides.txt
693	Flg	A0A0A6YWE2	A0A0A6YWE2_MOUSE Filaggrin	26974.6	5.13166	5	5	4	42	170	19.9	Tube2_BiotinIP_T_R1	5	P2191_Zelda_220722_P2191_MR_MH_Tube2_BiotinIP_T_R1_results_20220725_1313_peptides.txt
694	Flg	A0A0A6YXH0	A0A0A6YXH0_MOUSE Filaggrin	27105.8	5.13166	5	5	4	42	170	28	Tube2_BiotinIP_T_R1	5	P2191_Zelda_220722_P2191_MR_MH_Tube2_BiotinIP_T_R1_results_20220725_1313_peptides.txt
695	Flg	A0A0A6YY62	A0A0A6YY62_MOUSE Filaggrin (Fragment)	35579.7	5.13166	5	5	4	42	170	21.4	Tube2_BiotinIP_T_R1	5	P2191_Zelda_220722_P2191_MR_MH_Tube2_BiotinIP_T_R1_results_20220725_1313_peptides.txt
7511	Sh3glb1	A0A0G2JEC4	A0A0G2JEC4_MOUSE Endophilin-B1	44303.3	6.06759	5	5	4	44	152	13.7	Tube2_BiotinIP_T_R1	5	P2191_Zelda_220722_P2191_MR_MH_Tube2_BiotinIP_T_R1_results_20220725_1313_peptides.txt
7521	Sh3glb1	Q9JK48	SHLB1_MOUSE Endophilin-B1	40855.3	6.06759	5	5	4	44	152	14.8	Tube2_BiotinIP_T_R1	5	P2191_Zelda_220722_P2191_MR_MH_Tube2_BiotinIP_T_R1_results_20220725_1313_peptides.txt
753	Sh3glb1	Q9JK48-2	SHLB1_MOUSE Isoform 2 of Endophilin-B1	43239	6.06759	5	5	4	44	152	14	Tube2_BiotinIP_T_R1	5	P2191_Zelda_220722_P2191_MR_MH_Tube2_BiotinIP_T_R1_results_20220725_1313_peptides.txt
861	Erlin1	A0A0R4J1G5	A0A0R4J1G5_MOUSE Erlin-1	39182	5.45135	5	5	2	67	223	13.8	Tube2_BiotinIP_T_R1	5	P2191_Zelda_220722_P2191_MR_MH_Tube2_BiotinIP_T_R1_results_20220725_1313_peptides.txt
862	Erlin1	Q91X78	ERLN1_MOUSE Erlin-1	38936.7	5.45135	5	5	2	67	223	13.8	Tube2_BiotinIP_T_R1	5	P2191_Zelda_220722_P2191_MR_MH_Tube2_BiotinIP_T_R1_results_20220725_1313_peptides.txt
10311	Lasp1	A2A6G9	A2A6G9_MOUSE LIM and SH3 domain protein 1 (Fragment)	15152.9	5.30029	5	5	5	45	194	40.8	Tube2_BiotinIP_T_R1	5	P2191_Zelda_220722_P2191_MR_MH_Tube2_BiotinIP_T_R1_results_20220725_1313_peptides.txt
10321	Lasp1	A2A6H0	A2A6H0_MOUSE LIM and SH3 domain protein 1 (Fragment)	21288.5	5.30029	5	5	5	45	194	28.3	Tube2_BiotinIP_T_R1	5	P2191_Zelda_220722_P2191_MR_MH_Tube2_BiotinIP_T_R1_results_20220725_1313_peptides.txt
1033	Lasp1	Q543N3	Q543N3_MOUSE LIM and SH3 domain protein 1	29994.4	5.30029	5	5	5	45	194	20.1	Tube2_BiotinIP_T_R1	5	P2191_Zelda_220722_P2191_MR_MH_Tube2_BiotinIP_T_R1_results_20220725_1313_peptides.txt
1034	Lasp1	Q61792	LASP1_MOUSE LIM and SH3 domain protein 1	29994.4	5.30029	5	5	5	45	194	20.1	Tube2_BiotinIP_T_R1	5	P2191_Zelda_220722_P2191_MR_MH_Tube2_BiotinIP_T_R1_results_20220725_1313_peptides.txt
14611	Hnrnpd	E9Q5B6	E9Q5B6_MOUSE Heterogeneous nuclear ribonucleoprotein D0 (Fragment)	12139.1	5.53624	5	4	2	43	110	33.3	Tube2_BiotinIP_T_R1	5	P2191_Zelda_220722_P2191_MR_MH_Tube2_BiotinIP_T_R1_results_20220725_1313_peptides.txt
14621	Hnrnpd	F6ZV59	F6ZV59_MOUSE Heterogeneous nuclear ribonucleoprotein D0 (Fragment)	24611.1	5.53624	5	4	2	43	110	16.6	Tube2_BiotinIP_T_R1	5	P2191_Zelda_220722_P2191_MR_MH_Tube2_BiotinIP_T_R1_results_20220725_1313_peptides.txt
1463	Hnrnpd	G3X9W0	G3X9W0_MOUSE Heterogeneous nuclear ribonucleoprotein D, isoform CRA_a	36207.9	5.53624	5	4	2	43	110	10.7	Tube2_BiotinIP_T_R1	5	P2191_Zelda_220722_P2191_MR_MH_Tube2_BiotinIP_T_R1_results_20220725_1313_peptides.txt
1464	Hnrnpd	G5E8G0	G5E8G0_MOUSE Heterogeneous nuclear ribonucleoprotein D, isoform CRA_b	30608.3	5.53624	5	4	2	43	110	12.5	Tube2_BiotinIP_T_R1	5	P2191_Zelda_220722_P2191_MR_MH_Tube2_BiotinIP_T_R1_results_20220725_1313_peptides.txt
1465	Hnrnpd	Q60668	HNRPD_MOUSE Heterogeneous nuclear ribonucleoprotein D0	38354.1	5.53624	5	4	2	43	110	10.1	Tube2_BiotinIP_T_R1	5	P2191_Zelda_220722_P2191_MR_MH_Tube2_BiotinIP_T_R1_results_20220725_1313_peptides.txt
1466	Hnrnpd	Q60668-2	HNRPD_MOUSE Isoform 2 of Heterogeneous nuclear ribonucleoprotein D0	36377.2	5.53624	5	4	2	43	110	10.7	Tube2_BiotinIP_T_R1	5	P2191_Zelda_220722_P2191_MR_MH_Tube2_BiotinIP_T_R1_results_20220725_1313_peptides.txt
1467	Hnrnpd	Q60668-3	HNRPD_MOUSE Isoform 3 of Heterogeneous nuclear ribonucleoprotein D0	32754.5	5.53624	5	4	2	43	110	11.7	Tube2_BiotinIP_T_R1	5	P2191_Zelda_220722_P2191_MR_MH_Tube2_BiotinIP_T_R1_results_20220725_1313_peptides.txt
1468	Hnrnpd	Q60668-4	HNRPD_MOUSE Isoform 4 of Heterogeneous nuclear ribonucleoprotein D0	30777.5	5.53624	5	4	2	43	110	12.5	Tube2_BiotinIP_T_R1	5	P2191_Zelda_220722_P2191_MR_MH_Tube2_BiotinIP_T_R1_results_20220725_1313_peptides.txt
16512	Tpi1	H7BXC3	H7BXC3_MOUSE Triosephosphate isomerase	17997.5	5.11303	5	5	4	52	178	33.3	Tube2_BiotinIP_T_R1	5	P2191_Zelda_220722_P2191_MR_MH_Tube2_BiotinIP_T_R1_results_20220725_1313_peptides.txt
16521	Tpi1	P17751	TPIS_MOUSE Triosephosphate isomerase	32191.8	5.11303	5	5	4	52	178	18.7	Tube2_BiotinIP_T_R1	5	P2191_Zelda_220722_P2191_MR_MH_Tube2_BiotinIP_T_R1_results_20220725_1313_peptides.txt
2041	Anxa1	P10107	ANXA1_MOUSE Annexin A1	38734.3	5.70649	5	5	5	57	185	15	Tube2_BiotinIP_T_R1	5	P2191_Zelda_220722_P2191_MR_MH_Tube2_BiotinIP_T_R1_results_20220725_1313_peptides.txt
2042	Anxa1	Q4FJV4	Q4FJV4_MOUSE Annexin	38734.3	5.70649	5	5	5	57	185	15	Tube2_BiotinIP_T_R1	5	P2191_Zelda_220722_P2191_MR_MH_Tube2_BiotinIP_T_R1_results_20220725_1313_peptides.txt
20911	Col1a1	P11087	CO1A1_MOUSE Collagen alpha-1(I) chain	138032	5.88365	5	5	3	44	154	4.7	Tube2_BiotinIP_T_R1	5	P2191_Zelda_220722_P2191_MR_MH_Tube2_BiotinIP_T_R1_results_20220725_1313_peptides.txt
2092	Col1a1	P11087-2	CO1A1_MOUSE Isoform 2 of Collagen alpha-1(I) chain	117820	5.88365	5	5	3	44	154	5.5	Tube2_BiotinIP_T_R1	5	P2191_Zelda_220722_P2191_MR_MH_Tube2_BiotinIP_T_R1_results_20220725_1313_peptides.txt
21111	Hsp90ab1	P11499	HS90B_MOUSE Heat shock protein HSP 90-beta	83281.2	5.07316	5	5	2	38	132	9.4	Tube2_BiotinIP_T_R1	5	P2191_Zelda_220722_P2191_MR_MH_Tube2_BiotinIP_T_R1_results_20220725_1313_peptides.txt
21121	Hsp90ab1	Q71LX8	Q71LX8_MOUSE Heat shock protein 84b	83281.2	5.07316	5	5	2	38	132	9.4	Tube2_BiotinIP_T_R1	5	P2191_Zelda_220722_P2191_MR_MH_Tube2_BiotinIP_T_R1_results_20220725_1313_peptides.txt
22111	Hspa1b	P17879	HS71B_MOUSE Heat shock 70 kDa protein 1B	70176.3	5.09169	5	5	3	52	219	9.8	Tube2_BiotinIP_T_R1	5	P2191_Zelda_220722_P2191_MR_MH_Tube2_BiotinIP_T_R1_results_20220725_1313_peptides.txt
2212	Hspa1b	Q3TU85	Q3TU85_MOUSE Heat shock 70 kDa protein 1A	70079.2	5.09169	5	5	3	52	219	9.8	Tube2_BiotinIP_T_R1	5	P2191_Zelda_220722_P2191_MR_MH_Tube2_BiotinIP_T_R1_results_20220725_1313_peptides.txt
2213	Hspa1a	Q61696	HS71A_MOUSE Heat shock 70 kDa protein 1A	70079.2	5.09169	5	5	3	52	219	9.8	Tube2_BiotinIP_T_R1	5	P2191_Zelda_220722_P2191_MR_MH_Tube2_BiotinIP_T_R1_results_20220725_1313_peptides.txt
2481	Hist1h1d	P43277	H13_MOUSE Histone H1.3	22099.5	4.89348	5	5	1	63	201	22.5	Tube2_BiotinIP_T_R1	5	P2191_Zelda_220722_P2191_MR_MH_Tube2_BiotinIP_T_R1_results_20220725_1313_peptides.txt
2482	Hist1h1d	Q149Z9	Q149Z9_MOUSE Histone H1.3	22099.5	4.89348	5	5	1	63	201	22.5	Tube2_BiotinIP_T_R1	5	P2191_Zelda_220722_P2191_MR_MH_Tube2_BiotinIP_T_R1_results_20220725_1313_peptides.txt
26911	Psmc6	P62334	PRS10_MOUSE 26S protease regulatory subunit 10B	44173	5.27629	5	4	3	67	194	10.3	Tube2_BiotinIP_T_R1	5	P2191_Zelda_220722_P2191_MR_MH_Tube2_BiotinIP_T_R1_results_20220725_1313_peptides.txt
26921	Psmc6	Q14AQ1	Q14AQ1_MOUSE 26S protease regulatory subunit 10B	44173	5.27629	5	4	3	67	194	10.3	Tube2_BiotinIP_T_R1	5	P2191_Zelda_220722_P2191_MR_MH_Tube2_BiotinIP_T_R1_results_20220725_1313_peptides.txt
2761	Gnas	P63094	GNAS2_MOUSE Guanine nucleotide-binding protein G(s) subunit alpha isoforms short	45663.6	4.79105	5	4	2	44	132	13.4	Tube2_BiotinIP_T_R1	5	P2191_Zelda_220722_P2191_MR_MH_Tube2_BiotinIP_T_R1_results_20220725_1313_peptides.txt
2762	Gnas	P63094-2	GNAS2_MOUSE Isoform Gnas-2 of Guanine nucleotide-binding protein G(s) subunit alpha isoforms short	44265.2	4.79105	5	4	2	44	132	13.9	Tube2_BiotinIP_T_R1	5	P2191_Zelda_220722_P2191_MR_MH_Tube2_BiotinIP_T_R1_results_20220725_1313_peptides.txt
2763	Gnas	Q6R0H7	GNAS1_MOUSE Guanine nucleotide-binding protein G(s) subunit alpha isoforms XLas	121505	4.79105	5	4	2	44	132	4.7	Tube2_BiotinIP_T_R1	5	P2191_Zelda_220722_P2191_MR_MH_Tube2_BiotinIP_T_R1_results_20220725_1313_peptides.txt
2764	Gnas	Q6R0H7-4	GNAS1_MOUSE Isoform XLas-4 of Guanine nucleotide-binding protein G(s) subunit alpha isoforms XLas	120107	4.79105	5	4	2	44	132	4.7	Tube2_BiotinIP_T_R1	5	P2191_Zelda_220722_P2191_MR_MH_Tube2_BiotinIP_T_R1_results_20220725_1313_peptides.txt
2765	Gnas	Z4YKV1	Z4YKV1_MOUSE Guanine nucleotide-binding protein G(s) subunit alpha isoforms short	44178.2	4.79105	5	4	2	44	132	13.9	Tube2_BiotinIP_T_R1	5	P2191_Zelda_220722_P2191_MR_MH_Tube2_BiotinIP_T_R1_results_20220725_1313_peptides.txt
30012	Hnrnpab	Q20BD0	Q20BD0_MOUSE Heterogeneous nuclear ribonucleoprotein A/B	36210.8	5.9825	5	5	5	50	205	15	Tube2_BiotinIP_T_R1	5	P2191_Zelda_220722_P2191_MR_MH_Tube2_BiotinIP_T_R1_results_20220725_1313_peptides.txt
30022	Hnrnpab	Q544Z3	Q544Z3_MOUSE Heterogeneous nuclear ribonucleoprotein A/B	30831.3	5.9825	5	5	5	50	205	17.5	Tube2_BiotinIP_T_R1	5	P2191_Zelda_220722_P2191_MR_MH_Tube2_BiotinIP_T_R1_results_20220725_1313_peptides.txt
3003	Hnrnpab	Q80XR6	Q80XR6_MOUSE Heterogeneous nuclear ribonucleoprotein A/B	33816.3	5.9825	5	5	5	50	205	16	Tube2_BiotinIP_T_R1	5	P2191_Zelda_220722_P2191_MR_MH_Tube2_BiotinIP_T_R1_results_20220725_1313_peptides.txt
3004	Hnrnpab	Q99020	ROAA_MOUSE Heterogeneous nuclear ribonucleoprotein A/B	30831.3	5.9825	5	5	5	50	205	17.5	Tube2_BiotinIP_T_R1	5	P2191_Zelda_220722_P2191_MR_MH_Tube2_BiotinIP_T_R1_results_20220725_1313_peptides.txt
3101	Akr1a1	Q540D7	Q540D7_MOUSE Alcohol dehydrogenase [NADP(+)]	36586.9	5.77048	5	5	5	57	207	17.5	Tube2_BiotinIP_T_R1	5	P2191_Zelda_220722_P2191_MR_MH_Tube2_BiotinIP_T_R1_results_20220725_1313_peptides.txt
3102	Akr1a1	Q9JII6	AK1A1_MOUSE Alcohol dehydrogenase [NADP(+)]	36586.9	5.77048	5	5	5	57	207	17.5	Tube2_BiotinIP_T_R1	5	P2191_Zelda_220722_P2191_MR_MH_Tube2_BiotinIP_T_R1_results_20220725_1313_peptides.txt
1833	Hsp90aa1	###CONTAMINANT###P07901	HS90A_MOUSE Heat shock protein HSP 90-alpha	84787.9	4.71498	4	4	1	45	124	6.7	Tube2_BiotinIP_T_R1	5	P2191_Zelda_220722_P2191_MR_MH_Tube2_BiotinIP_T_R1_results_20220725_1313_peptides.txt
184	Hsp90aa1	P07901	HS90A_MOUSE Heat shock protein HSP 90-alpha	84787.9	4.71498	4	4	1	45	124	6.7	Tube2_BiotinIP_T_R1	5	P2191_Zelda_220722_P2191_MR_MH_Tube2_BiotinIP_T_R1_results_20220725_1313_peptides.txt
1851	Hsp90aa1	Q80Y52	Q80Y52_MOUSE Heat shock protein 90, alpha (Cytosolic), class A member 1	84787.9	4.71498	4	4	1	45	124	6.7	Tube2_BiotinIP_T_R1	5	P2191_Zelda_220722_P2191_MR_MH_Tube2_BiotinIP_T_R1_results_20220725_1313_peptides.txt
6712	Gapdh	A0A0A0MQF6	A0A0A0MQF6_MOUSE Glyceraldehyde-3-phosphate dehydrogenase	38653.4	5.31838	4	2	2	72	128	7.2	Tube2_BiotinIP_T_R1	5	P2191_Zelda_220722_P2191_MR_MH_Tube2_BiotinIP_T_R1_results_20220725_1313_peptides.txt
6722	GAPDH	D2KHZ9	D2KHZ9_MOUSE Glyceraldehyde-3-phosphate dehydrogenase	35810	5.31838	4	2	2	72	128	7.8	Tube2_BiotinIP_T_R1	5	P2191_Zelda_220722_P2191_MR_MH_Tube2_BiotinIP_T_R1_results_20220725_1313_peptides.txt
6731	Gm7293	D3YYI5	D3YYI5_MOUSE Glyceraldehyde-3-phosphate dehydrogenase	36303.5	5.31838	4	2	2	72	128	7.7	Tube2_BiotinIP_T_R1	5	P2191_Zelda_220722_P2191_MR_MH_Tube2_BiotinIP_T_R1_results_20220725_1313_peptides.txt
6741	Gapdh	P16858	G3P_MOUSE Glyceraldehyde-3-phosphate dehydrogenase	35810	5.31838	4	2	2	72	128	7.8	Tube2_BiotinIP_T_R1	5	P2191_Zelda_220722_P2191_MR_MH_Tube2_BiotinIP_T_R1_results_20220725_1313_peptides.txt
6751	Gm3839	S4R1W1	S4R1W1_MOUSE Glyceraldehyde-3-phosphate dehydrogenase	35811.9	5.31838	4	2	2	72	128	7.8	Tube2_BiotinIP_T_R1	5	P2191_Zelda_220722_P2191_MR_MH_Tube2_BiotinIP_T_R1_results_20220725_1313_peptides.txt
761	Aldh2	A0A0G2JEU1	A0A0G2JEU1_MOUSE Aldehyde dehydrogenase, mitochondrial	51349.7	4.98432	4	4	4	73	158	10.8	Tube2_BiotinIP_T_R1	5	P2191_Zelda_220722_P2191_MR_MH_Tube2_BiotinIP_T_R1_results_20220725_1313_peptides.txt
762	Aldh2	P47738	ALDH2_MOUSE Aldehyde dehydrogenase, mitochondrial	56537.5	4.98432	4	4	4	73	158	9.8	Tube2_BiotinIP_T_R1	5	P2191_Zelda_220722_P2191_MR_MH_Tube2_BiotinIP_T_R1_results_20220725_1313_peptides.txt
763	Aldh2	Q544B1	Q544B1_MOUSE Aldehyde dehydrogenase 2, mitochondrial, isoform CRA_b	56537.5	4.98432	4	4	4	73	158	9.8	Tube2_BiotinIP_T_R1	5	P2191_Zelda_220722_P2191_MR_MH_Tube2_BiotinIP_T_R1_results_20220725_1313_peptides.txt
11713	Hbbt1	A8DUK4	A8DUK4_MOUSE Beta-globin	15748.1	6.11173	4	4	3	53	176	27	Tube2_BiotinIP_T_R1	5	P2191_Zelda_220722_P2191_MR_MH_Tube2_BiotinIP_T_R1_results_20220725_1313_peptides.txt
11723	Hbb-bs	E9Q223	E9Q223_MOUSE Protein Hbb-bs (Fragment)	11083.5	6.11173	4	4	3	53	176	38.5	Tube2_BiotinIP_T_R1	5	P2191_Zelda_220722_P2191_MR_MH_Tube2_BiotinIP_T_R1_results_20220725_1313_peptides.txt
12511	Hist2h4	B2RTM0	B2RTM0_MOUSE Histone H4	11367.3	5.39717	4	4	3	44	131	40.4	Tube2_BiotinIP_T_R1	5	P2191_Zelda_220722_P2191_MR_MH_Tube2_BiotinIP_T_R1_results_20220725_1313_peptides.txt
1252	Hist1h4a	P62806	H4_MOUSE Histone H4	11367.3	5.39717	4	4	3	44	131	40.4	Tube2_BiotinIP_T_R1	5	P2191_Zelda_220722_P2191_MR_MH_Tube2_BiotinIP_T_R1_results_20220725_1313_peptides.txt
1351	Tpm3	D3Z6I8	D3Z6I8_MOUSE Tropomyosin alpha-3 chain	28723.1	5.0499	4	4	1	34	110	16.9	Tube2_BiotinIP_T_R1	5	P2191_Zelda_220722_P2191_MR_MH_Tube2_BiotinIP_T_R1_results_20220725_1313_peptides.txt
1352	Tpm3	E9Q7Q3	E9Q7Q3_MOUSE Tropomyosin alpha-3 chain	28734	5.0499	4	4	1	34	110	16.9	Tube2_BiotinIP_T_R1	5	P2191_Zelda_220722_P2191_MR_MH_Tube2_BiotinIP_T_R1_results_20220725_1313_peptides.txt
1353	Tpm3	P21107-2	TPM3_MOUSE Isoform 2 of Tropomyosin alpha-3 chain	29020.6	5.0499	4	4	1	34	110	16.9	Tube2_BiotinIP_T_R1	5	P2191_Zelda_220722_P2191_MR_MH_Tube2_BiotinIP_T_R1_results_20220725_1313_peptides.txt
1541	Ywhaq	F6VW30	F6VW30_MOUSE 14-3-3 protein theta (Fragment)	34348.8	5.19254	4	4	1	54	170	13.5	Tube2_BiotinIP_T_R1	5	P2191_Zelda_220722_P2191_MR_MH_Tube2_BiotinIP_T_R1_results_20220725_1313_peptides.txt
1542	Ywhaq	F6YY69	F6YY69_MOUSE 14-3-3 protein theta (Fragment)	32221.7	5.19254	4	4	1	54	170	14.3	Tube2_BiotinIP_T_R1	5	P2191_Zelda_220722_P2191_MR_MH_Tube2_BiotinIP_T_R1_results_20220725_1313_peptides.txt
1543	Ywhaq	P68254	1433T_MOUSE 14-3-3 protein theta	27778.3	5.19254	4	4	1	54	170	16.7	Tube2_BiotinIP_T_R1	5	P2191_Zelda_220722_P2191_MR_MH_Tube2_BiotinIP_T_R1_results_20220725_1313_peptides.txt
1544	Ywhaq	P68254-2	1433T_MOUSE Isoform 2 of 14-3-3 protein theta	27700.5	5.19254	4	4	1	54	170	16.8	Tube2_BiotinIP_T_R1	5	P2191_Zelda_220722_P2191_MR_MH_Tube2_BiotinIP_T_R1_results_20220725_1313_peptides.txt
1891	Hba	P01942	HBA_MOUSE Hemoglobin subunit alpha	15085.2	6.21004	4	4	3	42	132	30.8	Tube2_BiotinIP_T_R1	5	P2191_Zelda_220722_P2191_MR_MH_Tube2_BiotinIP_T_R1_results_20220725_1313_peptides.txt
1892	Hba-a1	Q91VB8	Q91VB8_MOUSE Alpha globin 1	15112.2	6.21004	4	4	3	42	132	30.8	Tube2_BiotinIP_T_R1	5	P2191_Zelda_220722_P2191_MR_MH_Tube2_BiotinIP_T_R1_results_20220725_1313_peptides.txt
19411	Tuba1b	P05213	TBA1B_MOUSE Tubulin alpha-1B chain	50151.6	5.62832	4	4	3	61	183	11.9	Tube2_BiotinIP_T_R1	5	P2191_Zelda_220722_P2191_MR_MH_Tube2_BiotinIP_T_R1_results_20220725_1313_peptides.txt
19421	Tuba1a	P68369	TBA1A_MOUSE Tubulin alpha-1A chain	50135.6	5.62832	4	4	3	61	183	11.9	Tube2_BiotinIP_T_R1	5	P2191_Zelda_220722_P2191_MR_MH_Tube2_BiotinIP_T_R1_results_20220725_1313_peptides.txt
1943	Tuba1c	P68373	TBA1C_MOUSE Tubulin alpha-1C chain	49909.4	5.62832	4	4	3	61	183	12	Tube2_BiotinIP_T_R1	5	P2191_Zelda_220722_P2191_MR_MH_Tube2_BiotinIP_T_R1_results_20220725_1313_peptides.txt
1944	Tuba1c	Q52L87	Q52L87_MOUSE Tubulin alpha-1C chain	49909.4	5.62832	4	4	3	61	183	12	Tube2_BiotinIP_T_R1	5	P2191_Zelda_220722_P2191_MR_MH_Tube2_BiotinIP_T_R1_results_20220725_1313_peptides.txt
23311	Gna13	P27601	GNA13_MOUSE Guanine nucleotide-binding protein subunit alpha-13	44054.6	5.72388	4	3	3	48	127	8.7	Tube2_BiotinIP_T_R1	5	P2191_Zelda_220722_P2191_MR_MH_Tube2_BiotinIP_T_R1_results_20220725_1313_peptides.txt
23321	Gna13	Q9D034	Q9D034_MOUSE Guanine nucleotide-binding protein subunit alpha-13	19937.1	5.72388	4	3	3	48	127	19	Tube2_BiotinIP_T_R1	5	P2191_Zelda_220722_P2191_MR_MH_Tube2_BiotinIP_T_R1_results_20220725_1313_peptides.txt
23811	Drg1	P32233	DRG1_MOUSE Developmentally-regulated GTP-binding protein 1	40512.1	5.29645	4	3	3	75	181	9	Tube2_BiotinIP_T_R1	5	P2191_Zelda_220722_P2191_MR_MH_Tube2_BiotinIP_T_R1_results_20220725_1313_peptides.txt
23821	Drg1	Q5NBZ3	Q5NBZ3_MOUSE Developmentally-regulated GTP-binding protein 1	40512.1	5.29645	4	3	3	75	181	9	Tube2_BiotinIP_T_R1	5	P2191_Zelda_220722_P2191_MR_MH_Tube2_BiotinIP_T_R1_results_20220725_1313_peptides.txt
2531	Hnrnpa1	P49312	ROA1_MOUSE Heterogeneous nuclear ribonucleoprotein A1	34196.2	5.48837	4	4	4	96	247	18.7	Tube2_BiotinIP_T_R1	5	P2191_Zelda_220722_P2191_MR_MH_Tube2_BiotinIP_T_R1_results_20220725_1313_peptides.txt
2532	Hnrnpa1	Q5EBP8	Q5EBP8_MOUSE Heterogeneous nuclear ribonucleoprotein A1	38833.7	5.48837	4	4	4	96	247	16	Tube2_BiotinIP_T_R1	5	P2191_Zelda_220722_P2191_MR_MH_Tube2_BiotinIP_T_R1_results_20220725_1313_peptides.txt
26211	Tpm1	P58771	TPM1_MOUSE Tropomyosin alpha-1 chain	32680.6	4.75278	4	4	1	51	127	15.1	Tube2_BiotinIP_T_R1	5	P2191_Zelda_220722_P2191_MR_MH_Tube2_BiotinIP_T_R1_results_20220725_1313_peptides.txt
26221	Tpm1	Q8BP43	Q8BP43_MOUSE Tropomyosin 1, alpha, isoform CRA_c	32819.8	4.75278	4	4	1	51	127	15.1	Tube2_BiotinIP_T_R1	5	P2191_Zelda_220722_P2191_MR_MH_Tube2_BiotinIP_T_R1_results_20220725_1313_peptides.txt
2623	Tpm1	Q8BSH3	Q8BSH3_MOUSE Tropomyosin alpha-1 chain	32698.6	4.75278	4	4	1	51	127	15.1	Tube2_BiotinIP_T_R1	5	P2191_Zelda_220722_P2191_MR_MH_Tube2_BiotinIP_T_R1_results_20220725_1313_peptides.txt
2671	Ywhae	P62259	1433E_MOUSE 14-3-3 protein epsilon	29173.9	5.31964	4	4	2	54	147	16	Tube2_BiotinIP_T_R1	5	P2191_Zelda_220722_P2191_MR_MH_Tube2_BiotinIP_T_R1_results_20220725_1313_peptides.txt
2672	Ywhae	Q5SS40	Q5SS40_MOUSE 14-3-3 protein epsilon	29173.9	5.31964	4	4	2	54	147	16	Tube2_BiotinIP_T_R1	5	P2191_Zelda_220722_P2191_MR_MH_Tube2_BiotinIP_T_R1_results_20220725_1313_peptides.txt
3721	Ywhab	Q9CQV8	1433B_MOUSE 14-3-3 protein beta/alpha	28086.4	5.36865	4	4	1	54	155	16.6	Tube2_BiotinIP_T_R1	5	P2191_Zelda_220722_P2191_MR_MH_Tube2_BiotinIP_T_R1_results_20220725_1313_peptides.txt
3722	Ywhab	Q9CQV8-2	1433B_MOUSE Isoform Short of 14-3-3 protein beta/alpha	27854.1	5.36865	4	4	1	54	155	16.7	Tube2_BiotinIP_T_R1	5	P2191_Zelda_220722_P2191_MR_MH_Tube2_BiotinIP_T_R1_results_20220725_1313_peptides.txt
1513	Krt18	###CONTAMINANT###P05784	K1C18_MOUSE Keratin, type I cytoskeletal 18	47538.1	5.06915	3	3	1	40	115	5.9	Tube2_BiotinIP_T_R1	5	P2191_Zelda_220722_P2191_MR_MH_Tube2_BiotinIP_T_R1_results_20220725_1313_peptides.txt
1524	Krt18	P05784	K1C18_MOUSE Keratin, type I cytoskeletal 18	47538.1	5.06915	3	3	1	40	115	5.9	Tube2_BiotinIP_T_R1	5	P2191_Zelda_220722_P2191_MR_MH_Tube2_BiotinIP_T_R1_results_20220725_1313_peptides.txt
831	Acadl	A0A0R4J083	A0A0R4J083_MOUSE Long-chain-specific acyl-CoA dehydrogenase, mitochondrial	47896.9	5.15238	3	3	2	54	114	10	Tube2_BiotinIP_T_R1	5	P2191_Zelda_220722_P2191_MR_MH_Tube2_BiotinIP_T_R1_results_20220725_1313_peptides.txt
832	Acadl	P51174	ACADL_MOUSE Long-chain specific acyl-CoA dehydrogenase, mitochondrial	47908	5.15238	3	3	2	54	114	10	Tube2_BiotinIP_T_R1	5	P2191_Zelda_220722_P2191_MR_MH_Tube2_BiotinIP_T_R1_results_20220725_1313_peptides.txt
1081	Cd72	A2AIN5	A2AIN5_MOUSE B-cell differentiation antigen CD72	39530.7	5.20167	3	3	3	37	101	11.5	Tube2_BiotinIP_T_R1	5	P2191_Zelda_220722_P2191_MR_MH_Tube2_BiotinIP_T_R1_results_20220725_1313_peptides.txt
1082	Cd72	P21855	CD72_MOUSE B-cell differentiation antigen CD72	40347.5	5.20167	3	3	3	37	101	11.3	Tube2_BiotinIP_T_R1	5	P2191_Zelda_220722_P2191_MR_MH_Tube2_BiotinIP_T_R1_results_20220725_1313_peptides.txt
1083	Cd72	Q3UB58	Q3UB58_MOUSE B-cell differentiation antigen CD72	34608.6	5.20167	3	3	3	37	101	13.3	Tube2_BiotinIP_T_R1	5	P2191_Zelda_220722_P2191_MR_MH_Tube2_BiotinIP_T_R1_results_20220725_1313_peptides.txt
1084	Cd72	Q3UNJ0	Q3UNJ0_MOUSE B-cell differentiation antigen CD72	38565.5	5.20167	3	3	3	37	101	11.8	Tube2_BiotinIP_T_R1	5	P2191_Zelda_220722_P2191_MR_MH_Tube2_BiotinIP_T_R1_results_20220725_1313_peptides.txt
1085	Cd72	Q3UZ35	Q3UZ35_MOUSE B-cell differentiation antigen CD72	41122.3	5.20167	3	3	3	37	101	11	Tube2_BiotinIP_T_R1	5	P2191_Zelda_220722_P2191_MR_MH_Tube2_BiotinIP_T_R1_results_20220725_1313_peptides.txt
1181	Ywhag	A8IP69	A8IP69_MOUSE 14-3-3 protein gamma	28302.6	4.99054	3	3	1	54	114	11.3	Tube2_BiotinIP_T_R1	5	P2191_Zelda_220722_P2191_MR_MH_Tube2_BiotinIP_T_R1_results_20220725_1313_peptides.txt
1182	Ywhag	P61982	1433G_MOUSE 14-3-3 protein gamma	28302.6	4.99054	3	3	1	54	114	11.3	Tube2_BiotinIP_T_R1	5	P2191_Zelda_220722_P2191_MR_MH_Tube2_BiotinIP_T_R1_results_20220725_1313_peptides.txt
12312	Psmd13	B2RT97	B2RT97_MOUSE 26S proteasome non-ATPase regulatory subunit 13	42809.4	5.68373	3	3	3	43	102	7.4	Tube2_BiotinIP_T_R1	5	P2191_Zelda_220722_P2191_MR_MH_Tube2_BiotinIP_T_R1_results_20220725_1313_peptides.txt
12321	Psmd13	Q9WVJ2	PSD13_MOUSE 26S proteasome non-ATPase regulatory subunit 13	42809.4	5.68373	3	3	3	43	102	7.4	Tube2_BiotinIP_T_R1	5	P2191_Zelda_220722_P2191_MR_MH_Tube2_BiotinIP_T_R1_results_20220725_1313_peptides.txt
14311	2002-09-01	E9Q3V6	E9Q3V6_MOUSE Septin-2	36978.3	5.18599	3	3	1	95	137	8.1	Tube2_BiotinIP_T_R1	5	P2191_Zelda_220722_P2191_MR_MH_Tube2_BiotinIP_T_R1_results_20220725_1313_peptides.txt
14321	2002-09-01	P42208	SEPT2_MOUSE Septin-2	41525.5	5.18599	3	3	1	95	137	7.2	Tube2_BiotinIP_T_R1	5	P2191_Zelda_220722_P2191_MR_MH_Tube2_BiotinIP_T_R1_results_20220725_1313_peptides.txt
1571	Myg1	F8WGG3	F8WGG3_MOUSE UPF0160 protein MYG1, mitochondrial (Fragment)	36549.8	5.37399	3	3	2	65	120	12.2	Tube2_BiotinIP_T_R1	5	P2191_Zelda_220722_P2191_MR_MH_Tube2_BiotinIP_T_R1_results_20220725_1313_peptides.txt
1572	Myg1	Q9JK81	MYG1_MOUSE UPF0160 protein MYG1, mitochondrial	42722.6	5.37399	3	3	2	65	120	10.5	Tube2_BiotinIP_T_R1	5	P2191_Zelda_220722_P2191_MR_MH_Tube2_BiotinIP_T_R1_results_20220725_1313_peptides.txt
15811	Spp1	F8WIP8	F8WIP8_MOUSE Osteopontin	32587.7	5.46566	3	3	3	65	123	18.2	Tube2_BiotinIP_T_R1	5	P2191_Zelda_220722_P2191_MR_MH_Tube2_BiotinIP_T_R1_results_20220725_1313_peptides.txt
15821	Spp1	P10923	OSTP_MOUSE Osteopontin	32459.5	5.46566	3	3	3	65	123	18.3	Tube2_BiotinIP_T_R1	5	P2191_Zelda_220722_P2191_MR_MH_Tube2_BiotinIP_T_R1_results_20220725_1313_peptides.txt
1583	Spp1	Q547B5	Q547B5_MOUSE Osteopontin	32459.5	5.46566	3	3	3	65	123	18.3	Tube2_BiotinIP_T_R1	5	P2191_Zelda_220722_P2191_MR_MH_Tube2_BiotinIP_T_R1_results_20220725_1313_peptides.txt
18111	Stx7	O70439	STX7_MOUSE Syntaxin-7	29820.7	5.29504	3	3	3	53	134	14.9	Tube2_BiotinIP_T_R1	5	P2191_Zelda_220722_P2191_MR_MH_Tube2_BiotinIP_T_R1_results_20220725_1313_peptides.txt
1812	Stx7	Q8BH40	Q8BH40_MOUSE Syntaxin 7	29736.5	5.29504	3	3	3	53	134	14.9	Tube2_BiotinIP_T_R1	5	P2191_Zelda_220722_P2191_MR_MH_Tube2_BiotinIP_T_R1_results_20220725_1313_peptides.txt
31211	Psat1	Q543K5	Q543K5_MOUSE Phosphoserine aminotransferase	40472.6	5.49127	3	3	2	51	102	7.3	Tube2_BiotinIP_T_R1	5	P2191_Zelda_220722_P2191_MR_MH_Tube2_BiotinIP_T_R1_results_20220725_1313_peptides.txt
3122	Psat1	Q99K85	SERC_MOUSE Phosphoserine aminotransferase	40472.6	5.49127	3	3	2	51	102	7.3	Tube2_BiotinIP_T_R1	5	P2191_Zelda_220722_P2191_MR_MH_Tube2_BiotinIP_T_R1_results_20220725_1313_peptides.txt
3131	Tardbp	Q544R5	Q544R5_MOUSE MCG16669, isoform CRA_b	44547.7	5.39083	3	2	2	75	102	4.8	Tube2_BiotinIP_T_R1	5	P2191_Zelda_220722_P2191_MR_MH_Tube2_BiotinIP_T_R1_results_20220725_1313_peptides.txt
3132	Tardbp	Q921F2	TADBP_MOUSE TAR DNA-binding protein 43	44547.7	5.39083	3	2	2	75	102	4.8	Tube2_BiotinIP_T_R1	5	P2191_Zelda_220722_P2191_MR_MH_Tube2_BiotinIP_T_R1_results_20220725_1313_peptides.txt
31711	Eif3h	Q5M9L0	Q5M9L0_MOUSE Eukaryotic translation initiation factor 3 subunit H	39832.2	5.57715	3	3	2	105	197	9.1	Tube2_BiotinIP_T_R1	5	P2191_Zelda_220722_P2191_MR_MH_Tube2_BiotinIP_T_R1_results_20220725_1313_peptides.txt
31721	Eif3h	Q91WK2	EIF3H_MOUSE Eukaryotic translation initiation factor 3 subunit H	39832.2	5.57715	3	3	2	105	197	9.1	Tube2_BiotinIP_T_R1	5	P2191_Zelda_220722_P2191_MR_MH_Tube2_BiotinIP_T_R1_results_20220725_1313_peptides.txt
3251	Pcbp2	Q61990	PCBP2_MOUSE Poly(rC)-binding protein 2	38221.7	5.07463	3	3	1	56	107	12.9	Tube2_BiotinIP_T_R1	5	P2191_Zelda_220722_P2191_MR_MH_Tube2_BiotinIP_T_R1_results_20220725_1313_peptides.txt
3252	Pcbp2	Q61990-3	PCBP2_MOUSE Isoform 3 of Poly(rC)-binding protein 2	36801.1	5.07463	3	3	1	56	107	13.4	Tube2_BiotinIP_T_R1	5	P2191_Zelda_220722_P2191_MR_MH_Tube2_BiotinIP_T_R1_results_20220725_1313_peptides.txt
1101	Hnrnpa3	A2AL12	A2AL12_MOUSE Heterogeneous nuclear ribonucleoprotein A3	34475.9	5.52809	2	2	1	103	127	11.3	Tube2_BiotinIP_T_R1	5	P2191_Zelda_220722_P2191_MR_MH_Tube2_BiotinIP_T_R1_results_20220725_1313_peptides.txt
1102	Hnrnpa3	A2AL13	A2AL13_MOUSE Heterogeneous nuclear ribonucleoprotein A3 (Fragment)	18410	5.52809	2	2	1	103	127	11.3	Tube2_BiotinIP_T_R1	5	P2191_Zelda_220722_P2191_MR_MH_Tube2_BiotinIP_T_R1_results_20220725_1313_peptides.txt
1103	Gm6793	B2RXM2	B2RXM2_MOUSE EG627828 protein	36609.6	5.52809	2	2	1	103	127	10.2	Tube2_BiotinIP_T_R1	5	P2191_Zelda_220722_P2191_MR_MH_Tube2_BiotinIP_T_R1_results_20220725_1313_peptides.txt
1104	Gm9242	J3QNY1	J3QNY1_MOUSE Protein Gm9242	37140.2	5.52809	2	2	1	103	127	10.1	Tube2_BiotinIP_T_R1	5	P2191_Zelda_220722_P2191_MR_MH_Tube2_BiotinIP_T_R1_results_20220725_1313_peptides.txt
1105	Hnrnpa3	Q8BG05	ROA3_MOUSE Heterogeneous nuclear ribonucleoprotein A3	39652	5.52809	2	2	1	103	127	9.5	Tube2_BiotinIP_T_R1	5	P2191_Zelda_220722_P2191_MR_MH_Tube2_BiotinIP_T_R1_results_20220725_1313_peptides.txt
1106	Hnrnpa3	Q8BG05-2	ROA3_MOUSE Isoform 2 of Heterogeneous nuclear ribonucleoprotein A3	37086.1	5.52809	2	2	1	103	127	10.1	Tube2_BiotinIP_T_R1	5	P2191_Zelda_220722_P2191_MR_MH_Tube2_BiotinIP_T_R1_results_20220725_1313_peptides.txt
12413	Hist1h2bm	B2RTK3	B2RTK3_MOUSE Histone H2B	13936.2	5.43426	2	2	1	78	112	18.9	Tube2_BiotinIP_T_R1	5	P2191_Zelda_220722_P2191_MR_MH_Tube2_BiotinIP_T_R1_results_20220725_1313_peptides.txt
12421	Hist1h2bk	B2RVD5	B2RVD5_MOUSE Histone H2B	13920.2	5.43426	2	2	1	78	112	18.9	Tube2_BiotinIP_T_R1	5	P2191_Zelda_220722_P2191_MR_MH_Tube2_BiotinIP_T_R1_results_20220725_1313_peptides.txt
1243	Hist1h2bf	P10853	H2B1F_MOUSE Histone H2B type 1-F/J/L	13936.2	5.43426	2	2	1	78	112	18.9	Tube2_BiotinIP_T_R1	5	P2191_Zelda_220722_P2191_MR_MH_Tube2_BiotinIP_T_R1_results_20220725_1313_peptides.txt
1244	Hist1h2bm	P10854	H2B1M_MOUSE Histone H2B type 1-M	13936.2	5.43426	2	2	1	78	112	18.9	Tube2_BiotinIP_T_R1	5	P2191_Zelda_220722_P2191_MR_MH_Tube2_BiotinIP_T_R1_results_20220725_1313_peptides.txt
1245	Hist1h2bb	Q64475	H2B1B_MOUSE Histone H2B type 1-B	13952.2	5.43426	2	2	1	78	112	18.9	Tube2_BiotinIP_T_R1	5	P2191_Zelda_220722_P2191_MR_MH_Tube2_BiotinIP_T_R1_results_20220725_1313_peptides.txt
1246	Hist1h2bh	Q64478	H2B1H_MOUSE Histone H2B type 1-H	13920.2	5.43426	2	2	1	78	112	18.9	Tube2_BiotinIP_T_R1	5	P2191_Zelda_220722_P2191_MR_MH_Tube2_BiotinIP_T_R1_results_20220725_1313_peptides.txt
1247	Hist2h2bb	Q64525	H2B2B_MOUSE Histone H2B type 2-B	13920.2	5.43426	2	2	1	78	112	18.9	Tube2_BiotinIP_T_R1	5	P2191_Zelda_220722_P2191_MR_MH_Tube2_BiotinIP_T_R1_results_20220725_1313_peptides.txt
1248	Hist1h2bc	Q6ZWY9	H2B1C_MOUSE Histone H2B type 1-C/E/G	13906.1	5.43426	2	2	1	78	112	18.9	Tube2_BiotinIP_T_R1	5	P2191_Zelda_220722_P2191_MR_MH_Tube2_BiotinIP_T_R1_results_20220725_1313_peptides.txt
1249	Hist1h2br	Q8CBB6	Q8CBB6_MOUSE Histone H2B	14888.2	5.43426	2	2	1	78	112	17.8	Tube2_BiotinIP_T_R1	5	P2191_Zelda_220722_P2191_MR_MH_Tube2_BiotinIP_T_R1_results_20220725_1313_peptides.txt
12410	Hist1h2bk	Q8CGP1	H2B1K_MOUSE Histone H2B type 1-K	13920.2	5.43426	2	2	1	78	112	18.9	Tube2_BiotinIP_T_R1	5	P2191_Zelda_220722_P2191_MR_MH_Tube2_BiotinIP_T_R1_results_20220725_1313_peptides.txt
12411	Hist1h2bp	Q8CGP2	H2B1P_MOUSE Histone H2B type 1-P	13992.3	5.43426	2	2	1	78	112	18.9	Tube2_BiotinIP_T_R1	5	P2191_Zelda_220722_P2191_MR_MH_Tube2_BiotinIP_T_R1_results_20220725_1313_peptides.txt
12412	Hist1h2bp	Q8CGP2-2	H2B1P_MOUSE Isoform 2 of Histone H2B type 1-P	15565.1	5.43426	2	2	1	78	112	17.3	Tube2_BiotinIP_T_R1	5	P2191_Zelda_220722_P2191_MR_MH_Tube2_BiotinIP_T_R1_results_20220725_1313_peptides.txt
1391	Ldb3	E9PYJ9	E9PYJ9_MOUSE LIM domain-binding protein 3	72312.3	5.10668	2	2	2	66	122	4.4	Tube2_BiotinIP_T_R1	5	P2191_Zelda_220722_P2191_MR_MH_Tube2_BiotinIP_T_R1_results_20220725_1313_peptides.txt
1392	Ldb3	Q9JKS4-2	LDB3_MOUSE Isoform 2 of LIM domain-binding protein 3	72751.8	5.10668	2	2	2	66	122	4.4	Tube2_BiotinIP_T_R1	5	P2191_Zelda_220722_P2191_MR_MH_Tube2_BiotinIP_T_R1_results_20220725_1313_peptides.txt
1393	Ldb3	Q9JKS4-4	LDB3_MOUSE Isoform 4 of LIM domain-binding protein 3	67070.5	5.10668	2	2	2	66	122	4.8	Tube2_BiotinIP_T_R1	5	P2191_Zelda_220722_P2191_MR_MH_Tube2_BiotinIP_T_R1_results_20220725_1313_peptides.txt
1394	Ldb3	Q9JKS4-6	LDB3_MOUSE Isoform 6 of LIM domain-binding protein 3	31427.4	5.10668	2	2	2	66	122	10.4	Tube2_BiotinIP_T_R1	5	P2191_Zelda_220722_P2191_MR_MH_Tube2_BiotinIP_T_R1_results_20220725_1313_peptides.txt
1631	Gm28062	G3XA10	G3XA10_MOUSE Heterogeneous nuclear ribonucleoprotein U, isoform CRA_b	86805.5	5.08505	2	2	2	78	117	3.5	Tube2_BiotinIP_T_R1	5	P2191_Zelda_220722_P2191_MR_MH_Tube2_BiotinIP_T_R1_results_20220725_1313_peptides.txt
1632	Hnrnpu	Q8VEK3	HNRPU_MOUSE Heterogeneous nuclear ribonucleoprotein U	87917.7	5.08505	2	2	2	78	117	3.5	Tube2_BiotinIP_T_R1	5	P2191_Zelda_220722_P2191_MR_MH_Tube2_BiotinIP_T_R1_results_20220725_1313_peptides.txt
18611	Cops4	O88544	CSN4_MOUSE COP9 signalosome complex subunit 4	46284.8	5.29685	2	2	2	86	140	6.6	Tube2_BiotinIP_T_R1	5	P2191_Zelda_220722_P2191_MR_MH_Tube2_BiotinIP_T_R1_results_20220725_1313_peptides.txt
18621	Cops4	Q14AI7	Q14AI7_MOUSE COP9 (Constitutive photomorphogenic) homolog, subunit 4 (Arabidopsis thaliana)	46284.8	5.29685	2	2	2	86	140	6.6	Tube2_BiotinIP_T_R1	5	P2191_Zelda_220722_P2191_MR_MH_Tube2_BiotinIP_T_R1_results_20220725_1313_peptides.txt
1871	Hnrnpa2b1	O88569	ROA2_MOUSE Heterogeneous nuclear ribonucleoproteins A2/B1	37402.7	4.85398	2	2	2	56	103	7.3	Tube2_BiotinIP_T_R1	5	P2191_Zelda_220722_P2191_MR_MH_Tube2_BiotinIP_T_R1_results_20220725_1313_peptides.txt
1872	Hnrnpa2b1	O88569-2	ROA2_MOUSE Isoform 2 of Heterogeneous nuclear ribonucleoproteins A2/B1	35979	4.85398	2	2	2	56	103	7.6	Tube2_BiotinIP_T_R1	5	P2191_Zelda_220722_P2191_MR_MH_Tube2_BiotinIP_T_R1_results_20220725_1313_peptides.txt
1873	Hnrnpa2b1	O88569-3	ROA2_MOUSE Isoform 3 of Heterogeneous nuclear ribonucleoproteins A2/B1	32460.4	4.85398	2	2	2	56	103	8.6	Tube2_BiotinIP_T_R1	5	P2191_Zelda_220722_P2191_MR_MH_Tube2_BiotinIP_T_R1_results_20220725_1313_peptides.txt
24311	Rpl18	P35980	RL18_MOUSE 60S ribosomal protein L18	21644.6	5.24168	2	2	2	86	148	13.8	Tube2_BiotinIP_T_R1	5	P2191_Zelda_220722_P2191_MR_MH_Tube2_BiotinIP_T_R1_results_20220725_1313_peptides.txt
24321	Rpl18	Q58EW0	Q58EW0_MOUSE 60S ribosomal protein L18	21644.6	5.24168	2	2	2	86	148	13.8	Tube2_BiotinIP_T_R1	5	P2191_Zelda_220722_P2191_MR_MH_Tube2_BiotinIP_T_R1_results_20220725_1313_peptides.txt
3291	Hist2h2be	Q64524	H2B2E_MOUSE Histone H2B type 2-E	13993.3	5.15442	2	2	1	78	114	18.9	Tube2_BiotinIP_T_R1	5	P2191_Zelda_220722_P2191_MR_MH_Tube2_BiotinIP_T_R1_results_20220725_1313_peptides.txt
3292	Hist3h2bb	Q8CGP0	H2B3B_MOUSE Histone H2B type 3-B	13908.1	5.15442	2	2	1	78	114	18.9	Tube2_BiotinIP_T_R1	5	P2191_Zelda_220722_P2191_MR_MH_Tube2_BiotinIP_T_R1_results_20220725_1313_peptides.txt
3293	Hist3h2ba	Q9D2U9	H2B3A_MOUSE Histone H2B type 3-A	13994.2	5.15442	2	2	1	78	114	18.9	Tube2_BiotinIP_T_R1	5	P2191_Zelda_220722_P2191_MR_MH_Tube2_BiotinIP_T_R1_results_20220725_1313_peptides.txt
7811	Cd69	A0A0N4SUM0	A0A0N4SUM0_MOUSE CD69 antigen	18049.1	4.91391	1	1	1	110	110	11.3	Tube2_BiotinIP_T_R1	5	P2191_Zelda_220722_P2191_MR_MH_Tube2_BiotinIP_T_R1_results_20220725_1313_peptides.txt
7821	Cd69	P37217	CD69_MOUSE Early activation antigen CD69	22517.3	4.91391	1	1	1	110	110	9	Tube2_BiotinIP_T_R1	5	P2191_Zelda_220722_P2191_MR_MH_Tube2_BiotinIP_T_R1_results_20220725_1313_peptides.txt
783	Cd69	Q3U6A8	Q3U6A8_MOUSE CD69 antigen	22517.3	4.91391	1	1	1	110	110	9	Tube2_BiotinIP_T_R1	5	P2191_Zelda_220722_P2191_MR_MH_Tube2_BiotinIP_T_R1_results_20220725_1313_peptides.txt
154	KRT1	###CONTAMINANT###P04264	K2C1_HUMAN Keratin, type II cytoskeletal 1	66038.7	8.01941	70	47	38	166	2596	65.3	Tube3_SAbiotinIP_T_R1	6	P2191_Zelda_220722_P2191_MR_MH_Tube3_SAbiotinIP_T_R1_results_20220725_1313_peptides.txt
309	KRT9	###CONTAMINANT###P35527	K1C9_HUMAN Keratin, type I cytoskeletal 9	62064.3	6.55895	64	27	27	176	1506	61.2	Tube3_SAbiotinIP_T_R1	6	P2191_Zelda_220722_P2191_MR_MH_Tube3_SAbiotinIP_T_R1_results_20220725_1313_peptides.txt
329	KRT2	###CONTAMINANT###P35908	K22E_HUMAN Keratin, type II cytoskeletal 2 epidermal	65432.9	6.99456	62	46	31	121	2448	66.6	Tube3_SAbiotinIP_T_R1	6	P2191_Zelda_220722_P2191_MR_MH_Tube3_SAbiotinIP_T_R1_results_20220725_1313_peptides.txt
8121	Eif3i	Q9QZD9	EIF3I_MOUSE Eukaryotic translation initiation factor 3 subunit I	36460.8	7.98342	42	22	22	79	1098	77.9	Tube3_SAbiotinIP_T_R1	6	P2191_Zelda_220722_P2191_MR_MH_Tube3_SAbiotinIP_T_R1_results_20220725_1313_peptides.txt
315	sp|###CONTAMINANT###P00761|TRYP_PIG Trypsin	###CONTAMINANT###P00761	TRYP_PIG Trypsin	24409.5	5.82109	41	6	5	61	303	32.8	Tube3_SAbiotinIP_T_R1	6	P2191_Zelda_220722_P2191_MR_MH_Tube3_SAbiotinIP_T_R1_results_20220725_1313_peptides.txt
149	KRT6B	###CONTAMINANT###P04259	K2C6B_HUMAN Keratin, type II cytoskeletal 6B	60067	6.16544	40	33	3	130	1610	47.1	Tube3_SAbiotinIP_T_R1	6	P2191_Zelda_220722_P2191_MR_MH_Tube3_SAbiotinIP_T_R1_results_20220725_1313_peptides.txt
64	KRT6A	###CONTAMINANT###P02538	K2C6A_HUMAN Keratin, type II cytoskeletal 6A	60044.9	5.89536	39	32	2	113	1488	46.4	Tube3_SAbiotinIP_T_R1	6	P2191_Zelda_220722_P2191_MR_MH_Tube3_SAbiotinIP_T_R1_results_20220725_1313_peptides.txt
333	KRT6C	###CONTAMINANT###P48668	K2C6C_HUMAN Keratin, type II cytoskeletal 6C	60025	NA	38	32	0	113	1483	45.5	Tube3_SAbiotinIP_T_R1	6	P2191_Zelda_220722_P2191_MR_MH_Tube3_SAbiotinIP_T_R1_results_20220725_1313_peptides.txt
58	KRT14	###CONTAMINANT###P02533	K1C14_HUMAN Keratin, type I cytoskeletal 14	51561.5	6.77385	35	31	12	103	1319	56.4	Tube3_SAbiotinIP_T_R1	6	P2191_Zelda_220722_P2191_MR_MH_Tube3_SAbiotinIP_T_R1_results_20220725_1313_peptides.txt
258	KRT5	###CONTAMINANT###P13647	K2C5_HUMAN Keratin, type II cytoskeletal 5	62378.3	7.1007	35	30	17	73	1188	40.9	Tube3_SAbiotinIP_T_R1	6	P2191_Zelda_220722_P2191_MR_MH_Tube3_SAbiotinIP_T_R1_results_20220725_1313_peptides.txt
197	KRT16	###CONTAMINANT###P08779	K1C16_HUMAN Keratin, type I cytoskeletal 16	51267.8	6.94124	32	30	15	124	1296	61.6	Tube3_SAbiotinIP_T_R1	6	P2191_Zelda_220722_P2191_MR_MH_Tube3_SAbiotinIP_T_R1_results_20220725_1313_peptides.txt
2310	KRT10	###CONTAMINANT###P13645	K1C10_HUMAN Keratin, type I cytoskeletal 10	58827.1	7.04669	31	24	15	146	1367	42.9	Tube3_SAbiotinIP_T_R1	6	P2191_Zelda_220722_P2191_MR_MH_Tube3_SAbiotinIP_T_R1_results_20220725_1313_peptides.txt
486	Acta1	P68134	ACTS_MOUSE Actin, alpha skeletal muscle	42051	6.35375	31	17	5	89	822	38.6	Tube3_SAbiotinIP_T_R1	6	P2191_Zelda_220722_P2191_MR_MH_Tube3_SAbiotinIP_T_R1_results_20220725_1313_peptides.txt
6251	Eif2s1	Q6ZWX6	IF2A_MOUSE Eukaryotic translation initiation factor 2 subunit 1	36108.2	6.47609	28	22	21	87	935	62.3	Tube3_SAbiotinIP_T_R1	6	P2191_Zelda_220722_P2191_MR_MH_Tube3_SAbiotinIP_T_R1_results_20220725_1313_peptides.txt
3432	Hnrnpa2b1	O88569	ROA2_MOUSE Heterogeneous nuclear ribonucleoproteins A2/B1	37402.7	7.52998	25	19	18	167	1088	57.1	Tube3_SAbiotinIP_T_R1	6	P2191_Zelda_220722_P2191_MR_MH_Tube3_SAbiotinIP_T_R1_results_20220725_1313_peptides.txt
3611	Ncl	P09405	NUCL_MOUSE Nucleolin	76723.1	6.66583	24	24	23	72	973	37.3	Tube3_SAbiotinIP_T_R1	6	P2191_Zelda_220722_P2191_MR_MH_Tube3_SAbiotinIP_T_R1_results_20220725_1313_peptides.txt
365	KRT17	###CONTAMINANT###Q04695	K1C17_HUMAN Keratin, type I cytoskeletal 17	48105.7	6.47549	21	18	9	90	810	35.8	Tube3_SAbiotinIP_T_R1	6	P2191_Zelda_220722_P2191_MR_MH_Tube3_SAbiotinIP_T_R1_results_20220725_1313_peptides.txt
7032	Myh9	Q8VDD5	MYH9_MOUSE Myosin-9	226372	6.01331	20	19	19	83	870	11.1	Tube3_SAbiotinIP_T_R1	6	P2191_Zelda_220722_P2191_MR_MH_Tube3_SAbiotinIP_T_R1_results_20220725_1313_peptides.txt
8218	Hnrnpdl	Q9Z130	HNRDL_MOUSE Heterogeneous nuclear ribonucleoprotein D-like	33558.8	6.31433	20	16	13	97	696	43.7	Tube3_SAbiotinIP_T_R1	6	P2191_Zelda_220722_P2191_MR_MH_Tube3_SAbiotinIP_T_R1_results_20220725_1313_peptides.txt
6922	Eif3c	Q8R1B4	EIF3C_MOUSE Eukaryotic translation initiation factor 3 subunit C	105531	6.74929	19	18	17	91	750	20.3	Tube3_SAbiotinIP_T_R1	6	P2191_Zelda_220722_P2191_MR_MH_Tube3_SAbiotinIP_T_R1_results_20220725_1313_peptides.txt
7261	Taldo1	Q93092	TALDO_MOUSE Transaldolase	37386.9	7.10939	19	16	15	78	578	39.3	Tube3_SAbiotinIP_T_R1	6	P2191_Zelda_220722_P2191_MR_MH_Tube3_SAbiotinIP_T_R1_results_20220725_1313_peptides.txt
2533	Dsp	E9Q557	DESP_MOUSE Desmoplakin	332912	5.81937	17	17	16	61	621	5.8	Tube3_SAbiotinIP_T_R1	6	P2191_Zelda_220722_P2191_MR_MH_Tube3_SAbiotinIP_T_R1_results_20220725_1313_peptides.txt
629	Tubb2a	Q7TMM9	TBB2A_MOUSE Tubulin beta-2A chain	49907	5.31489	17	13	3	73	526	29.6	Tube3_SAbiotinIP_T_R1	6	P2191_Zelda_220722_P2191_MR_MH_Tube3_SAbiotinIP_T_R1_results_20220725_1313_peptides.txt
587	Capza1	Q5RKN9	Q5RKN9_MOUSE Capping protein (Actin filament) muscle Z-line, alpha 1	32953.8	6.20106	16	14	9	98	600	56.4	Tube3_SAbiotinIP_T_R1	6	P2191_Zelda_220722_P2191_MR_MH_Tube3_SAbiotinIP_T_R1_results_20220725_1313_peptides.txt
615	FAM120A	Q6A0A9	F120A_MOUSE Constitutive coactivator of PPAR-gamma-like protein 1	121646	7.11269	16	15	15	74	700	15.6	Tube3_SAbiotinIP_T_R1	6	P2191_Zelda_220722_P2191_MR_MH_Tube3_SAbiotinIP_T_R1_results_20220725_1313_peptides.txt
4610	HRNR	###CONTAMINANT###Q86YZ3	HORN_HUMAN Hornerin	282390	6.70075	15	13	13	108	823	7.5	Tube3_SAbiotinIP_T_R1	6	P2191_Zelda_220722_P2191_MR_MH_Tube3_SAbiotinIP_T_R1_results_20220725_1313_peptides.txt
487	Tubb4b	P68372	TBB4B_MOUSE Tubulin beta-4B chain	49831	5.26938	15	11	1	60	447	24.7	Tube3_SAbiotinIP_T_R1	6	P2191_Zelda_220722_P2191_MR_MH_Tube3_SAbiotinIP_T_R1_results_20220725_1313_peptides.txt
510	Tubb5	P99024	TBB5_MOUSE Tubulin beta-5 chain	49670.8	6.23397	15	12	1	67	515	27.4	Tube3_SAbiotinIP_T_R1	6	P2191_Zelda_220722_P2191_MR_MH_Tube3_SAbiotinIP_T_R1_results_20220725_1313_peptides.txt
5831	Hnrnpa1	Q5EBP8	Q5EBP8_MOUSE Heterogeneous nuclear ribonucleoprotein A1	38833.7	6.52447	15	14	11	116	707	38	Tube3_SAbiotinIP_T_R1	6	P2191_Zelda_220722_P2191_MR_MH_Tube3_SAbiotinIP_T_R1_results_20220725_1313_peptides.txt
214	KRT3	###CONTAMINANT###P12035	K2C3_HUMAN Keratin, type II cytoskeletal 3	64417	NA	14	11	0	67	401	10.7	Tube3_SAbiotinIP_T_R1	6	P2191_Zelda_220722_P2191_MR_MH_Tube3_SAbiotinIP_T_R1_results_20220725_1313_peptides.txt
515	Jup	Q02257	PLAK_MOUSE Junction plakoglobin	81800.8	5.79173	14	11	10	59	436	17.3	Tube3_SAbiotinIP_T_R1	6	P2191_Zelda_220722_P2191_MR_MH_Tube3_SAbiotinIP_T_R1_results_20220725_1313_peptides.txt
6752	Rsad2	Q8CBB9	RSAD2_MOUSE Radical S-adenosyl methionine domain-containing protein 2	41523.5	6.26417	13	12	12	50	419	36.6	Tube3_SAbiotinIP_T_R1	6	P2191_Zelda_220722_P2191_MR_MH_Tube3_SAbiotinIP_T_R1_results_20220725_1313_peptides.txt
730	Eif3m	Q99JX4	EIF3M_MOUSE Eukaryotic translation initiation factor 3 subunit M	42517	6.40143	13	8	8	81	434	22.1	Tube3_SAbiotinIP_T_R1	6	P2191_Zelda_220722_P2191_MR_MH_Tube3_SAbiotinIP_T_R1_results_20220725_1313_peptides.txt
128	Kctd12	A0A0R4J2B2	A0A0R4J2B2_MOUSE BTB/POZ domain-containing protein KCTD12	35888	6.21345	12	11	10	65	416	36.9	Tube3_SAbiotinIP_T_R1	6	P2191_Zelda_220722_P2191_MR_MH_Tube3_SAbiotinIP_T_R1_results_20220725_1313_peptides.txt
3223	Purb	O35295	PURB_MOUSE Transcriptional activator protein Pur-beta	33901.4	6.69148	12	12	11	81	549	33.5	Tube3_SAbiotinIP_T_R1	6	P2191_Zelda_220722_P2191_MR_MH_Tube3_SAbiotinIP_T_R1_results_20220725_1313_peptides.txt
4411	Atp6v0d1	P51863	VA0D1_MOUSE V-type proton ATPase subunit d 1	40301.1	6.9357	12	11	10	81	447	27.3	Tube3_SAbiotinIP_T_R1	6	P2191_Zelda_220722_P2191_MR_MH_Tube3_SAbiotinIP_T_R1_results_20220725_1313_peptides.txt
4761	Hspa8	P63017	HSP7C_MOUSE Heat shock cognate 71 kDa protein	70871.1	5.85743	12	11	9	50	416	19.6	Tube3_SAbiotinIP_T_R1	6	P2191_Zelda_220722_P2191_MR_MH_Tube3_SAbiotinIP_T_R1_results_20220725_1313_peptides.txt
5971	Caprin1	Q60865	CAPR1_MOUSE Caprin-1	78168.9	6.25354	11	10	10	58	362	17.5	Tube3_SAbiotinIP_T_R1	6	P2191_Zelda_220722_P2191_MR_MH_Tube3_SAbiotinIP_T_R1_results_20220725_1313_peptides.txt
83	CSN1S2	###CONTAMINANT###P02663	CASA2_BOVIN Alpha-S2-casein	26018.7	6.58978	10	10	9	53	322	36.3	Tube3_SAbiotinIP_T_R1	6	P2191_Zelda_220722_P2191_MR_MH_Tube3_SAbiotinIP_T_R1_results_20220725_1313_peptides.txt
208	GAPDH	###CONTAMINANT###P10096	G3P_BOVIN Glyceraldehyde-3-phosphate dehydrogenase	35868.1	5.44218	10	9	1	66	389	30.5	Tube3_SAbiotinIP_T_R1	6	P2191_Zelda_220722_P2191_MR_MH_Tube3_SAbiotinIP_T_R1_results_20220725_1313_peptides.txt
359	Gnai2	P08752	GNAI2_MOUSE Guanine nucleotide-binding protein G(i) subunit alpha-2	40489	5.7582	10	6	6	76	238	18.3	Tube3_SAbiotinIP_T_R1	6	P2191_Zelda_220722_P2191_MR_MH_Tube3_SAbiotinIP_T_R1_results_20220725_1313_peptides.txt
458	Ppp1ca	P62137	PP1A_MOUSE Serine/threonine-protein phosphatase PP1-alpha catalytic subunit	37540.1	6.55005	10	9	4	101	421	23.9	Tube3_SAbiotinIP_T_R1	6	P2191_Zelda_220722_P2191_MR_MH_Tube3_SAbiotinIP_T_R1_results_20220725_1313_peptides.txt
459	Ppp1cb	P62141	PP1B_MOUSE Serine/threonine-protein phosphatase PP1-beta catalytic subunit	37186.8	6.28566	10	9	4	72	395	27.7	Tube3_SAbiotinIP_T_R1	6	P2191_Zelda_220722_P2191_MR_MH_Tube3_SAbiotinIP_T_R1_results_20220725_1313_peptides.txt
6321	Atp6v0d2	Q80SY3	VA0D2_MOUSE V-type proton ATPase subunit d 2	40493.5	5.99954	10	8	7	46	269	20.8	Tube3_SAbiotinIP_T_R1	6	P2191_Zelda_220722_P2191_MR_MH_Tube3_SAbiotinIP_T_R1_results_20220725_1313_peptides.txt
748	Med4	Q9CQA5	MED4_MOUSE Mediator of RNA polymerase II transcription subunit 4	29781.5	5.51469	10	7	6	82	335	31.4	Tube3_SAbiotinIP_T_R1	6	P2191_Zelda_220722_P2191_MR_MH_Tube3_SAbiotinIP_T_R1_results_20220725_1313_peptides.txt
1610	KRT8	###CONTAMINANT###P05787	K2C8_HUMAN Keratin, type II cytoskeletal 8	53704.2	4.45856	9	7	1	59	276	10.1	Tube3_SAbiotinIP_T_R1	6	P2191_Zelda_220722_P2191_MR_MH_Tube3_SAbiotinIP_T_R1_results_20220725_1313_peptides.txt
453	KRT77	###CONTAMINANT###Q7Z794	K2C1B_HUMAN Keratin, type II cytoskeletal 1b	61901.4	5.3585	9	6	1	83	273	8.8	Tube3_SAbiotinIP_T_R1	6	P2191_Zelda_220722_P2191_MR_MH_Tube3_SAbiotinIP_T_R1_results_20220725_1313_peptides.txt
407	Pdia3	P27773	PDIA3_MOUSE Protein disulfide-isomerase A3	56678.4	5.62343	9	7	7	74	312	15.8	Tube3_SAbiotinIP_T_R1	6	P2191_Zelda_220722_P2191_MR_MH_Tube3_SAbiotinIP_T_R1_results_20220725_1313_peptides.txt
426	Akr1b8	P45377	ALD2_MOUSE Aldose reductase-related protein 2	36120.5	5.66014	9	8	5	46	279	24.9	Tube3_SAbiotinIP_T_R1	6	P2191_Zelda_220722_P2191_MR_MH_Tube3_SAbiotinIP_T_R1_results_20220725_1313_peptides.txt
4363	Pcyt1a	P49586	PCY1A_MOUSE Choline-phosphate cytidylyltransferase A	41666.9	5.858	9	9	6	59	375	29.6	Tube3_SAbiotinIP_T_R1	6	P2191_Zelda_220722_P2191_MR_MH_Tube3_SAbiotinIP_T_R1_results_20220725_1313_peptides.txt
716	Twf1	Q91YR1	TWF1_MOUSE Twinfilin-1	40079.4	5.89503	9	9	9	79	446	27.6	Tube3_SAbiotinIP_T_R1	6	P2191_Zelda_220722_P2191_MR_MH_Tube3_SAbiotinIP_T_R1_results_20220725_1313_peptides.txt
780	Timm50	Q9D880	TIM50_MOUSE Mitochondrial import inner membrane translocase subunit TIM50	39776.4	6.35566	9	9	8	80	416	29.9	Tube3_SAbiotinIP_T_R1	6	P2191_Zelda_220722_P2191_MR_MH_Tube3_SAbiotinIP_T_R1_results_20220725_1313_peptides.txt
74	CSN1S1	###CONTAMINANT###P02662	CASA1_BOVIN Alpha-S1-casein	24528.9	6.97633	8	8	7	46	275	32.6	Tube3_SAbiotinIP_T_R1	6	P2191_Zelda_220722_P2191_MR_MH_Tube3_SAbiotinIP_T_R1_results_20220725_1313_peptides.txt
2453	Tex264	E9Q137	E9Q137_MOUSE Protein Tex264	33589.8	6.75984	8	6	6	52	256	27.4	Tube3_SAbiotinIP_T_R1	6	P2191_Zelda_220722_P2191_MR_MH_Tube3_SAbiotinIP_T_R1_results_20220725_1313_peptides.txt
257	Ahnak	E9Q616	E9Q616_MOUSE Protein Ahnak	604253	5.81469	8	8	8	65	302	2.4	Tube3_SAbiotinIP_T_R1	6	P2191_Zelda_220722_P2191_MR_MH_Tube3_SAbiotinIP_T_R1_results_20220725_1313_peptides.txt
3253	Anp32a	O35381	AN32A_MOUSE Acidic leucine-rich nuclear phosphoprotein 32 family member A	28537.6	6.34259	8	8	7	74	344	25	Tube3_SAbiotinIP_T_R1	6	P2191_Zelda_220722_P2191_MR_MH_Tube3_SAbiotinIP_T_R1_results_20220725_1313_peptides.txt
3532	Ckm	P07310	KCRM_MOUSE Creatine kinase M-type	43045	5.90076	8	8	8	145	464	23.8	Tube3_SAbiotinIP_T_R1	6	P2191_Zelda_220722_P2191_MR_MH_Tube3_SAbiotinIP_T_R1_results_20220725_1313_peptides.txt
394	Hspa5	P20029	GRP78_MOUSE 78 kDa glucose-regulated protein	72422.1	5.52254	8	7	7	53	295	13.6	Tube3_SAbiotinIP_T_R1	6	P2191_Zelda_220722_P2191_MR_MH_Tube3_SAbiotinIP_T_R1_results_20220725_1313_peptides.txt
395	Tpm3	P21107-2	TPM3_MOUSE Isoform 2 of Tropomyosin alpha-3 chain	29020.6	5.55055	8	8	4	72	286	33.3	Tube3_SAbiotinIP_T_R1	6	P2191_Zelda_220722_P2191_MR_MH_Tube3_SAbiotinIP_T_R1_results_20220725_1313_peptides.txt
4791	Ppp1cc	P63087-2	PP1G_MOUSE Isoform Gamma-2 of Serine/threonine-protein phosphatase PP1-gamma catalytic subunit	38504.3	6.19358	8	8	3	66	332	23.4	Tube3_SAbiotinIP_T_R1	6	P2191_Zelda_220722_P2191_MR_MH_Tube3_SAbiotinIP_T_R1_results_20220725_1313_peptides.txt
517	Atp5a1	Q03265	ATPA_MOUSE ATP synthase subunit alpha, mitochondrial	59752.6	5.5301	8	8	8	54	283	16.4	Tube3_SAbiotinIP_T_R1	6	P2191_Zelda_220722_P2191_MR_MH_Tube3_SAbiotinIP_T_R1_results_20220725_1313_peptides.txt
6311	Dek	Q7TNV0	DEK_MOUSE Protein DEK	43158.5	5.95316	8	7	6	73	266	16.3	Tube3_SAbiotinIP_T_R1	6	P2191_Zelda_220722_P2191_MR_MH_Tube3_SAbiotinIP_T_R1_results_20220725_1313_peptides.txt
741	Abhd12	Q99LR1	ABD12_MOUSE Monoacylglycerol lipase ABHD12	45269.8	6.03193	8	7	7	58	279	13.3	Tube3_SAbiotinIP_T_R1	6	P2191_Zelda_220722_P2191_MR_MH_Tube3_SAbiotinIP_T_R1_results_20220725_1313_peptides.txt
778	Mrps9	Q9D7N3	RT09_MOUSE 28S ribosomal protein S9, mitochondrial	44929.4	5.59791	8	5	5	82	325	20.5	Tube3_SAbiotinIP_T_R1	6	P2191_Zelda_220722_P2191_MR_MH_Tube3_SAbiotinIP_T_R1_results_20220725_1313_peptides.txt
243	KRT13	###CONTAMINANT###P13646	K1C13_HUMAN Keratin, type I cytoskeletal 13	49588.2	4.904	7	6	1	85	263	11.1	Tube3_SAbiotinIP_T_R1	6	P2191_Zelda_220722_P2191_MR_MH_Tube3_SAbiotinIP_T_R1_results_20220725_1313_peptides.txt
267	KRT4	###CONTAMINANT###P19013	K2C4_HUMAN Keratin, type II cytoskeletal 4	57285.2	5.86451	7	7	2	67	289	13.1	Tube3_SAbiotinIP_T_R1	6	P2191_Zelda_220722_P2191_MR_MH_Tube3_SAbiotinIP_T_R1_results_20220725_1313_peptides.txt
423	FLG2	###CONTAMINANT###Q5D862	FILA2_HUMAN Filaggrin-2	248073	6.03412	7	7	7	93	466	5	Tube3_SAbiotinIP_T_R1	6	P2191_Zelda_220722_P2191_MR_MH_Tube3_SAbiotinIP_T_R1_results_20220725_1313_peptides.txt
366	Ctsb	P10605	CATB_MOUSE Cathepsin B	37279.8	6.05205	7	6	6	64	276	19.1	Tube3_SAbiotinIP_T_R1	6	P2191_Zelda_220722_P2191_MR_MH_Tube3_SAbiotinIP_T_R1_results_20220725_1313_peptides.txt
443	Pkm	P52480-2	KPYM_MOUSE Isoform M1 of Pyruvate kinase PKM	57985.1	5.52754	7	7	7	82	295	15.6	Tube3_SAbiotinIP_T_R1	6	P2191_Zelda_220722_P2191_MR_MH_Tube3_SAbiotinIP_T_R1_results_20220725_1313_peptides.txt
4571	Wdr5	P61965	WDR5_MOUSE WD repeat-containing protein 5	36588.5	6.05209	7	7	7	90	330	27.8	Tube3_SAbiotinIP_T_R1	6	P2191_Zelda_220722_P2191_MR_MH_Tube3_SAbiotinIP_T_R1_results_20220725_1313_peptides.txt
503	Ncf4	P97369	NCF4_MOUSE Neutrophil cytosol factor 4	38707.3	5.89011	7	7	7	66	326	25.9	Tube3_SAbiotinIP_T_R1	6	P2191_Zelda_220722_P2191_MR_MH_Tube3_SAbiotinIP_T_R1_results_20220725_1313_peptides.txt
5221	Cab39	Q06138	CAB39_MOUSE Calcium-binding protein 39	39843	5.88866	7	7	5	64	290	18.7	Tube3_SAbiotinIP_T_R1	6	P2191_Zelda_220722_P2191_MR_MH_Tube3_SAbiotinIP_T_R1_results_20220725_1313_peptides.txt
5531	Cmpk2	Q3U5Q7	CMPK2_MOUSE UMP-CMP kinase 2, mitochondrial	50036.3	5.91477	7	7	7	69	292	19.2	Tube3_SAbiotinIP_T_R1	6	P2191_Zelda_220722_P2191_MR_MH_Tube3_SAbiotinIP_T_R1_results_20220725_1313_peptides.txt
749	Pih1d1	Q9CQJ2	PIHD1_MOUSE PIH1 domain-containing protein 1	32208.5	6.20168	7	6	6	78	325	27.1	Tube3_SAbiotinIP_T_R1	6	P2191_Zelda_220722_P2191_MR_MH_Tube3_SAbiotinIP_T_R1_results_20220725_1313_peptides.txt
807	Iqgap1	Q9JKF1	IQGA1_MOUSE Ras GTPase-activating-like protein IQGAP1	188742	5.93591	7	6	5	48	183	4	Tube3_SAbiotinIP_T_R1	6	P2191_Zelda_220722_P2191_MR_MH_Tube3_SAbiotinIP_T_R1_results_20220725_1313_peptides.txt
808	Mrpl39	Q9JKF7	RM39_MOUSE 39S ribosomal protein L39, mitochondrial	38549.3	5.50584	7	7	7	52	260	22	Tube3_SAbiotinIP_T_R1	6	P2191_Zelda_220722_P2191_MR_MH_Tube3_SAbiotinIP_T_R1_results_20220725_1313_peptides.txt
106	CSN3	###CONTAMINANT###P02668	CASK_BOVIN Kappa-casein	21269.3	6.05269	6	4	3	92	186	26.7	Tube3_SAbiotinIP_T_R1	6	P2191_Zelda_220722_P2191_MR_MH_Tube3_SAbiotinIP_T_R1_results_20220725_1313_peptides.txt
473	KRT78	###CONTAMINANT###Q8N1N4	K2C78_HUMAN Keratin, type II cytoskeletal 78	56865.8	5.57994	6	6	5	47	198	10.9	Tube3_SAbiotinIP_T_R1	6	P2191_Zelda_220722_P2191_MR_MH_Tube3_SAbiotinIP_T_R1_results_20220725_1313_peptides.txt
3603	P4hb	P09103	PDIA1_MOUSE Protein disulfide-isomerase	57058.5	5.39327	6	6	5	80	248	12	Tube3_SAbiotinIP_T_R1	6	P2191_Zelda_220722_P2191_MR_MH_Tube3_SAbiotinIP_T_R1_results_20220725_1313_peptides.txt
4223	Hist1h1e	P43274	H14_MOUSE Histone H1.4	21977.3	5.2052	6	6	1	69	282	16.8	Tube3_SAbiotinIP_T_R1	6	P2191_Zelda_220722_P2191_MR_MH_Tube3_SAbiotinIP_T_R1_results_20220725_1313_peptides.txt
440	Hdgf	P51859	HDGF_MOUSE Hepatoma-derived growth factor	26268.7	5.808	6	5	4	49	172	22.3	Tube3_SAbiotinIP_T_R1	6	P2191_Zelda_220722_P2191_MR_MH_Tube3_SAbiotinIP_T_R1_results_20220725_1313_peptides.txt
449	Atp5b	P56480	ATPB_MOUSE ATP synthase subunit beta, mitochondrial	56300.5	5.15496	6	5	4	74	211	13.6	Tube3_SAbiotinIP_T_R1	6	P2191_Zelda_220722_P2191_MR_MH_Tube3_SAbiotinIP_T_R1_results_20220725_1313_peptides.txt
500	Mcl1	P97287	MCL1_MOUSE Induced myeloid leukemia cell differentiation protein Mcl-1 homolog	35217	5.46652	6	5	4	62	221	22.9	Tube3_SAbiotinIP_T_R1	6	P2191_Zelda_220722_P2191_MR_MH_Tube3_SAbiotinIP_T_R1_results_20220725_1313_peptides.txt
5211	Eif5b	Q05D44	IF2P_MOUSE Eukaryotic translation initiation factor 5B	137616	5.60339	6	6	6	58	218	6.4	Tube3_SAbiotinIP_T_R1	6	P2191_Zelda_220722_P2191_MR_MH_Tube3_SAbiotinIP_T_R1_results_20220725_1313_peptides.txt
5621	Lrrc58	Q3UGP9	LRC58_MOUSE Leucine-rich repeat-containing protein 58	40139.2	5.81947	6	6	6	99	278	20.2	Tube3_SAbiotinIP_T_R1	6	P2191_Zelda_220722_P2191_MR_MH_Tube3_SAbiotinIP_T_R1_results_20220725_1313_peptides.txt
5951	Csnk2a1	Q60737	CSK21_MOUSE Casein kinase II subunit alpha	45133.5	5.86414	6	6	4	52	212	15.8	Tube3_SAbiotinIP_T_R1	6	P2191_Zelda_220722_P2191_MR_MH_Tube3_SAbiotinIP_T_R1_results_20220725_1313_peptides.txt
6041	Lcp1	Q61233	PLSL_MOUSE Plastin-2	70149.3	5.45802	6	6	6	62	244	10.4	Tube3_SAbiotinIP_T_R1	6	P2191_Zelda_220722_P2191_MR_MH_Tube3_SAbiotinIP_T_R1_results_20220725_1313_peptides.txt
6131	Ifit1	Q64282	IFIT1_MOUSE Interferon-induced protein with tetratricopeptide repeats 1	53737.4	5.84702	6	6	6	92	324	15.5	Tube3_SAbiotinIP_T_R1	6	P2191_Zelda_220722_P2191_MR_MH_Tube3_SAbiotinIP_T_R1_results_20220725_1313_peptides.txt
750	Rwdd1	Q9CQK7	RWDD1_MOUSE RWD domain-containing protein 1	27785.5	5.68544	6	6	6	54	237	17.2	Tube3_SAbiotinIP_T_R1	6	P2191_Zelda_220722_P2191_MR_MH_Tube3_SAbiotinIP_T_R1_results_20220725_1313_peptides.txt
7522	Ywhab	Q9CQV8	1433B_MOUSE 14-3-3 protein beta/alpha	28086.4	5.02118	6	6	3	55	228	31.2	Tube3_SAbiotinIP_T_R1	6	P2191_Zelda_220722_P2191_MR_MH_Tube3_SAbiotinIP_T_R1_results_20220725_1313_peptides.txt
804	Lztfl1	Q9JHQ5	LZTL1_MOUSE Leucine zipper transcription factor-like protein 1	34773.4	5.51811	6	6	6	79	248	22	Tube3_SAbiotinIP_T_R1	6	P2191_Zelda_220722_P2191_MR_MH_Tube3_SAbiotinIP_T_R1_results_20220725_1313_peptides.txt
399	GSN	###CONTAMINANT###Q3SX14	GELS_BOVIN Gelsolin	80730.7	4.78358	5	5	1	89	272	8.7	Tube3_SAbiotinIP_T_R1	6	P2191_Zelda_220722_P2191_MR_MH_Tube3_SAbiotinIP_T_R1_results_20220725_1313_peptides.txt
3161	Emd	O08579	EMD_MOUSE Emerin	29435.5	5.80135	5	4	4	60	180	18.5	Tube3_SAbiotinIP_T_R1	6	P2191_Zelda_220722_P2191_MR_MH_Tube3_SAbiotinIP_T_R1_results_20220725_1313_peptides.txt
328	Anxa3	O35639	ANXA3_MOUSE Annexin A3	36384.1	5.69768	5	5	5	44	165	18.8	Tube3_SAbiotinIP_T_R1	6	P2191_Zelda_220722_P2191_MR_MH_Tube3_SAbiotinIP_T_R1_results_20220725_1313_peptides.txt
3371	Eif3d	O70194	EIF3D_MOUSE Eukaryotic translation initiation factor 3 subunit D	63988.7	5.86686	5	4	4	81	231	7.5	Tube3_SAbiotinIP_T_R1	6	P2191_Zelda_220722_P2191_MR_MH_Tube3_SAbiotinIP_T_R1_results_20220725_1313_peptides.txt
358	Mdh2	P08249	MDHM_MOUSE Malate dehydrogenase, mitochondrial	35611.4	5.35762	5	4	4	72	227	13.6	Tube3_SAbiotinIP_T_R1	6	P2191_Zelda_220722_P2191_MR_MH_Tube3_SAbiotinIP_T_R1_results_20220725_1313_peptides.txt
3681	Tcea1	P10711	TCEA1_MOUSE Transcription elongation factor A protein 1	33880.5	5.72549	5	5	5	44	165	20.5	Tube3_SAbiotinIP_T_R1	6	P2191_Zelda_220722_P2191_MR_MH_Tube3_SAbiotinIP_T_R1_results_20220725_1313_peptides.txt
406	Msn	P26041	MOES_MOUSE Moesin	67767	5.41359	5	5	4	48	171	8.7	Tube3_SAbiotinIP_T_R1	6	P2191_Zelda_220722_P2191_MR_MH_Tube3_SAbiotinIP_T_R1_results_20220725_1313_peptides.txt
4131	Aimp1	P31230	AIMP1_MOUSE Aminoacyl tRNA synthase complex-interacting multifunctional protein 1	33997.2	6.05491	5	5	5	84	223	20.9	Tube3_SAbiotinIP_T_R1	6	P2191_Zelda_220722_P2191_MR_MH_Tube3_SAbiotinIP_T_R1_results_20220725_1313_peptides.txt
4351	Anxa5	P48036	ANXA5_MOUSE Annexin A5	35752.4	6.11975	5	5	4	53	187	14.4	Tube3_SAbiotinIP_T_R1	6	P2191_Zelda_220722_P2191_MR_MH_Tube3_SAbiotinIP_T_R1_results_20220725_1313_peptides.txt
4881	Ywhah	P68510	1433F_MOUSE 14-3-3 protein eta	28211.7	5.30772	5	5	3	52	185	21.1	Tube3_SAbiotinIP_T_R1	6	P2191_Zelda_220722_P2191_MR_MH_Tube3_SAbiotinIP_T_R1_results_20220725_1313_peptides.txt
543	Gtf2f1	Q3THK3	T2FA_MOUSE General transcription factor IIF subunit 1	57241.3	5.10018	5	4	4	75	208	10.6	Tube3_SAbiotinIP_T_R1	6	P2191_Zelda_220722_P2191_MR_MH_Tube3_SAbiotinIP_T_R1_results_20220725_1313_peptides.txt
545	Pdia6	Q3TML0	Q3TML0_MOUSE Protein disulfide-isomerase A6	48689.2	5.07104	5	4	4	82	214	12.6	Tube3_SAbiotinIP_T_R1	6	P2191_Zelda_220722_P2191_MR_MH_Tube3_SAbiotinIP_T_R1_results_20220725_1313_peptides.txt
557	Ube2z	Q3UE37	UBE2Z_MOUSE Ubiquitin-conjugating enzyme E2 Z	38368.3	5.84611	5	4	4	52	143	8.4	Tube3_SAbiotinIP_T_R1	6	P2191_Zelda_220722_P2191_MR_MH_Tube3_SAbiotinIP_T_R1_results_20220725_1313_peptides.txt
6231	Snrnp40	Q6PE01	SNR40_MOUSE U5 small nuclear ribonucleoprotein 40 kDa protein	39275.5	6.17296	5	5	5	40	167	16.7	Tube3_SAbiotinIP_T_R1	6	P2191_Zelda_220722_P2191_MR_MH_Tube3_SAbiotinIP_T_R1_results_20220725_1313_peptides.txt
6471	Armcx3	Q8BHS6	ARMX3_MOUSE Armadillo repeat-containing X-linked protein 3	42619.7	5.75013	5	5	5	115	396	19.5	Tube3_SAbiotinIP_T_R1	6	P2191_Zelda_220722_P2191_MR_MH_Tube3_SAbiotinIP_T_R1_results_20220725_1313_peptides.txt
669	Rbm14	Q8C2Q3	RBM14_MOUSE RNA-binding protein 14	69448.6	6.20126	5	5	4	41	161	6.7	Tube3_SAbiotinIP_T_R1	6	P2191_Zelda_220722_P2191_MR_MH_Tube3_SAbiotinIP_T_R1_results_20220725_1313_peptides.txt
6732	Mmaa	Q8C7H1	MMAA_MOUSE Methylmalonic aciduria type A homolog, mitochondrial	45932.3	5.27756	5	3	3	41	110	10.6	Tube3_SAbiotinIP_T_R1	6	P2191_Zelda_220722_P2191_MR_MH_Tube3_SAbiotinIP_T_R1_results_20220725_1313_peptides.txt
6881	Eif3l	Q8QZY1	EIF3L_MOUSE Eukaryotic translation initiation factor 3 subunit L	66612.9	5.55613	5	5	5	111	302	11.2	Tube3_SAbiotinIP_T_R1	6	P2191_Zelda_220722_P2191_MR_MH_Tube3_SAbiotinIP_T_R1_results_20220725_1313_peptides.txt
720	Scpep1	Q920A5	RISC_MOUSE Retinoid-inducible serine carboxypeptidase	50964.7	5.9902	5	4	4	58	144	9.7	Tube3_SAbiotinIP_T_R1	6	P2191_Zelda_220722_P2191_MR_MH_Tube3_SAbiotinIP_T_R1_results_20220725_1313_peptides.txt
735	Capg	Q99LB4	Q99LB4_MOUSE Capping protein (Actin filament), gelsolin-like	38768.9	5.69601	5	4	4	64	209	14.9	Tube3_SAbiotinIP_T_R1	6	P2191_Zelda_220722_P2191_MR_MH_Tube3_SAbiotinIP_T_R1_results_20220725_1313_peptides.txt
7921	Eif3f	Q9DCH4	EIF3F_MOUSE Eukaryotic translation initiation factor 3 subunit F	37984.3	5.25998	5	5	5	88	208	18.5	Tube3_SAbiotinIP_T_R1	6	P2191_Zelda_220722_P2191_MR_MH_Tube3_SAbiotinIP_T_R1_results_20220725_1313_peptides.txt
7951	Mecr	Q9DCS3	MECR_MOUSE Trans-2-enoyl-CoA reductase, mitochondrial	40342.7	5.47348	5	5	5	45	180	18.2	Tube3_SAbiotinIP_T_R1	6	P2191_Zelda_220722_P2191_MR_MH_Tube3_SAbiotinIP_T_R1_results_20220725_1313_peptides.txt
8222	Ap3b1	Q9Z1T1	AP3B1_MOUSE AP-3 complex subunit beta-1	122740	5.61254	5	5	4	42	158	5.8	Tube3_SAbiotinIP_T_R1	6	P2191_Zelda_220722_P2191_MR_MH_Tube3_SAbiotinIP_T_R1_results_20220725_1313_peptides.txt
97	CSN2	###CONTAMINANT###P02666	CASB_BOVIN Beta-casein	25107.3	6.94815	4	4	4	94	213	22.2	Tube3_SAbiotinIP_T_R1	6	P2191_Zelda_220722_P2191_MR_MH_Tube3_SAbiotinIP_T_R1_results_20220725_1313_peptides.txt
115	LGB	###CONTAMINANT###P02754	LACB_BOVIN Beta-lactoglobulin	19883.3	6.78153	4	4	4	85	266	20.1	Tube3_SAbiotinIP_T_R1	6	P2191_Zelda_220722_P2191_MR_MH_Tube3_SAbiotinIP_T_R1_results_20220725_1313_peptides.txt
278	FLG	###CONTAMINANT###P20930	FILA_HUMAN Filaggrin	435170	5.42415	4	3	3	110	217	1.2	Tube3_SAbiotinIP_T_R1	6	P2191_Zelda_220722_P2191_MR_MH_Tube3_SAbiotinIP_T_R1_results_20220725_1313_peptides.txt
287	sp|###CONTAMINANT###P22629|SAV_STRAV Streptavidin	###CONTAMINANT###P22629	SAV_STRAV Streptavidin	18833.8	6.17634	4	4	3	91	226	31	Tube3_SAbiotinIP_T_R1	6	P2191_Zelda_220722_P2191_MR_MH_Tube3_SAbiotinIP_T_R1_results_20220725_1313_peptides.txt
295	SERPINA1	###CONTAMINANT###P34955	A1AT_BOVIN Alpha-1-antiproteinase	46104	5.79584	4	4	4	61	162	9.6	Tube3_SAbiotinIP_T_R1	6	P2191_Zelda_220722_P2191_MR_MH_Tube3_SAbiotinIP_T_R1_results_20220725_1313_peptides.txt
386	KRT31	###CONTAMINANT###Q15323	K1H1_HUMAN Keratin, type I cuticular Ha1	47237.1	5.33542	4	4	1	40	124	10.1	Tube3_SAbiotinIP_T_R1	6	P2191_Zelda_220722_P2191_MR_MH_Tube3_SAbiotinIP_T_R1_results_20220725_1313_peptides.txt
4010	ORM1	###CONTAMINANT###Q3SZR3	A1AG_BOVIN Alpha-1-acid glycoprotein	23182.4	5.2748	4	4	4	64	164	22.7	Tube3_SAbiotinIP_T_R1	6	P2191_Zelda_220722_P2191_MR_MH_Tube3_SAbiotinIP_T_R1_results_20220725_1313_peptides.txt
455	Pcbp1	P60335	PCBP1_MOUSE Poly(rC)-binding protein 1	37497.8	5.92235	4	4	2	89	225	14.3	Tube3_SAbiotinIP_T_R1	6	P2191_Zelda_220722_P2191_MR_MH_Tube3_SAbiotinIP_T_R1_results_20220725_1313_peptides.txt
4771	Hspd1	P63038	CH60_MOUSE 60 kDa heat shock protein, mitochondrial	60955.5	NA	4	3	3	114	180	8.5	Tube3_SAbiotinIP_T_R1	6	P2191_Zelda_220722_P2191_MR_MH_Tube3_SAbiotinIP_T_R1_results_20220725_1313_peptides.txt
4801	Ywhaz	P63101	1433Z_MOUSE 14-3-3 protein zeta/delta	27771.1	5.6642	4	4	2	65	202	17.9	Tube3_SAbiotinIP_T_R1	6	P2191_Zelda_220722_P2191_MR_MH_Tube3_SAbiotinIP_T_R1_results_20220725_1313_peptides.txt
5141	Ly9	Q01965	LY9_MOUSE T-lymphocyte surface antigen Ly-9	73142.6	5.27661	4	4	4	73	162	9.2	Tube3_SAbiotinIP_T_R1	6	P2191_Zelda_220722_P2191_MR_MH_Tube3_SAbiotinIP_T_R1_results_20220725_1313_peptides.txt
634	Fam76b	Q80XP8	FA76B_MOUSE Protein FAM76B	38555.7	5.79865	4	4	4	49	143	11.2	Tube3_SAbiotinIP_T_R1	6	P2191_Zelda_220722_P2191_MR_MH_Tube3_SAbiotinIP_T_R1_results_20220725_1313_peptides.txt
638	Pcid2	Q8BFV2	PCID2_MOUSE PCI domain-containing protein 2	46132.1	5.69526	4	3	3	52	124	7.5	Tube3_SAbiotinIP_T_R1	6	P2191_Zelda_220722_P2191_MR_MH_Tube3_SAbiotinIP_T_R1_results_20220725_1313_peptides.txt
6451	Wasf2	Q8BH43	WASF2_MOUSE Wiskott-Aldrich syndrome protein family member 2	54073.6	6.44197	4	4	4	93	214	9.2	Tube3_SAbiotinIP_T_R1	6	P2191_Zelda_220722_P2191_MR_MH_Tube3_SAbiotinIP_T_R1_results_20220725_1313_peptides.txt
654	Rassf2	Q8BMS9	RASF2_MOUSE Ras association domain-containing protein 2	37973.4	NA	4	4	3	54	152	15.3	Tube3_SAbiotinIP_T_R1	6	P2191_Zelda_220722_P2191_MR_MH_Tube3_SAbiotinIP_T_R1_results_20220725_1313_peptides.txt
6851	Paf1	Q8K2T8	PAF1_MOUSE RNA polymerase II-associated factor 1 homolog	60518.3	5.53392	4	4	3	49	124	8.6	Tube3_SAbiotinIP_T_R1	6	P2191_Zelda_220722_P2191_MR_MH_Tube3_SAbiotinIP_T_R1_results_20220725_1313_peptides.txt
6871	Hibch	Q8QZS1	HIBCH_MOUSE 3-hydroxyisobutyryl-CoA hydrolase, mitochondrial	43037.6	5.39336	4	4	4	59	195	10.9	Tube3_SAbiotinIP_T_R1	6	P2191_Zelda_220722_P2191_MR_MH_Tube3_SAbiotinIP_T_R1_results_20220725_1313_peptides.txt
690	Aimp2	Q8R010	AIMP2_MOUSE Aminoacyl tRNA synthase complex-interacting multifunctional protein 2	35377.6	6.20114	4	3	3	42	115	11.5	Tube3_SAbiotinIP_T_R1	6	P2191_Zelda_220722_P2191_MR_MH_Tube3_SAbiotinIP_T_R1_results_20220725_1313_peptides.txt
6951	Bst2	Q8R2Q8	BST2_MOUSE Bone marrow stromal antigen 2	19152.1	6.78925	4	4	4	70	222	17.3	Tube3_SAbiotinIP_T_R1	6	P2191_Zelda_220722_P2191_MR_MH_Tube3_SAbiotinIP_T_R1_results_20220725_1313_peptides.txt
757	Bccip	Q9CWI3	BCCIP_MOUSE BRCA2 and CDKN1A-interacting protein	35942.1	5.68394	4	4	4	45	140	12.9	Tube3_SAbiotinIP_T_R1	6	P2191_Zelda_220722_P2191_MR_MH_Tube3_SAbiotinIP_T_R1_results_20220725_1313_peptides.txt
776	Idh3a	Q9D6R2	IDH3A_MOUSE Isocitrate dehydrogenase [NAD] subunit alpha, mitochondrial	39638.7	5.22529	4	4	4	45	130	10.9	Tube3_SAbiotinIP_T_R1	6	P2191_Zelda_220722_P2191_MR_MH_Tube3_SAbiotinIP_T_R1_results_20220725_1313_peptides.txt
7812	Chmp4b	Q9D8B3	CHM4B_MOUSE Charged multivesicular body protein 4b	24936.1	5.83638	4	4	4	86	209	18.2	Tube3_SAbiotinIP_T_R1	6	P2191_Zelda_220722_P2191_MR_MH_Tube3_SAbiotinIP_T_R1_results_20220725_1313_peptides.txt
786	Prkar1a	Q9DBC7	KAP0_MOUSE cAMP-dependent protein kinase type I-alpha regulatory subunit	43185.1	5.09254	4	4	3	67	162	15.2	Tube3_SAbiotinIP_T_R1	6	P2191_Zelda_220722_P2191_MR_MH_Tube3_SAbiotinIP_T_R1_results_20220725_1313_peptides.txt
7981	Stx12	Q9ER00	STX12_MOUSE Syntaxin-12	31195.3	5.3246	4	4	3	52	133	18.9	Tube3_SAbiotinIP_T_R1	6	P2191_Zelda_220722_P2191_MR_MH_Tube3_SAbiotinIP_T_R1_results_20220725_1313_peptides.txt
446	KRT80	###CONTAMINANT###Q6KB66	K2C80_HUMAN Keratin, type II cytoskeletal 80	50525.3	5.26004	3	3	2	59	158	7.7	Tube3_SAbiotinIP_T_R1	6	P2191_Zelda_220722_P2191_MR_MH_Tube3_SAbiotinIP_T_R1_results_20220725_1313_peptides.txt
1932	Itpkb	B2RXC2	B2RXC2_MOUSE Inositol 1,4,5-trisphosphate 3-kinase B	102673	5.16603	3	3	3	56	131	4	Tube3_SAbiotinIP_T_R1	6	P2191_Zelda_220722_P2191_MR_MH_Tube3_SAbiotinIP_T_R1_results_20220725_1313_peptides.txt
217	Glyr1	D3YYT1	D3YYT1_MOUSE Putative oxidoreductase GLYR1	60435.4	5.24519	3	3	3	82	128	7.4	Tube3_SAbiotinIP_T_R1	6	P2191_Zelda_220722_P2191_MR_MH_Tube3_SAbiotinIP_T_R1_results_20220725_1313_peptides.txt
3321	Ddost	O54734	OST48_MOUSE Dolichyl-diphosphooligosaccharide--protein glycosyltransferase 48 kDa subunit	49027.9	5.28288	3	3	3	58	124	7.7	Tube3_SAbiotinIP_T_R1	6	P2191_Zelda_220722_P2191_MR_MH_Tube3_SAbiotinIP_T_R1_results_20220725_1313_peptides.txt
3424	Cfdp1	O88271	CFDP1_MOUSE Craniofacial development protein 1	32921.3	5.7728	3	3	3	43	109	12.2	Tube3_SAbiotinIP_T_R1	6	P2191_Zelda_220722_P2191_MR_MH_Tube3_SAbiotinIP_T_R1_results_20220725_1313_peptides.txt
3711	Mpo	P11247	PERM_MOUSE Myeloperoxidase	81181.7	5.34168	3	3	3	42	121	4.9	Tube3_SAbiotinIP_T_R1	6	P2191_Zelda_220722_P2191_MR_MH_Tube3_SAbiotinIP_T_R1_results_20220725_1313_peptides.txt
3791	Mdh1	P14152	MDHC_MOUSE Malate dehydrogenase, cytoplasmic	36511.2	5.08587	3	3	3	72	154	12.5	Tube3_SAbiotinIP_T_R1	6	P2191_Zelda_220722_P2191_MR_MH_Tube3_SAbiotinIP_T_R1_results_20220725_1313_peptides.txt
3981	Eno3	P21550	ENOB_MOUSE Beta-enolase	47024.9	5.68441	3	3	2	91	143	10.8	Tube3_SAbiotinIP_T_R1	6	P2191_Zelda_220722_P2191_MR_MH_Tube3_SAbiotinIP_T_R1_results_20220725_1313_peptides.txt
4213	Hhex	P43120	HHEX_MOUSE Hematopoietically-expressed homeobox protein Hhex	29986.5	5.55234	3	3	3	62	118	16.2	Tube3_SAbiotinIP_T_R1	6	P2191_Zelda_220722_P2191_MR_MH_Tube3_SAbiotinIP_T_R1_results_20220725_1313_peptides.txt
4291	Cryz	P47199	QOR_MOUSE Quinone oxidoreductase	35268.6	5.45083	3	3	3	48	105	12	Tube3_SAbiotinIP_T_R1	6	P2191_Zelda_220722_P2191_MR_MH_Tube3_SAbiotinIP_T_R1_results_20220725_1313_peptides.txt
4341	Rpl13	P47963	RL13_MOUSE 60S ribosomal protein L13	24305.5	5.81629	3	3	3	61	104	15.1	Tube3_SAbiotinIP_T_R1	6	P2191_Zelda_220722_P2191_MR_MH_Tube3_SAbiotinIP_T_R1_results_20220725_1313_peptides.txt
4441	Msh6	P54276	MSH6_MOUSE DNA mismatch repair protein Msh6	151084	5.36871	3	3	3	51	121	2.8	Tube3_SAbiotinIP_T_R1	6	P2191_Zelda_220722_P2191_MR_MH_Tube3_SAbiotinIP_T_R1_results_20220725_1313_peptides.txt
445	Mafb	P54841	MAFB_MOUSE Transcription factor MafB	35808.8	5.08323	3	3	3	54	142	9.9	Tube3_SAbiotinIP_T_R1	6	P2191_Zelda_220722_P2191_MR_MH_Tube3_SAbiotinIP_T_R1_results_20220725_1313_peptides.txt
4811	Kcnab1	P63143	KCAB1_MOUSE Voltage-gated potassium channel subunit beta-1	44722.5	5.10927	3	3	1	60	139	10	Tube3_SAbiotinIP_T_R1	6	P2191_Zelda_220722_P2191_MR_MH_Tube3_SAbiotinIP_T_R1_results_20220725_1313_peptides.txt
518	Eif2ak2	Q03963	E2AK2_MOUSE Interferon-induced, double-stranded RNA-activated protein kinase	58280	5.206	3	3	3	77	142	7.9	Tube3_SAbiotinIP_T_R1	6	P2191_Zelda_220722_P2191_MR_MH_Tube3_SAbiotinIP_T_R1_results_20220725_1313_peptides.txt
550	Srsf6	Q3TWW8	SRSF6_MOUSE Serine/arginine-rich splicing factor 6	39025.3	5.47993	3	3	3	49	121	10.6	Tube3_SAbiotinIP_T_R1	6	P2191_Zelda_220722_P2191_MR_MH_Tube3_SAbiotinIP_T_R1_results_20220725_1313_peptides.txt
5981	Pml	Q60953	PML_MOUSE Protein PML	98242.1	5.50484	3	3	3	52	112	4	Tube3_SAbiotinIP_T_R1	6	P2191_Zelda_220722_P2191_MR_MH_Tube3_SAbiotinIP_T_R1_results_20220725_1313_peptides.txt
618	Ifit2	Q6GTM0	Q6GTM0_MOUSE Ifit2 protein	54721.4	NA	3	3	3	55	134	8.3	Tube3_SAbiotinIP_T_R1	6	P2191_Zelda_220722_P2191_MR_MH_Tube3_SAbiotinIP_T_R1_results_20220725_1313_peptides.txt
620	Pdcd11	Q6NS46	RRP5_MOUSE Protein RRP5 homolog	207779	5.41621	3	3	3	49	134	1.5	Tube3_SAbiotinIP_T_R1	6	P2191_Zelda_220722_P2191_MR_MH_Tube3_SAbiotinIP_T_R1_results_20220725_1313_peptides.txt
6812	Eif3b	Q8JZQ9	EIF3B_MOUSE Eukaryotic translation initiation factor 3 subunit B	91370.2	5.83803	3	3	3	74	146	4	Tube3_SAbiotinIP_T_R1	6	P2191_Zelda_220722_P2191_MR_MH_Tube3_SAbiotinIP_T_R1_results_20220725_1313_peptides.txt
6822	Pdxk	Q8K183	PDXK_MOUSE Pyridoxal kinase	35015.2	5.99692	3	3	3	59	149	13.7	Tube3_SAbiotinIP_T_R1	6	P2191_Zelda_220722_P2191_MR_MH_Tube3_SAbiotinIP_T_R1_results_20220725_1313_peptides.txt
696	Mcat	Q8R3F5	FABD_MOUSE Malonyl-CoA-acyl carrier protein transacylase, mitochondrial	41928.2	5.82187	3	3	3	89	158	9.7	Tube3_SAbiotinIP_T_R1	6	P2191_Zelda_220722_P2191_MR_MH_Tube3_SAbiotinIP_T_R1_results_20220725_1313_peptides.txt
7062	Sec63	Q8VHE0	SEC63_MOUSE Translocation protein SEC63 homolog	87870	5.16005	3	3	3	51	142	5.5	Tube3_SAbiotinIP_T_R1	6	P2191_Zelda_220722_P2191_MR_MH_Tube3_SAbiotinIP_T_R1_results_20220725_1313_peptides.txt
7081	Oasl1	Q8VI94	OASL1_MOUSE 2'-5'-oligoadenylate synthase-like protein 1	59088.5	5.10076	3	3	3	51	116	8.8	Tube3_SAbiotinIP_T_R1	6	P2191_Zelda_220722_P2191_MR_MH_Tube3_SAbiotinIP_T_R1_results_20220725_1313_peptides.txt
719	B3galt6	Q91Z92	B3GT6_MOUSE Beta-1,3-galactosyltransferase 6	37021.2	6.0578	3	3	3	49	104	10.7	Tube3_SAbiotinIP_T_R1	6	P2191_Zelda_220722_P2191_MR_MH_Tube3_SAbiotinIP_T_R1_results_20220725_1313_peptides.txt
7281	Stoml2	Q99JB2	STML2_MOUSE Stomatin-like protein 2, mitochondrial	38384.9	4.95715	3	3	3	75	163	12.4	Tube3_SAbiotinIP_T_R1	6	P2191_Zelda_220722_P2191_MR_MH_Tube3_SAbiotinIP_T_R1_results_20220725_1313_peptides.txt
7291	Sfxn1	Q99JR1	SFXN1_MOUSE Sideroflexin-1	35649.4	5.38268	3	3	3	40	103	10.5	Tube3_SAbiotinIP_T_R1	6	P2191_Zelda_220722_P2191_MR_MH_Tube3_SAbiotinIP_T_R1_results_20220725_1313_peptides.txt
740	Rtcb	Q99LF4	RTCB_MOUSE tRNA-splicing ligase RtcB homolog	55249.3	5.22673	3	3	3	58	131	7.5	Tube3_SAbiotinIP_T_R1	6	P2191_Zelda_220722_P2191_MR_MH_Tube3_SAbiotinIP_T_R1_results_20220725_1313_peptides.txt
7631	Dhrs7	Q9CXR1	DHRS7_MOUSE Dehydrogenase/reductase SDR family member 7	38167.5	5.54745	3	3	3	54	127	9.7	Tube3_SAbiotinIP_T_R1	6	P2191_Zelda_220722_P2191_MR_MH_Tube3_SAbiotinIP_T_R1_results_20220725_1313_peptides.txt
768	Srfbp1	Q9CZ91	SRFB1_MOUSE Serum response factor-binding protein 1	48745.6	5.57204	3	3	3	44	112	9.3	Tube3_SAbiotinIP_T_R1	6	P2191_Zelda_220722_P2191_MR_MH_Tube3_SAbiotinIP_T_R1_results_20220725_1313_peptides.txt
769	Cs	Q9CZU6	CISY_MOUSE Citrate synthase, mitochondrial	51736.7	5.15366	3	3	3	69	123	7.3	Tube3_SAbiotinIP_T_R1	6	P2191_Zelda_220722_P2191_MR_MH_Tube3_SAbiotinIP_T_R1_results_20220725_1313_peptides.txt
770	Nt5c3a	Q9D020-1	5NT3A_MOUSE Isoform 1 of Cytosolic 5'-nucleotidase 3A	33789.9	5.14715	3	3	3	46	108	13.8	Tube3_SAbiotinIP_T_R1	6	P2191_Zelda_220722_P2191_MR_MH_Tube3_SAbiotinIP_T_R1_results_20220725_1313_peptides.txt
774	Rrp7a	Q9D1C9	RRP7A_MOUSE Ribosomal RNA-processing protein 7 homolog A	32399.2	4.96947	3	3	3	53	106	19.2	Tube3_SAbiotinIP_T_R1	6	P2191_Zelda_220722_P2191_MR_MH_Tube3_SAbiotinIP_T_R1_results_20220725_1313_peptides.txt
784	Cab39l	Q9DB16	CB39L_MOUSE Calcium-binding protein 39-like	39105.6	5.1351	3	3	1	40	110	9.5	Tube3_SAbiotinIP_T_R1	6	P2191_Zelda_220722_P2191_MR_MH_Tube3_SAbiotinIP_T_R1_results_20220725_1313_peptides.txt
385	Ldhb	P16125	LDHB_MOUSE L-lactate dehydrogenase B chain	36572.3	NA	2	2	0	67	101	5.4	Tube3_SAbiotinIP_T_R1	6	P2191_Zelda_220722_P2191_MR_MH_Tube3_SAbiotinIP_T_R1_results_20220725_1313_peptides.txt
665	Ncbp3	Q8BZR9	NCBP3_MOUSE Nuclear cap-binding protein subunit 3	70043.2	5.00283	2	2	2	74	102	4.2	Tube3_SAbiotinIP_T_R1	6	P2191_Zelda_220722_P2191_MR_MH_Tube3_SAbiotinIP_T_R1_results_20220725_1313_peptides.txt
754	Rpl14	Q9CR57	RL14_MOUSE 60S ribosomal protein L14	23564.1	5.74645	2	2	2	65	126	11.5	Tube3_SAbiotinIP_T_R1	6	P2191_Zelda_220722_P2191_MR_MH_Tube3_SAbiotinIP_T_R1_results_20220725_1313_peptides.txt
806	Klf13	Q9JJZ6	KLF13_MOUSE Krueppel-like factor 13	31135.9	5.13304	2	2	2	59	106	12.4	Tube3_SAbiotinIP_T_R1	6	P2191_Zelda_220722_P2191_MR_MH_Tube3_SAbiotinIP_T_R1_results_20220725_1313_peptides.txt
7111	Fam192a	Q91WE2	F192A_MOUSE Protein FAM192A	28701.9	5.05116	1	1	1	111	111	5.9	Tube3_SAbiotinIP_T_R1	6	P2191_Zelda_220722_P2191_MR_MH_Tube3_SAbiotinIP_T_R1_results_20220725_1313_peptides.txt
1215	ALB	###CONTAMINANT###P02768	ALBU_HUMAN Serum albumin	69366.7	6.08383	73	51	51	97	2230	11.6	Tube3_SAbiotinIP_T_R1	6	P2191_Zelda_220722_P2191_MR_MH_Tube3_SAbiotinIP_T_R1_results_20220725_1313_peptides.txt
1227	ALB	###CONTAMINANT###P02769	ALBU_BOVIN Serum albumin	69293.4	6.08383	73	51	51	97	2230	64.1	Tube3_SAbiotinIP_T_R1	6	P2191_Zelda_220722_P2191_MR_MH_Tube3_SAbiotinIP_T_R1_results_20220725_1313_peptides.txt
12414	ALB	###CONTAMINANT###P35747	ALBU_HORSE Serum albumin	68598.6	6.08383	73	51	51	97	2230	6.7	Tube3_SAbiotinIP_T_R1	6	P2191_Zelda_220722_P2191_MR_MH_Tube3_SAbiotinIP_T_R1_results_20220725_1313_peptides.txt
5881	Npm1	Q5SQB7	Q5SQB7_MOUSE MCG68069	32560.1	8.46091	54	34	33	136	1807	79.2	Tube3_SAbiotinIP_T_R1	6	P2191_Zelda_220722_P2191_MR_MH_Tube3_SAbiotinIP_T_R1_results_20220725_1313_peptides.txt
5882	Npm1	Q61937	NPM_MOUSE Nucleophosmin	32560.1	8.46091	54	34	33	136	1807	79.2	Tube3_SAbiotinIP_T_R1	6	P2191_Zelda_220722_P2191_MR_MH_Tube3_SAbiotinIP_T_R1_results_20220725_1313_peptides.txt
5883	Npm1	Q9DAY9	Q9DAY9_MOUSE Nucleophosmin	28385.2	8.46091	54	34	33	136	1807	81	Tube3_SAbiotinIP_T_R1	6	P2191_Zelda_220722_P2191_MR_MH_Tube3_SAbiotinIP_T_R1_results_20220725_1313_peptides.txt
3641	Anxa1	P10107	ANXA1_MOUSE Annexin A1	38734.3	7.18781	39	34	32	131	1599	77.8	Tube3_SAbiotinIP_T_R1	6	P2191_Zelda_220722_P2191_MR_MH_Tube3_SAbiotinIP_T_R1_results_20220725_1313_peptides.txt
3642	Anxa1	Q4FJV4	Q4FJV4_MOUSE Annexin	38734.3	7.18781	39	34	32	131	1599	77.8	Tube3_SAbiotinIP_T_R1	6	P2191_Zelda_220722_P2191_MR_MH_Tube3_SAbiotinIP_T_R1_results_20220725_1313_peptides.txt
3522	ACTB	###CONTAMINANT###P60712	ACTB_BOVIN Actin, cytoplasmic 1	41736.7	6.02723	37	22	1	134	1086	56.6	Tube3_SAbiotinIP_T_R1	6	P2191_Zelda_220722_P2191_MR_MH_Tube3_SAbiotinIP_T_R1_results_20220725_1313_peptides.txt
3551	Actb	B2RRX1	B2RRX1_MOUSE Actin, beta	41736.7	6.02723	37	22	1	134	1086	56.6	Tube3_SAbiotinIP_T_R1	6	P2191_Zelda_220722_P2191_MR_MH_Tube3_SAbiotinIP_T_R1_results_20220725_1313_peptides.txt
357	Actb	P60710	ACTB_MOUSE Actin, cytoplasmic 1	41736.7	6.02723	37	22	1	134	1086	56.6	Tube3_SAbiotinIP_T_R1	6	P2191_Zelda_220722_P2191_MR_MH_Tube3_SAbiotinIP_T_R1_results_20220725_1313_peptides.txt
4821	Actg1	P63260	ACTG_MOUSE Actin, cytoplasmic 2	41792.8	4.99787	36	22	1	134	1081	56.6	Tube3_SAbiotinIP_T_R1	6	P2191_Zelda_220722_P2191_MR_MH_Tube3_SAbiotinIP_T_R1_results_20220725_1313_peptides.txt
4822	Actg1	Q4KL81	Q4KL81_MOUSE Actin, cytoplasmic 2	41792.8	4.99787	36	22	1	134	1081	56.6	Tube3_SAbiotinIP_T_R1	6	P2191_Zelda_220722_P2191_MR_MH_Tube3_SAbiotinIP_T_R1_results_20220725_1313_peptides.txt
7711	Hnrnpm	Q9D0E1	HNRPM_MOUSE Heterogeneous nuclear ribonucleoprotein M	77648.7	5.86125	29	18	18	67	761	26	Tube3_SAbiotinIP_T_R1	6	P2191_Zelda_220722_P2191_MR_MH_Tube3_SAbiotinIP_T_R1_results_20220725_1313_peptides.txt
7712	Hnrnpm	Q9D0E1-2	HNRPM_MOUSE Isoform 2 of Heterogeneous nuclear ribonucleoprotein M	73741.1	5.86125	29	18	18	67	761	27.5	Tube3_SAbiotinIP_T_R1	6	P2191_Zelda_220722_P2191_MR_MH_Tube3_SAbiotinIP_T_R1_results_20220725_1313_peptides.txt
1621	Hnrnpa3	A2AL12	A2AL12_MOUSE Heterogeneous nuclear ribonucleoprotein A3	34475.9	6.60259	28	19	15	75	829	44.2	Tube3_SAbiotinIP_T_R1	6	P2191_Zelda_220722_P2191_MR_MH_Tube3_SAbiotinIP_T_R1_results_20220725_1313_peptides.txt
1622	Hnrnpa3	Q8BG05	ROA3_MOUSE Heterogeneous nuclear ribonucleoprotein A3	39652	6.60259	28	19	15	75	829	37.1	Tube3_SAbiotinIP_T_R1	6	P2191_Zelda_220722_P2191_MR_MH_Tube3_SAbiotinIP_T_R1_results_20220725_1313_peptides.txt
1623	Hnrnpa3	Q8BG05-2	ROA3_MOUSE Isoform 2 of Heterogeneous nuclear ribonucleoprotein A3	37086.1	6.60259	28	19	15	75	829	38.8	Tube3_SAbiotinIP_T_R1	6	P2191_Zelda_220722_P2191_MR_MH_Tube3_SAbiotinIP_T_R1_results_20220725_1313_peptides.txt
35411	Anxa2	P07356	ANXA2_MOUSE Annexin A2	38676.2	7.00416	26	23	23	112	1008	52.4	Tube3_SAbiotinIP_T_R1	6	P2191_Zelda_220722_P2191_MR_MH_Tube3_SAbiotinIP_T_R1_results_20220725_1313_peptides.txt
3542	Anxa2	Q542G9	Q542G9_MOUSE Annexin	38676.2	7.00416	26	23	23	112	1008	52.4	Tube3_SAbiotinIP_T_R1	6	P2191_Zelda_220722_P2191_MR_MH_Tube3_SAbiotinIP_T_R1_results_20220725_1313_peptides.txt
20111	GAPDH	D2KHZ9	D2KHZ9_MOUSE Glyceraldehyde-3-phosphate dehydrogenase	35810	6.13212	21	13	5	78	634	43.7	Tube3_SAbiotinIP_T_R1	6	P2191_Zelda_220722_P2191_MR_MH_Tube3_SAbiotinIP_T_R1_results_20220725_1313_peptides.txt
20121	Gapdh	P16858	G3P_MOUSE Glyceraldehyde-3-phosphate dehydrogenase	35810	6.13212	21	13	5	78	634	43.7	Tube3_SAbiotinIP_T_R1	6	P2191_Zelda_220722_P2191_MR_MH_Tube3_SAbiotinIP_T_R1_results_20220725_1313_peptides.txt
38111	Rplp0	P14869	RLA0_MOUSE 60S acidic ribosomal protein P0	34216.4	6.91033	19	16	16	108	889	62.3	Tube3_SAbiotinIP_T_R1	6	P2191_Zelda_220722_P2191_MR_MH_Tube3_SAbiotinIP_T_R1_results_20220725_1313_peptides.txt
38121	Rplp0	Q5M8R8	Q5M8R8_MOUSE 60S acidic ribosomal protein P0	34216.4	6.91033	19	16	16	108	889	62.3	Tube3_SAbiotinIP_T_R1	6	P2191_Zelda_220722_P2191_MR_MH_Tube3_SAbiotinIP_T_R1_results_20220725_1313_peptides.txt
3501	Aldoa	P05064	ALDOA_MOUSE Fructose-bisphosphate aldolase A	39355.9	6.74712	16	15	15	124	801	43	Tube3_SAbiotinIP_T_R1	6	P2191_Zelda_220722_P2191_MR_MH_Tube3_SAbiotinIP_T_R1_results_20220725_1313_peptides.txt
3502	Aldoa	Q5FWB7	Q5FWB7_MOUSE Fructose-bisphosphate aldolase	39355.9	6.74712	16	15	15	124	801	43	Tube3_SAbiotinIP_T_R1	6	P2191_Zelda_220722_P2191_MR_MH_Tube3_SAbiotinIP_T_R1_results_20220725_1313_peptides.txt
5771	Akr1a1	Q540D7	Q540D7_MOUSE Alcohol dehydrogenase [NADP(+)]	36586.9	6.91382	16	14	14	81	539	39.6	Tube3_SAbiotinIP_T_R1	6	P2191_Zelda_220722_P2191_MR_MH_Tube3_SAbiotinIP_T_R1_results_20220725_1313_peptides.txt
5772	Akr1a1	Q9JII6	AK1A1_MOUSE Alcohol dehydrogenase [NADP(+)]	36586.9	6.91382	16	14	14	81	539	39.6	Tube3_SAbiotinIP_T_R1	6	P2191_Zelda_220722_P2191_MR_MH_Tube3_SAbiotinIP_T_R1_results_20220725_1313_peptides.txt
23411	Kcnab2	E0CXZ9	E0CXZ9_MOUSE Voltage-gated potassium channel subunit beta-2	42734.2	6.01281	15	12	9	71	442	30.8	Tube3_SAbiotinIP_T_R1	6	P2191_Zelda_220722_P2191_MR_MH_Tube3_SAbiotinIP_T_R1_results_20220725_1313_peptides.txt
23421	Kcnab2	P62482	KCAB2_MOUSE Voltage-gated potassium channel subunit beta-2	41021.3	6.01281	15	12	9	71	442	32.1	Tube3_SAbiotinIP_T_R1	6	P2191_Zelda_220722_P2191_MR_MH_Tube3_SAbiotinIP_T_R1_results_20220725_1313_peptides.txt
2343	Kcnab2	Q3UPV6	Q3UPV6_MOUSE Voltage-gated potassium channel subunit beta-2	39308.3	6.01281	15	12	9	71	442	31.1	Tube3_SAbiotinIP_T_R1	6	P2191_Zelda_220722_P2191_MR_MH_Tube3_SAbiotinIP_T_R1_results_20220725_1313_peptides.txt
4111	Krt2	###CONTAMINANT###Q3TTY5	K22E_MOUSE Keratin, type II cytoskeletal 2 epidermal	70922.7	5.95778	14	11	1	70	410	9.9	Tube3_SAbiotinIP_T_R1	6	P2191_Zelda_220722_P2191_MR_MH_Tube3_SAbiotinIP_T_R1_results_20220725_1313_peptides.txt
4121	Krt2	Q3TTY5	K22E_MOUSE Keratin, type II cytoskeletal 2 epidermal	70922.7	5.95778	14	11	1	70	410	9.9	Tube3_SAbiotinIP_T_R1	6	P2191_Zelda_220722_P2191_MR_MH_Tube3_SAbiotinIP_T_R1_results_20220725_1313_peptides.txt
12313	Eef1d	A0A0R4J1L2	A0A0R4J1L2_MOUSE Elongation factor 1-delta	28728.1	6.95572	14	13	13	83	617	46.9	Tube3_SAbiotinIP_T_R1	6	P2191_Zelda_220722_P2191_MR_MH_Tube3_SAbiotinIP_T_R1_results_20220725_1313_peptides.txt
12322	Eef1d	P57776-2	EF1D_MOUSE Isoform 2 of Elongation factor 1-delta	28729.1	6.95572	14	13	13	83	617	46.9	Tube3_SAbiotinIP_T_R1	6	P2191_Zelda_220722_P2191_MR_MH_Tube3_SAbiotinIP_T_R1_results_20220725_1313_peptides.txt
1233	Eef1d	Q80T06	Q80T06_MOUSE Elongation factor 1-delta	31292	6.95572	14	13	13	83	617	44	Tube3_SAbiotinIP_T_R1	6	P2191_Zelda_220722_P2191_MR_MH_Tube3_SAbiotinIP_T_R1_results_20220725_1313_peptides.txt
19211	Strap	B2RUC7	B2RUC7_MOUSE Serine-threonine kinase receptor-associated protein	38442.2	6.13747	14	11	10	74	503	41	Tube3_SAbiotinIP_T_R1	6	P2191_Zelda_220722_P2191_MR_MH_Tube3_SAbiotinIP_T_R1_results_20220725_1313_peptides.txt
1922	Strap	Q9Z1Z2	STRAP_MOUSE Serine-threonine kinase receptor-associated protein	38442.2	6.13747	14	11	10	74	503	41	Tube3_SAbiotinIP_T_R1	6	P2191_Zelda_220722_P2191_MR_MH_Tube3_SAbiotinIP_T_R1_results_20220725_1313_peptides.txt
2271	Napg	D3Z4B2	D3Z4B2_MOUSE Gamma-soluble NSF attachment protein (Fragment)	39366.6	6.29976	13	11	11	82	493	30.2	Tube3_SAbiotinIP_T_R1	6	P2191_Zelda_220722_P2191_MR_MH_Tube3_SAbiotinIP_T_R1_results_20220725_1313_peptides.txt
2272	Napg	Q9CWZ7	SNAG_MOUSE Gamma-soluble NSF attachment protein	34732.3	6.29976	13	11	11	82	493	34.2	Tube3_SAbiotinIP_T_R1	6	P2191_Zelda_220722_P2191_MR_MH_Tube3_SAbiotinIP_T_R1_results_20220725_1313_peptides.txt
30411	Tcof1	H3BL37	H3BL37_MOUSE Treacle protein	138556	6.08518	13	13	13	81	571	11.6	Tube3_SAbiotinIP_T_R1	6	P2191_Zelda_220722_P2191_MR_MH_Tube3_SAbiotinIP_T_R1_results_20220725_1313_peptides.txt
3042	Tcof1	O08784	TCOF_MOUSE Treacle protein	135001	6.08518	13	13	13	81	571	11.9	Tube3_SAbiotinIP_T_R1	6	P2191_Zelda_220722_P2191_MR_MH_Tube3_SAbiotinIP_T_R1_results_20220725_1313_peptides.txt
4561	Actr2	P61161	ARP2_MOUSE Actin-related protein 2	44760.8	6.36902	13	9	9	69	416	24.8	Tube3_SAbiotinIP_T_R1	6	P2191_Zelda_220722_P2191_MR_MH_Tube3_SAbiotinIP_T_R1_results_20220725_1313_peptides.txt
4562	Actr2	Q5SW83	Q5SW83_MOUSE ARP2 actin-related protein 2 homolog (Yeast)	44760.8	6.36902	13	9	9	69	416	24.8	Tube3_SAbiotinIP_T_R1	6	P2191_Zelda_220722_P2191_MR_MH_Tube3_SAbiotinIP_T_R1_results_20220725_1313_peptides.txt
4471	Adprh	P54923	ADPRH_MOUSE [Protein ADP-ribosylarginine] hydrolase	40068.3	6.09358	12	10	10	84	411	23.1	Tube3_SAbiotinIP_T_R1	6	P2191_Zelda_220722_P2191_MR_MH_Tube3_SAbiotinIP_T_R1_results_20220725_1313_peptides.txt
4472	Adprh	Q3U5N4	Q3U5N4_MOUSE ADP-ribosylarginine hydrolase, isoform CRA_a	40068.3	6.09358	12	10	10	84	411	23.1	Tube3_SAbiotinIP_T_R1	6	P2191_Zelda_220722_P2191_MR_MH_Tube3_SAbiotinIP_T_R1_results_20220725_1313_peptides.txt
1813	Hsp90aa1	###CONTAMINANT###P07901	HS90A_MOUSE Heat shock protein HSP 90-alpha	84787.9	5.56572	11	11	4	65	374	18.3	Tube3_SAbiotinIP_T_R1	6	P2191_Zelda_220722_P2191_MR_MH_Tube3_SAbiotinIP_T_R1_results_20220725_1313_peptides.txt
1822	Hsp90aa1	P07901	HS90A_MOUSE Heat shock protein HSP 90-alpha	84787.9	5.56572	11	11	4	65	374	18.3	Tube3_SAbiotinIP_T_R1	6	P2191_Zelda_220722_P2191_MR_MH_Tube3_SAbiotinIP_T_R1_results_20220725_1313_peptides.txt
1843	Hsp90aa1	Q80Y52	Q80Y52_MOUSE Heat shock protein 90, alpha (Cytosolic), class A member 1	84787.9	5.56572	11	11	4	65	374	18.3	Tube3_SAbiotinIP_T_R1	6	P2191_Zelda_220722_P2191_MR_MH_Tube3_SAbiotinIP_T_R1_results_20220725_1313_peptides.txt
17112	Set	A2BE93	A2BE93_MOUSE Protein SET (Fragment)	24923.7	7.01701	11	11	11	57	487	43.5	Tube3_SAbiotinIP_T_R1	6	P2191_Zelda_220722_P2191_MR_MH_Tube3_SAbiotinIP_T_R1_results_20220725_1313_peptides.txt
17121	Set	Q9EQU5	SET_MOUSE Protein SET	33377.8	7.01701	11	11	11	57	487	32.4	Tube3_SAbiotinIP_T_R1	6	P2191_Zelda_220722_P2191_MR_MH_Tube3_SAbiotinIP_T_R1_results_20220725_1313_peptides.txt
17131	Set	Q9EQU5-2	SET_MOUSE Isoform 2 of Protein SET	32105	7.01701	11	11	11	57	487	36.3	Tube3_SAbiotinIP_T_R1	6	P2191_Zelda_220722_P2191_MR_MH_Tube3_SAbiotinIP_T_R1_results_20220725_1313_peptides.txt
4541	Eif3e	P60229	EIF3E_MOUSE Eukaryotic translation initiation factor 3 subunit E	52220.8	5.78227	11	9	9	66	321	20	Tube3_SAbiotinIP_T_R1	6	P2191_Zelda_220722_P2191_MR_MH_Tube3_SAbiotinIP_T_R1_results_20220725_1313_peptides.txt
4542	Eif3e	Q3UIG0	Q3UIG0_MOUSE Eukaryotic translation initiation factor 3 subunit E	52220.8	5.78227	11	9	9	66	321	20	Tube3_SAbiotinIP_T_R1	6	P2191_Zelda_220722_P2191_MR_MH_Tube3_SAbiotinIP_T_R1_results_20220725_1313_peptides.txt
4321	Krt77	###CONTAMINANT###Q6IFZ6	K2C1B_MOUSE Keratin, type II cytoskeletal 1b	61358.8	NA	10	7	0	83	322	7.5	Tube3_SAbiotinIP_T_R1	6	P2191_Zelda_220722_P2191_MR_MH_Tube3_SAbiotinIP_T_R1_results_20220725_1313_peptides.txt
4371	Krt77	Q08EK5	Q08EK5_MOUSE Keratin 77	61358.8	NA	10	7	0	83	322	7.5	Tube3_SAbiotinIP_T_R1	6	P2191_Zelda_220722_P2191_MR_MH_Tube3_SAbiotinIP_T_R1_results_20220725_1313_peptides.txt
438	Krt77	Q6IFZ6	K2C1B_MOUSE Keratin, type II cytoskeletal 1b	61358.8	NA	10	7	0	83	322	7.5	Tube3_SAbiotinIP_T_R1	6	P2191_Zelda_220722_P2191_MR_MH_Tube3_SAbiotinIP_T_R1_results_20220725_1313_peptides.txt
9912	Hmgb1	A0A0J9YUZ4	A0A0J9YUZ4_MOUSE High mobility group protein B1 (Fragment)	24233.6	6.32365	10	10	10	42	335	41	Tube3_SAbiotinIP_T_R1	6	P2191_Zelda_220722_P2191_MR_MH_Tube3_SAbiotinIP_T_R1_results_20220725_1313_peptides.txt
9922	Hmgb1	P63158	HMGB1_MOUSE High mobility group protein B1	24893.8	6.32365	10	10	10	42	335	40.3	Tube3_SAbiotinIP_T_R1	6	P2191_Zelda_220722_P2191_MR_MH_Tube3_SAbiotinIP_T_R1_results_20220725_1313_peptides.txt
993	Hmgb1	Q58EV5	Q58EV5_MOUSE High mobility group box 1	24893.8	6.32365	10	10	10	42	335	40.3	Tube3_SAbiotinIP_T_R1	6	P2191_Zelda_220722_P2191_MR_MH_Tube3_SAbiotinIP_T_R1_results_20220725_1313_peptides.txt
14711	Krt10	A2A513	A2A513_MOUSE Keratin, type I cytoskeletal 10	57041.1	5.19777	10	9	1	66	445	13.3	Tube3_SAbiotinIP_T_R1	6	P2191_Zelda_220722_P2191_MR_MH_Tube3_SAbiotinIP_T_R1_results_20220725_1313_peptides.txt
14721	Krt10	P02535	K1C10_MOUSE Keratin, type I cytoskeletal 10	57769.8	5.19777	10	9	1	66	445	13.1	Tube3_SAbiotinIP_T_R1	6	P2191_Zelda_220722_P2191_MR_MH_Tube3_SAbiotinIP_T_R1_results_20220725_1313_peptides.txt
14731	Krt10	P02535-2	K1C10_MOUSE Isoform 2 of Keratin, type I cytoskeletal 10	57060.1	5.19777	10	9	1	66	445	13.3	Tube3_SAbiotinIP_T_R1	6	P2191_Zelda_220722_P2191_MR_MH_Tube3_SAbiotinIP_T_R1_results_20220725_1313_peptides.txt
1474	Krt10	P02535-3	K1C10_MOUSE Isoform 3 of Keratin, type I cytoskeletal 10	49501	5.19777	10	9	1	66	445	16.2	Tube3_SAbiotinIP_T_R1	6	P2191_Zelda_220722_P2191_MR_MH_Tube3_SAbiotinIP_T_R1_results_20220725_1313_peptides.txt
37211	Hsp90ab1	P11499	HS90B_MOUSE Heat shock protein HSP 90-beta	83281.2	5.30931	10	10	4	65	361	17.5	Tube3_SAbiotinIP_T_R1	6	P2191_Zelda_220722_P2191_MR_MH_Tube3_SAbiotinIP_T_R1_results_20220725_1313_peptides.txt
37221	Hsp90ab1	Q71LX8	Q71LX8_MOUSE Heat shock protein 84b	83281.2	5.30931	10	10	4	65	361	17.5	Tube3_SAbiotinIP_T_R1	6	P2191_Zelda_220722_P2191_MR_MH_Tube3_SAbiotinIP_T_R1_results_20220725_1313_peptides.txt
4191	Vps26a	P40336	VP26A_MOUSE Vacuolar protein sorting-associated protein 26A	38113.8	6.33713	10	8	8	56	329	29.6	Tube3_SAbiotinIP_T_R1	6	P2191_Zelda_220722_P2191_MR_MH_Tube3_SAbiotinIP_T_R1_results_20220725_1313_peptides.txt
4192	Vps26a	P40336-2	VP26A_MOUSE Isoform 2 of Vacuolar protein sorting-associated protein 26A	41547.7	6.33713	10	8	8	56	329	26.9	Tube3_SAbiotinIP_T_R1	6	P2191_Zelda_220722_P2191_MR_MH_Tube3_SAbiotinIP_T_R1_results_20220725_1313_peptides.txt
4311	Capza2	P47754	CAZA2_MOUSE F-actin-capping protein subunit alpha-2	32967.1	5.80548	10	9	6	79	417	34.5	Tube3_SAbiotinIP_T_R1	6	P2191_Zelda_220722_P2191_MR_MH_Tube3_SAbiotinIP_T_R1_results_20220725_1313_peptides.txt
4312	Capza2	Q5DQJ3	Q5DQJ3_MOUSE Capping protein (Actin filament) muscle Z-line, alpha 2, isoform CRA_c	32967.1	5.80548	10	9	6	79	417	34.5	Tube3_SAbiotinIP_T_R1	6	P2191_Zelda_220722_P2191_MR_MH_Tube3_SAbiotinIP_T_R1_results_20220725_1313_peptides.txt
5301	Hnrnpab	Q20BD0	Q20BD0_MOUSE Heterogeneous nuclear ribonucleoprotein A/B	36210.8	6.06512	10	8	6	50	295	22.5	Tube3_SAbiotinIP_T_R1	6	P2191_Zelda_220722_P2191_MR_MH_Tube3_SAbiotinIP_T_R1_results_20220725_1313_peptides.txt
5302	Hnrnpab	Q544Z3	Q544Z3_MOUSE Heterogeneous nuclear ribonucleoprotein A/B	30831.3	6.06512	10	8	6	50	295	26.2	Tube3_SAbiotinIP_T_R1	6	P2191_Zelda_220722_P2191_MR_MH_Tube3_SAbiotinIP_T_R1_results_20220725_1313_peptides.txt
5303	Hnrnpab	Q80XR6	Q80XR6_MOUSE Heterogeneous nuclear ribonucleoprotein A/B	33816.3	6.06512	10	8	6	50	295	24	Tube3_SAbiotinIP_T_R1	6	P2191_Zelda_220722_P2191_MR_MH_Tube3_SAbiotinIP_T_R1_results_20220725_1313_peptides.txt
5304	Hnrnpab	Q99020	ROAA_MOUSE Heterogeneous nuclear ribonucleoprotein A/B	30831.3	6.06512	10	8	6	50	295	26.2	Tube3_SAbiotinIP_T_R1	6	P2191_Zelda_220722_P2191_MR_MH_Tube3_SAbiotinIP_T_R1_results_20220725_1313_peptides.txt
2081	Gm9755	D3YVN7	D3YVN7_MOUSE Elongation factor Tu	49538.4	5.79755	9	8	8	99	355	21.2	Tube3_SAbiotinIP_T_R1	6	P2191_Zelda_220722_P2191_MR_MH_Tube3_SAbiotinIP_T_R1_results_20220725_1313_peptides.txt
2082	Tufm	Q8BFR5	EFTU_MOUSE Elongation factor Tu, mitochondrial	49508.3	5.79755	9	8	8	99	355	21.2	Tube3_SAbiotinIP_T_R1	6	P2191_Zelda_220722_P2191_MR_MH_Tube3_SAbiotinIP_T_R1_results_20220725_1313_peptides.txt
2311	Bin2	D3Z6Q9	BIN2_MOUSE Bridging integrator 2	52554	5.9431	9	9	9	73	426	19.4	Tube3_SAbiotinIP_T_R1	6	P2191_Zelda_220722_P2191_MR_MH_Tube3_SAbiotinIP_T_R1_results_20220725_1313_peptides.txt
2312	Bin2	S4R1B8	S4R1B8_MOUSE Bridging integrator 2	51582.3	5.9431	9	9	9	73	426	19.8	Tube3_SAbiotinIP_T_R1	6	P2191_Zelda_220722_P2191_MR_MH_Tube3_SAbiotinIP_T_R1_results_20220725_1313_peptides.txt
2313	Bin2	S4R270	S4R270_MOUSE Bridging integrator 2	54766.8	5.9431	9	9	9	73	426	18.8	Tube3_SAbiotinIP_T_R1	6	P2191_Zelda_220722_P2191_MR_MH_Tube3_SAbiotinIP_T_R1_results_20220725_1313_peptides.txt
3091	Srsf1	H7BX95	H7BX95_MOUSE Serine/arginine-rich-splicing factor 1	28329.2	6.10582	9	9	9	72	385	31.9	Tube3_SAbiotinIP_T_R1	6	P2191_Zelda_220722_P2191_MR_MH_Tube3_SAbiotinIP_T_R1_results_20220725_1313_peptides.txt
3092	Srsf1	Q6PDM2	SRSF1_MOUSE Serine/arginine-rich splicing factor 1	27744.6	6.10582	9	9	9	72	385	32.5	Tube3_SAbiotinIP_T_R1	6	P2191_Zelda_220722_P2191_MR_MH_Tube3_SAbiotinIP_T_R1_results_20220725_1313_peptides.txt
3341	Csnk2a2	O54833	CSK22_MOUSE Casein kinase II subunit alpha'	41215.2	5.86862	9	9	7	82	342	29.3	Tube3_SAbiotinIP_T_R1	6	P2191_Zelda_220722_P2191_MR_MH_Tube3_SAbiotinIP_T_R1_results_20220725_1313_peptides.txt
3342	Csnk2a2	Q545V8	Q545V8_MOUSE Casein kinase II subunit alpha'	41215.2	5.86862	9	9	7	82	342	29.3	Tube3_SAbiotinIP_T_R1	6	P2191_Zelda_220722_P2191_MR_MH_Tube3_SAbiotinIP_T_R1_results_20220725_1313_peptides.txt
5021	Rps3a	P97351	RS3A_MOUSE 40S ribosomal protein S3a	29884.9	6.15687	9	9	9	81	313	35.1	Tube3_SAbiotinIP_T_R1	6	P2191_Zelda_220722_P2191_MR_MH_Tube3_SAbiotinIP_T_R1_results_20220725_1313_peptides.txt
5022	Rps3a1	Q564F3	Q564F3_MOUSE 40S ribosomal protein S3a	29884.9	6.15687	9	9	9	81	313	35.1	Tube3_SAbiotinIP_T_R1	6	P2191_Zelda_220722_P2191_MR_MH_Tube3_SAbiotinIP_T_R1_results_20220725_1313_peptides.txt
5941	Hnrnpd	Q60668	HNRPD_MOUSE Heterogeneous nuclear ribonucleoprotein D0	38354.1	5.71908	9	7	5	67	314	18.8	Tube3_SAbiotinIP_T_R1	6	P2191_Zelda_220722_P2191_MR_MH_Tube3_SAbiotinIP_T_R1_results_20220725_1313_peptides.txt
5942	Hnrnpd	Q60668-3	HNRPD_MOUSE Isoform 3 of Heterogeneous nuclear ribonucleoprotein D0	32754.5	5.71908	9	7	5	67	314	21.8	Tube3_SAbiotinIP_T_R1	6	P2191_Zelda_220722_P2191_MR_MH_Tube3_SAbiotinIP_T_R1_results_20220725_1313_peptides.txt
8231	Hnrnpc	Q9Z204	HNRPC_MOUSE Heterogeneous nuclear ribonucleoproteins C1/C2	34384.8	6.05474	9	9	9	81	431	33.1	Tube3_SAbiotinIP_T_R1	6	P2191_Zelda_220722_P2191_MR_MH_Tube3_SAbiotinIP_T_R1_results_20220725_1313_peptides.txt
8232	Hnrnpc	Q9Z204-2	HNRPC_MOUSE Isoform C1 of Heterogeneous nuclear ribonucleoproteins C1/C2	33056.3	6.05474	9	9	9	81	431	34.6	Tube3_SAbiotinIP_T_R1	6	P2191_Zelda_220722_P2191_MR_MH_Tube3_SAbiotinIP_T_R1_results_20220725_1313_peptides.txt
1011	Ppm1g	A0A0J9YVG0	A0A0J9YVG0_MOUSE Protein phosphatase 1G	47802.5	5.61253	8	7	6	82	280	18.6	Tube3_SAbiotinIP_T_R1	6	P2191_Zelda_220722_P2191_MR_MH_Tube3_SAbiotinIP_T_R1_results_20220725_1313_peptides.txt
1012	Ppm1g	Q61074	PPM1G_MOUSE Protein phosphatase 1G	58728.1	5.61253	8	7	6	82	280	14.9	Tube3_SAbiotinIP_T_R1	6	P2191_Zelda_220722_P2191_MR_MH_Tube3_SAbiotinIP_T_R1_results_20220725_1313_peptides.txt
11811	Osbpl8	A0A0R4J150	A0A0R4J150_MOUSE Oxysterol-binding protein	96981	6.22631	8	7	7	71	332	9.6	Tube3_SAbiotinIP_T_R1	6	P2191_Zelda_220722_P2191_MR_MH_Tube3_SAbiotinIP_T_R1_results_20220725_1313_peptides.txt
11821	Osbpl8	B9EJ86	OSBL8_MOUSE Oxysterol-binding protein-related protein 8	101269	6.22631	8	7	7	71	332	9.1	Tube3_SAbiotinIP_T_R1	6	P2191_Zelda_220722_P2191_MR_MH_Tube3_SAbiotinIP_T_R1_results_20220725_1313_peptides.txt
36511	Eef1a1	P10126	EF1A1_MOUSE Elongation factor 1-alpha 1	50113.8	6.19478	8	8	7	70	266	17.1	Tube3_SAbiotinIP_T_R1	6	P2191_Zelda_220722_P2191_MR_MH_Tube3_SAbiotinIP_T_R1_results_20220725_1313_peptides.txt
36521	Eef1a1	Q58E64	Q58E64_MOUSE Elongation factor 1-alpha	50113.8	6.19478	8	8	7	70	266	17.1	Tube3_SAbiotinIP_T_R1	6	P2191_Zelda_220722_P2191_MR_MH_Tube3_SAbiotinIP_T_R1_results_20220725_1313_peptides.txt
3771	Gsn	P13020	GELS_MOUSE Gelsolin	85941.6	5.50273	8	7	3	89	362	12.7	Tube3_SAbiotinIP_T_R1	6	P2191_Zelda_220722_P2191_MR_MH_Tube3_SAbiotinIP_T_R1_results_20220725_1313_peptides.txt
3772	Gsn	P13020-2	GELS_MOUSE Isoform 2 of Gelsolin	80762.6	5.50273	8	7	3	89	362	13.5	Tube3_SAbiotinIP_T_R1	6	P2191_Zelda_220722_P2191_MR_MH_Tube3_SAbiotinIP_T_R1_results_20220725_1313_peptides.txt
5581	Puf60	Q3UEB3-2	PUF60_MOUSE Isoform 2 of Poly(U)-binding-splicing factor PUF60	58544.9	6.13762	8	7	7	53	233	11.7	Tube3_SAbiotinIP_T_R1	6	P2191_Zelda_220722_P2191_MR_MH_Tube3_SAbiotinIP_T_R1_results_20220725_1313_peptides.txt
5582	Puf60	Q3UEB3-3	PUF60_MOUSE Isoform 3 of Poly(U)-binding-splicing factor PUF60	54028.8	6.13762	8	7	7	53	233	12.8	Tube3_SAbiotinIP_T_R1	6	P2191_Zelda_220722_P2191_MR_MH_Tube3_SAbiotinIP_T_R1_results_20220725_1313_peptides.txt
5611	Eif3j1	Q3UGC7	EI3JA_MOUSE Eukaryotic translation initiation factor 3 subunit J-A	29343.6	6.58481	8	7	6	104	301	22.5	Tube3_SAbiotinIP_T_R1	6	P2191_Zelda_220722_P2191_MR_MH_Tube3_SAbiotinIP_T_R1_results_20220725_1313_peptides.txt
5612	Eif3j2	Q66JS6	EI3JB_MOUSE Eukaryotic translation initiation factor 3 subunit J-B	29485.8	6.58481	8	7	6	104	301	22.3	Tube3_SAbiotinIP_T_R1	6	P2191_Zelda_220722_P2191_MR_MH_Tube3_SAbiotinIP_T_R1_results_20220725_1313_peptides.txt
5691	Tubb6	Q3UMM1	Q3UMM1_MOUSE Tubulin beta-6 chain	50090.4	5.0343	8	6	1	73	251	12.9	Tube3_SAbiotinIP_T_R1	6	P2191_Zelda_220722_P2191_MR_MH_Tube3_SAbiotinIP_T_R1_results_20220725_1313_peptides.txt
5692	Tubb6	Q922F4	TBB6_MOUSE Tubulin beta-6 chain	50090.4	5.0343	8	6	1	73	251	12.9	Tube3_SAbiotinIP_T_R1	6	P2191_Zelda_220722_P2191_MR_MH_Tube3_SAbiotinIP_T_R1_results_20220725_1313_peptides.txt
5711	Ilf3	Q45VK5	Q45VK5_MOUSE Interleukin enhancer-binding factor 3	76348	5.39345	8	7	7	74	318	10.2	Tube3_SAbiotinIP_T_R1	6	P2191_Zelda_220722_P2191_MR_MH_Tube3_SAbiotinIP_T_R1_results_20220725_1313_peptides.txt
5712	Ilf3	Q9Z1X4	ILF3_MOUSE Interleukin enhancer-binding factor 3	96021	5.39345	8	7	7	74	318	8	Tube3_SAbiotinIP_T_R1	6	P2191_Zelda_220722_P2191_MR_MH_Tube3_SAbiotinIP_T_R1_results_20220725_1313_peptides.txt
5713	Ilf3	Q9Z1X4-2	ILF3_MOUSE Isoform 2 of Interleukin enhancer-binding factor 3	78093.1	5.39345	8	7	7	74	318	10	Tube3_SAbiotinIP_T_R1	6	P2191_Zelda_220722_P2191_MR_MH_Tube3_SAbiotinIP_T_R1_results_20220725_1313_peptides.txt
5714	Ilf3	Q9Z1X4-3	ILF3_MOUSE Isoform 3 of Interleukin enhancer-binding factor 3	97766	5.39345	8	7	7	74	318	7.9	Tube3_SAbiotinIP_T_R1	6	P2191_Zelda_220722_P2191_MR_MH_Tube3_SAbiotinIP_T_R1_results_20220725_1313_peptides.txt
8021	Anp32b	Q9EST5	AN32B_MOUSE Acidic leucine-rich nuclear phosphoprotein 32 family member B	31078.7	7.05418	8	8	6	84	317	23.4	Tube3_SAbiotinIP_T_R1	6	P2191_Zelda_220722_P2191_MR_MH_Tube3_SAbiotinIP_T_R1_results_20220725_1313_peptides.txt
8022	Anp32b	Q9EST5-2	AN32B_MOUSE Isoform 2 of Acidic leucine-rich nuclear phosphoprotein 32 family member B	37447.3	7.05418	8	8	6	84	317	19.4	Tube3_SAbiotinIP_T_R1	6	P2191_Zelda_220722_P2191_MR_MH_Tube3_SAbiotinIP_T_R1_results_20220725_1313_peptides.txt
7313	Flg	A0A0A6YVU7	A0A0A6YVU7_MOUSE Filaggrin	26670.4	5.49741	7	6	6	114	355	28.5	Tube3_SAbiotinIP_T_R1	6	P2191_Zelda_220722_P2191_MR_MH_Tube3_SAbiotinIP_T_R1_results_20220725_1313_peptides.txt
7323	Flg	A0A0A6YW46	A0A0A6YW46_MOUSE Filaggrin	27305.1	5.49741	7	6	6	114	355	22.3	Tube3_SAbiotinIP_T_R1	6	P2191_Zelda_220722_P2191_MR_MH_Tube3_SAbiotinIP_T_R1_results_20220725_1313_peptides.txt
7332	Flg	A0A0A6YXH0	A0A0A6YXH0_MOUSE Filaggrin	27105.8	5.49741	7	6	6	114	355	28	Tube3_SAbiotinIP_T_R1	6	P2191_Zelda_220722_P2191_MR_MH_Tube3_SAbiotinIP_T_R1_results_20220725_1313_peptides.txt
7341	Flg	A0A0A6YY62	A0A0A6YY62_MOUSE Filaggrin (Fragment)	35579.7	5.49741	7	6	6	114	355	21.4	Tube3_SAbiotinIP_T_R1	6	P2191_Zelda_220722_P2191_MR_MH_Tube3_SAbiotinIP_T_R1_results_20220725_1313_peptides.txt
1111	2210016L21Rik	A0A0R4J099	A0A0R4J099_MOUSE Protein 2210016L21Rik	27603.1	5.65629	7	6	6	55	223	33.5	Tube3_SAbiotinIP_T_R1	6	P2191_Zelda_220722_P2191_MR_MH_Tube3_SAbiotinIP_T_R1_results_20220725_1313_peptides.txt
1112	sp|Q3UY34|CL043_MOUSE Uncharacterized protein C12orf43 homolog	Q3UY34	CL043_MOUSE Uncharacterized protein C12orf43 homolog	27631.1	5.65629	7	6	6	55	223	33.5	Tube3_SAbiotinIP_T_R1	6	P2191_Zelda_220722_P2191_MR_MH_Tube3_SAbiotinIP_T_R1_results_20220725_1313_peptides.txt
16711	Raly	A2AU62	A2AU62_MOUSE RNA-binding protein Raly (Fragment)	31690.5	5.51791	7	7	7	66	309	42.1	Tube3_SAbiotinIP_T_R1	6	P2191_Zelda_220722_P2191_MR_MH_Tube3_SAbiotinIP_T_R1_results_20220725_1313_peptides.txt
1672	Raly	Q64012	RALY_MOUSE RNA-binding protein Raly	33187.9	5.51791	7	7	7	66	309	40.3	Tube3_SAbiotinIP_T_R1	6	P2191_Zelda_220722_P2191_MR_MH_Tube3_SAbiotinIP_T_R1_results_20220725_1313_peptides.txt
1673	Raly	Q64012-2	RALY_MOUSE Isoform 1 of RNA-binding protein Raly	31198.9	5.51791	7	7	7	66	309	42.4	Tube3_SAbiotinIP_T_R1	6	P2191_Zelda_220722_P2191_MR_MH_Tube3_SAbiotinIP_T_R1_results_20220725_1313_peptides.txt
18612	Hnrnpk	B2M1R6	B2M1R6_MOUSE Heterogeneous nuclear ribonucleoprotein K	48562.5	5.40094	7	5	5	63	180	13.8	Tube3_SAbiotinIP_T_R1	6	P2191_Zelda_220722_P2191_MR_MH_Tube3_SAbiotinIP_T_R1_results_20220725_1313_peptides.txt
18622	Hnrnpk	P61979	HNRPK_MOUSE Heterogeneous nuclear ribonucleoprotein K	50976.2	5.40094	7	5	5	63	180	13.1	Tube3_SAbiotinIP_T_R1	6	P2191_Zelda_220722_P2191_MR_MH_Tube3_SAbiotinIP_T_R1_results_20220725_1313_peptides.txt
1863	Hnrnpk	P61979-2	HNRPK_MOUSE Isoform 2 of Heterogeneous nuclear ribonucleoprotein K	51028.2	5.40094	7	5	5	63	180	13.1	Tube3_SAbiotinIP_T_R1	6	P2191_Zelda_220722_P2191_MR_MH_Tube3_SAbiotinIP_T_R1_results_20220725_1313_peptides.txt
1864	Hnrnpk	P61979-3	HNRPK_MOUSE Isoform 3 of Heterogeneous nuclear ribonucleoprotein K	48510.5	5.40094	7	5	5	63	180	13.9	Tube3_SAbiotinIP_T_R1	6	P2191_Zelda_220722_P2191_MR_MH_Tube3_SAbiotinIP_T_R1_results_20220725_1313_peptides.txt
21011	Hnrnph3	D3YWT1	D3YWT1_MOUSE MCG11326, isoform CRA_b	35181.6	6.2591	7	6	6	85	337	23.8	Tube3_SAbiotinIP_T_R1	6	P2191_Zelda_220722_P2191_MR_MH_Tube3_SAbiotinIP_T_R1_results_20220725_1313_peptides.txt
21021	Hnrnph3	D3Z3N4	D3Z3N4_MOUSE MCG11326, isoform CRA_a	36869.4	6.2591	7	6	6	85	337	22.8	Tube3_SAbiotinIP_T_R1	6	P2191_Zelda_220722_P2191_MR_MH_Tube3_SAbiotinIP_T_R1_results_20220725_1313_peptides.txt
21112	Htra2	D3YX27	D3YX27_MOUSE Serine protease HTRA2, mitochondrial	45822.3	5.9622	7	7	7	82	339	21.8	Tube3_SAbiotinIP_T_R1	6	P2191_Zelda_220722_P2191_MR_MH_Tube3_SAbiotinIP_T_R1_results_20220725_1313_peptides.txt
21122	Htra2	Q9JIY5	HTRA2_MOUSE Serine protease HTRA2, mitochondrial	49348.4	5.9622	7	7	7	82	339	20.3	Tube3_SAbiotinIP_T_R1	6	P2191_Zelda_220722_P2191_MR_MH_Tube3_SAbiotinIP_T_R1_results_20220725_1313_peptides.txt
29711	Ldha	G5E8N5	G5E8N5_MOUSE L-lactate dehydrogenase	39758.2	5.84123	7	7	5	71	281	17.4	Tube3_SAbiotinIP_T_R1	6	P2191_Zelda_220722_P2191_MR_MH_Tube3_SAbiotinIP_T_R1_results_20220725_1313_peptides.txt
29721	Ldha	P06151	LDHA_MOUSE L-lactate dehydrogenase A chain	36498.5	5.84123	7	7	5	71	281	18.9	Tube3_SAbiotinIP_T_R1	6	P2191_Zelda_220722_P2191_MR_MH_Tube3_SAbiotinIP_T_R1_results_20220725_1313_peptides.txt
2973	Ldha	Q564E2	Q564E2_MOUSE L-lactate dehydrogenase	36498.5	5.84123	7	7	5	71	281	18.9	Tube3_SAbiotinIP_T_R1	6	P2191_Zelda_220722_P2191_MR_MH_Tube3_SAbiotinIP_T_R1_results_20220725_1313_peptides.txt
3391	Stx7	O70439	STX7_MOUSE Syntaxin-7	29820.7	6.21994	7	7	7	87	352	28.6	Tube3_SAbiotinIP_T_R1	6	P2191_Zelda_220722_P2191_MR_MH_Tube3_SAbiotinIP_T_R1_results_20220725_1313_peptides.txt
3392	Stx7	Q8BH40	Q8BH40_MOUSE Syntaxin 7	29736.5	6.21994	7	7	7	87	352	28.6	Tube3_SAbiotinIP_T_R1	6	P2191_Zelda_220722_P2191_MR_MH_Tube3_SAbiotinIP_T_R1_results_20220725_1313_peptides.txt
4741	Rps3	P62908	RS3_MOUSE 40S ribosomal protein S3	26674.3	NA	7	6	6	64	230	22.1	Tube3_SAbiotinIP_T_R1	6	P2191_Zelda_220722_P2191_MR_MH_Tube3_SAbiotinIP_T_R1_results_20220725_1313_peptides.txt
4742	Rps3	Q5YLW3	Q5YLW3_MOUSE 40S ribosomal protein S3	26674.3	NA	7	6	6	64	230	22.1	Tube3_SAbiotinIP_T_R1	6	P2191_Zelda_220722_P2191_MR_MH_Tube3_SAbiotinIP_T_R1_results_20220725_1313_peptides.txt
55111	Nagk	Q3U2G9	Q3U2G9_MOUSE N-acetyl-D-glucosamine kinase	37268.4	6.01783	7	7	7	42	207	20.9	Tube3_SAbiotinIP_T_R1	6	P2191_Zelda_220722_P2191_MR_MH_Tube3_SAbiotinIP_T_R1_results_20220725_1313_peptides.txt
55121	Nagk	Q9D997	Q9D997_MOUSE N-acetyl-D-glucosamine kinase	39346.7	6.01783	7	7	7	42	207	19.9	Tube3_SAbiotinIP_T_R1	6	P2191_Zelda_220722_P2191_MR_MH_Tube3_SAbiotinIP_T_R1_results_20220725_1313_peptides.txt
5513	Nagk	Q9QZ08	NAGK_MOUSE N-acetyl-D-glucosamine kinase	37268.4	6.01783	7	7	7	42	207	20.9	Tube3_SAbiotinIP_T_R1	6	P2191_Zelda_220722_P2191_MR_MH_Tube3_SAbiotinIP_T_R1_results_20220725_1313_peptides.txt
55211	Stk24	Q3U335	Q3U335_MOUSE Mammalian sterile twenty 3 kinase	47953.6	5.69971	7	7	4	59	249	19	Tube3_SAbiotinIP_T_R1	6	P2191_Zelda_220722_P2191_MR_MH_Tube3_SAbiotinIP_T_R1_results_20220725_1313_peptides.txt
55221	Stk24	Q99KH8	STK24_MOUSE Serine/threonine-protein kinase 24	47953.6	5.69971	7	7	4	59	249	19	Tube3_SAbiotinIP_T_R1	6	P2191_Zelda_220722_P2191_MR_MH_Tube3_SAbiotinIP_T_R1_results_20220725_1313_peptides.txt
5781	Lasp1	Q543N3	Q543N3_MOUSE LIM and SH3 domain protein 1	29994.4	5.81081	7	6	6	60	226	28.4	Tube3_SAbiotinIP_T_R1	6	P2191_Zelda_220722_P2191_MR_MH_Tube3_SAbiotinIP_T_R1_results_20220725_1313_peptides.txt
5782	Lasp1	Q61792	LASP1_MOUSE LIM and SH3 domain protein 1	29994.4	5.81081	7	6	6	60	226	28.4	Tube3_SAbiotinIP_T_R1	6	P2191_Zelda_220722_P2191_MR_MH_Tube3_SAbiotinIP_T_R1_results_20220725_1313_peptides.txt
7451	Srrt	Q99MR6	SRRT_MOUSE Serrate RNA effector molecule homolog	100452	5.62336	7	6	5	62	212	6.5	Tube3_SAbiotinIP_T_R1	6	P2191_Zelda_220722_P2191_MR_MH_Tube3_SAbiotinIP_T_R1_results_20220725_1313_peptides.txt
7452	Srrt	Q99MR6-2	SRRT_MOUSE Isoform B of Serrate RNA effector molecule homolog	100062	5.62336	7	6	5	62	212	6.5	Tube3_SAbiotinIP_T_R1	6	P2191_Zelda_220722_P2191_MR_MH_Tube3_SAbiotinIP_T_R1_results_20220725_1313_peptides.txt
7453	Srrt	Q99MR6-3	SRRT_MOUSE Isoform C of Serrate RNA effector molecule homolog	99439.1	5.62336	7	6	5	62	212	6.6	Tube3_SAbiotinIP_T_R1	6	P2191_Zelda_220722_P2191_MR_MH_Tube3_SAbiotinIP_T_R1_results_20220725_1313_peptides.txt
7454	Srrt	Q99MR6-4	SRRT_MOUSE Isoform D of Serrate RNA effector molecule homolog	99829.6	5.62336	7	6	5	62	212	6.6	Tube3_SAbiotinIP_T_R1	6	P2191_Zelda_220722_P2191_MR_MH_Tube3_SAbiotinIP_T_R1_results_20220725_1313_peptides.txt
7971	Pik3ap1	Q9EQ32	BCAP_MOUSE Phosphoinositide 3-kinase adapter protein 1	90928.3	5.50962	7	7	7	76	284	10	Tube3_SAbiotinIP_T_R1	6	P2191_Zelda_220722_P2191_MR_MH_Tube3_SAbiotinIP_T_R1_results_20220725_1313_peptides.txt
7972	Pik3ap1	Q9EQ32-2	BCAP_MOUSE Isoform 2 of Phosphoinositide 3-kinase adapter protein 1	70808.6	5.50962	7	7	7	76	284	12.8	Tube3_SAbiotinIP_T_R1	6	P2191_Zelda_220722_P2191_MR_MH_Tube3_SAbiotinIP_T_R1_results_20220725_1313_peptides.txt
3113	Prdx1	###CONTAMINANT###P35700	PRDX1_MOUSE Peroxiredoxin-1	22176.5	6.31493	6	6	6	66	273	27.5	Tube3_SAbiotinIP_T_R1	6	P2191_Zelda_220722_P2191_MR_MH_Tube3_SAbiotinIP_T_R1_results_20220725_1313_peptides.txt
3123	Prdx1	P35700	PRDX1_MOUSE Peroxiredoxin-1	22176.5	6.31493	6	6	6	66	273	27.5	Tube3_SAbiotinIP_T_R1	6	P2191_Zelda_220722_P2191_MR_MH_Tube3_SAbiotinIP_T_R1_results_20220725_1313_peptides.txt
7121	Nucks1	A0A087WRY3	A0A087WRY3_MOUSE Nuclear ubiquitous casein and cyclin-dependent kinase substrate 1	26184.2	6.4876	6	6	6	108	364	24.4	Tube3_SAbiotinIP_T_R1	6	P2191_Zelda_220722_P2191_MR_MH_Tube3_SAbiotinIP_T_R1_results_20220725_1313_peptides.txt
7131	Nucks1	Q80XU3	NUCKS_MOUSE Nuclear ubiquitous casein and cyclin-dependent kinase substrate 1	26313.3	6.4876	6	6	6	108	364	24.3	Tube3_SAbiotinIP_T_R1	6	P2191_Zelda_220722_P2191_MR_MH_Tube3_SAbiotinIP_T_R1_results_20220725_1313_peptides.txt
1151	Pdia4	A0A0R4J0Z1	A0A0R4J0Z1_MOUSE Protein disulfide-isomerase A4	72369.8	5.3087	6	5	5	75	236	10.1	Tube3_SAbiotinIP_T_R1	6	P2191_Zelda_220722_P2191_MR_MH_Tube3_SAbiotinIP_T_R1_results_20220725_1313_peptides.txt
1152	Pdia4	P08003	PDIA4_MOUSE Protein disulfide-isomerase A4	71982.4	5.3087	6	5	5	75	236	10.2	Tube3_SAbiotinIP_T_R1	6	P2191_Zelda_220722_P2191_MR_MH_Tube3_SAbiotinIP_T_R1_results_20220725_1313_peptides.txt
1191	Smarca4	A0A0R4J170	A0A0R4J170_MOUSE Transcription activator BRG1	181857	6.30783	6	6	5	54	281	3.3	Tube3_SAbiotinIP_T_R1	6	P2191_Zelda_220722_P2191_MR_MH_Tube3_SAbiotinIP_T_R1_results_20220725_1313_peptides.txt
1192	Smarca4	Q3TKT4	SMCA4_MOUSE Transcription activator BRG1	181427	6.30783	6	6	5	54	281	3.3	Tube3_SAbiotinIP_T_R1	6	P2191_Zelda_220722_P2191_MR_MH_Tube3_SAbiotinIP_T_R1_results_20220725_1313_peptides.txt
1193	Smarca4	Q3TKT4-2	SMCA4_MOUSE Isoform 2 of Transcription activator BRG1	181514	6.30783	6	6	5	54	281	3.3	Tube3_SAbiotinIP_T_R1	6	P2191_Zelda_220722_P2191_MR_MH_Tube3_SAbiotinIP_T_R1_results_20220725_1313_peptides.txt
32411	Srsf5	O35326	SRSF5_MOUSE Serine/arginine-rich splicing factor 5	30891.4	6.73878	6	6	6	66	211	28.1	Tube3_SAbiotinIP_T_R1	6	P2191_Zelda_220722_P2191_MR_MH_Tube3_SAbiotinIP_T_R1_results_20220725_1313_peptides.txt
3242	Srsf5	Q9D8S5	Q9D8S5_MOUSE MCG7614, isoform CRA_c	30978.5	6.73878	6	6	6	66	211	28	Tube3_SAbiotinIP_T_R1	6	P2191_Zelda_220722_P2191_MR_MH_Tube3_SAbiotinIP_T_R1_results_20220725_1313_peptides.txt
3301	Bcat2	O35855	BCAT2_MOUSE Branched-chain-amino-acid aminotransferase, mitochondrial	44127.4	5.9327	6	6	6	68	250	15	Tube3_SAbiotinIP_T_R1	6	P2191_Zelda_220722_P2191_MR_MH_Tube3_SAbiotinIP_T_R1_results_20220725_1313_peptides.txt
3302	Bcat2	Q3ULU3	Q3ULU3_MOUSE Branched-chain-amino-acid aminotransferase	44127.4	5.9327	6	6	6	68	250	15	Tube3_SAbiotinIP_T_R1	6	P2191_Zelda_220722_P2191_MR_MH_Tube3_SAbiotinIP_T_R1_results_20220725_1313_peptides.txt
3561	Hsp90b1	P08113	ENPL_MOUSE Endoplasmin	92475.8	5.93792	6	6	6	62	260	7.5	Tube3_SAbiotinIP_T_R1	6	P2191_Zelda_220722_P2191_MR_MH_Tube3_SAbiotinIP_T_R1_results_20220725_1313_peptides.txt
3562	Hsp90b1	Q3UAD6	Q3UAD6_MOUSE Endoplasmin	92475.8	5.93792	6	6	6	62	260	7.5	Tube3_SAbiotinIP_T_R1	6	P2191_Zelda_220722_P2191_MR_MH_Tube3_SAbiotinIP_T_R1_results_20220725_1313_peptides.txt
3831	Hist1h1c	P15864	H12_MOUSE Histone H1.2	21266.7	5.44468	6	6	1	69	304	21.1	Tube3_SAbiotinIP_T_R1	6	P2191_Zelda_220722_P2191_MR_MH_Tube3_SAbiotinIP_T_R1_results_20220725_1313_peptides.txt
3832	Hist1h1c	Q5SZA3	Q5SZA3_MOUSE Histone H1.2	21266.7	5.44468	6	6	1	69	304	21.1	Tube3_SAbiotinIP_T_R1	6	P2191_Zelda_220722_P2191_MR_MH_Tube3_SAbiotinIP_T_R1_results_20220725_1313_peptides.txt
3881	Eno1	P17182	ENOA_MOUSE Alpha-enolase	47140.8	5.20315	6	5	4	91	236	15.9	Tube3_SAbiotinIP_T_R1	6	P2191_Zelda_220722_P2191_MR_MH_Tube3_SAbiotinIP_T_R1_results_20220725_1313_peptides.txt
3882	EG433182	Q5FW97	Q5FW97_MOUSE Alpha-enolase	47140.8	5.20315	6	5	4	91	236	15.9	Tube3_SAbiotinIP_T_R1	6	P2191_Zelda_220722_P2191_MR_MH_Tube3_SAbiotinIP_T_R1_results_20220725_1313_peptides.txt
4141	Pvalb	P32848	PRVA_MOUSE Parvalbumin alpha	11930.5	5.80396	6	5	5	88	294	56.8	Tube3_SAbiotinIP_T_R1	6	P2191_Zelda_220722_P2191_MR_MH_Tube3_SAbiotinIP_T_R1_results_20220725_1313_peptides.txt
4142	Pvalb	Q545M7	Q545M7_MOUSE Parvalbumin alpha	11930.5	5.80396	6	5	5	88	294	56.8	Tube3_SAbiotinIP_T_R1	6	P2191_Zelda_220722_P2191_MR_MH_Tube3_SAbiotinIP_T_R1_results_20220725_1313_peptides.txt
4241	Hist1h1d	P43277	H13_MOUSE Histone H1.3	22099.5	5.12126	6	6	1	69	289	18.5	Tube3_SAbiotinIP_T_R1	6	P2191_Zelda_220722_P2191_MR_MH_Tube3_SAbiotinIP_T_R1_results_20220725_1313_peptides.txt
4242	Hist1h1d	Q149Z9	Q149Z9_MOUSE Histone H1.3	22099.5	5.12126	6	6	1	69	289	18.5	Tube3_SAbiotinIP_T_R1	6	P2191_Zelda_220722_P2191_MR_MH_Tube3_SAbiotinIP_T_R1_results_20220725_1313_peptides.txt
4331	Rpl5	P47962	RL5_MOUSE 60S ribosomal protein L5	34400.6	5.55621	6	5	5	38	153	18.1	Tube3_SAbiotinIP_T_R1	6	P2191_Zelda_220722_P2191_MR_MH_Tube3_SAbiotinIP_T_R1_results_20220725_1313_peptides.txt
4332	Rpl5	Q58EU6	Q58EU6_MOUSE 60S ribosomal protein L5	34400.6	5.55621	6	5	5	38	153	18.1	Tube3_SAbiotinIP_T_R1	6	P2191_Zelda_220722_P2191_MR_MH_Tube3_SAbiotinIP_T_R1_results_20220725_1313_peptides.txt
5251	Ssrp1	Q08943	SSRP1_MOUSE FACT complex subunit SSRP1	80860.4	6.01034	6	6	6	41	176	8.9	Tube3_SAbiotinIP_T_R1	6	P2191_Zelda_220722_P2191_MR_MH_Tube3_SAbiotinIP_T_R1_results_20220725_1313_peptides.txt
5252	Ssrp1	Q08943-2	SSRP1_MOUSE Isoform 2 of FACT complex subunit SSRP1	81475.1	6.01034	6	6	6	41	176	8.8	Tube3_SAbiotinIP_T_R1	6	P2191_Zelda_220722_P2191_MR_MH_Tube3_SAbiotinIP_T_R1_results_20220725_1313_peptides.txt
6001	Tmpo	Q61029	LAP2B_MOUSE Lamina-associated polypeptide 2, isoforms beta/delta/epsilon/gamma	50372.7	5.49793	6	6	6	43	217	21	Tube3_SAbiotinIP_T_R1	6	P2191_Zelda_220722_P2191_MR_MH_Tube3_SAbiotinIP_T_R1_results_20220725_1313_peptides.txt
6002	Tmpo	Q61029-3	LAP2B_MOUSE Isoform Epsilon of Lamina-associated polypeptide 2, isoforms beta/delta/epsilon/gamma	46050.1	5.49793	6	6	6	43	217	23	Tube3_SAbiotinIP_T_R1	6	P2191_Zelda_220722_P2191_MR_MH_Tube3_SAbiotinIP_T_R1_results_20220725_1313_peptides.txt
6071	Ddx5	Q61656	DDX5_MOUSE Probable ATP-dependent RNA helicase DDX5	69290.2	5.15928	6	5	2	42	176	9.6	Tube3_SAbiotinIP_T_R1	6	P2191_Zelda_220722_P2191_MR_MH_Tube3_SAbiotinIP_T_R1_results_20220725_1313_peptides.txt
6072	Ddx5	Q8BTS0	Q8BTS0_MOUSE DEAD (Asp-Glu-Ala-Asp) box polypeptide 5	69266.2	5.15928	6	5	2	42	176	9.6	Tube3_SAbiotinIP_T_R1	6	P2191_Zelda_220722_P2191_MR_MH_Tube3_SAbiotinIP_T_R1_results_20220725_1313_peptides.txt
7611	Vim	A0A0A6YWC8	A0A0A6YWC8_MOUSE Vimentin	49192.7	5.72574	5	5	3	39	154	11.9	Tube3_SAbiotinIP_T_R1	6	P2191_Zelda_220722_P2191_MR_MH_Tube3_SAbiotinIP_T_R1_results_20220725_1313_peptides.txt
7621	Vim	P20152	VIME_MOUSE Vimentin	53687.7	5.72574	5	5	3	39	154	10.9	Tube3_SAbiotinIP_T_R1	6	P2191_Zelda_220722_P2191_MR_MH_Tube3_SAbiotinIP_T_R1_results_20220725_1313_peptides.txt
764	Vim	Q5FWJ3	Q5FWJ3_MOUSE Vimentin	53687.7	5.72574	5	5	3	39	154	10.9	Tube3_SAbiotinIP_T_R1	6	P2191_Zelda_220722_P2191_MR_MH_Tube3_SAbiotinIP_T_R1_results_20220725_1313_peptides.txt
10911	Anxa4	A0A0N4SW89	A0A0N4SW89_MOUSE Annexin (Fragment)	30846.9	5.67435	5	5	4	102	271	14.5	Tube3_SAbiotinIP_T_R1	6	P2191_Zelda_220722_P2191_MR_MH_Tube3_SAbiotinIP_T_R1_results_20220725_1313_peptides.txt
10921	Anxa4	P97429	ANXA4_MOUSE Annexin A4	35915.7	5.67435	5	5	4	102	271	15.3	Tube3_SAbiotinIP_T_R1	6	P2191_Zelda_220722_P2191_MR_MH_Tube3_SAbiotinIP_T_R1_results_20220725_1313_peptides.txt
1771	Cryl1	A7VMV2	A7VMV2_MOUSE Crystallin, lamda 1, isoform CRA_a	35208.8	5.79432	5	5	5	77	260	17.5	Tube3_SAbiotinIP_T_R1	6	P2191_Zelda_220722_P2191_MR_MH_Tube3_SAbiotinIP_T_R1_results_20220725_1313_peptides.txt
1772	Cryl1	Q99KP3	CRYL1_MOUSE Lambda-crystallin homolog	35208.8	5.79432	5	5	5	77	260	17.5	Tube3_SAbiotinIP_T_R1	6	P2191_Zelda_220722_P2191_MR_MH_Tube3_SAbiotinIP_T_R1_results_20220725_1313_peptides.txt
18311	Gas7	B1ATI9	B1ATI9_MOUSE Growth arrest-specific protein 7	47261.4	5.6113	5	4	3	89	191	11.6	Tube3_SAbiotinIP_T_R1	6	P2191_Zelda_220722_P2191_MR_MH_Tube3_SAbiotinIP_T_R1_results_20220725_1313_peptides.txt
18321	Gas7	Q3U432	Q3U432_MOUSE Growth arrest-specific protein 7	47674.9	5.6113	5	4	3	89	191	11.5	Tube3_SAbiotinIP_T_R1	6	P2191_Zelda_220722_P2191_MR_MH_Tube3_SAbiotinIP_T_R1_results_20220725_1313_peptides.txt
18331	Gas7	Q60780	GAS7_MOUSE Growth arrest-specific protein 7	48173.5	5.6113	5	4	3	89	191	11.4	Tube3_SAbiotinIP_T_R1	6	P2191_Zelda_220722_P2191_MR_MH_Tube3_SAbiotinIP_T_R1_results_20220725_1313_peptides.txt
25111	Tpm1	E9Q450	E9Q450_MOUSE Tropomyosin alpha-1 chain	32847.9	NA	5	5	1	72	193	15.4	Tube3_SAbiotinIP_T_R1	6	P2191_Zelda_220722_P2191_MR_MH_Tube3_SAbiotinIP_T_R1_results_20220725_1313_peptides.txt
25121	Tpm1	E9Q452	E9Q452_MOUSE Tropomyosin alpha-1 chain	32495.3	NA	5	5	1	72	193	15.6	Tube3_SAbiotinIP_T_R1	6	P2191_Zelda_220722_P2191_MR_MH_Tube3_SAbiotinIP_T_R1_results_20220725_1313_peptides.txt
25131	Tpm1	E9Q454	E9Q454_MOUSE Tropomyosin alpha-1 chain	32900	NA	5	5	1	72	193	15.3	Tube3_SAbiotinIP_T_R1	6	P2191_Zelda_220722_P2191_MR_MH_Tube3_SAbiotinIP_T_R1_results_20220725_1313_peptides.txt
2514	Tpm1	F8WID5	F8WID5_MOUSE Tropomyosin alpha-1 chain	37412.8	NA	5	5	1	72	193	13.5	Tube3_SAbiotinIP_T_R1	6	P2191_Zelda_220722_P2191_MR_MH_Tube3_SAbiotinIP_T_R1_results_20220725_1313_peptides.txt
2515	Tpm1	G5E8R2	G5E8R2_MOUSE Tropomyosin 1, alpha, isoform CRA_k	28696.1	NA	5	5	1	72	193	17.7	Tube3_SAbiotinIP_T_R1	6	P2191_Zelda_220722_P2191_MR_MH_Tube3_SAbiotinIP_T_R1_results_20220725_1313_peptides.txt
2516	Tpm1	P58771	TPM1_MOUSE Tropomyosin alpha-1 chain	32680.6	NA	5	5	1	72	193	15.4	Tube3_SAbiotinIP_T_R1	6	P2191_Zelda_220722_P2191_MR_MH_Tube3_SAbiotinIP_T_R1_results_20220725_1313_peptides.txt
2517	Tpm1	P58771-2	TPM1_MOUSE Isoform 2 of Tropomyosin alpha-1 chain	32708.6	NA	5	5	1	72	193	15.4	Tube3_SAbiotinIP_T_R1	6	P2191_Zelda_220722_P2191_MR_MH_Tube3_SAbiotinIP_T_R1_results_20220725_1313_peptides.txt
2518	Tpm1	Q8BP43	Q8BP43_MOUSE Tropomyosin 1, alpha, isoform CRA_c	32819.8	NA	5	5	1	72	193	15.4	Tube3_SAbiotinIP_T_R1	6	P2191_Zelda_220722_P2191_MR_MH_Tube3_SAbiotinIP_T_R1_results_20220725_1313_peptides.txt
2519	Tpm1	Q8BSH3	Q8BSH3_MOUSE Tropomyosin alpha-1 chain	32698.6	NA	5	5	1	72	193	15.4	Tube3_SAbiotinIP_T_R1	6	P2191_Zelda_220722_P2191_MR_MH_Tube3_SAbiotinIP_T_R1_results_20220725_1313_peptides.txt
3201	Phb2	O35129	PHB2_MOUSE Prohibitin-2	33296.4	5.7203	5	4	4	54	144	14	Tube3_SAbiotinIP_T_R1	6	P2191_Zelda_220722_P2191_MR_MH_Tube3_SAbiotinIP_T_R1_results_20220725_1313_peptides.txt
3202	Phb2	Q3V235	Q3V235_MOUSE Prohibitin 2	33296.4	5.7203	5	4	4	54	144	14	Tube3_SAbiotinIP_T_R1	6	P2191_Zelda_220722_P2191_MR_MH_Tube3_SAbiotinIP_T_R1_results_20220725_1313_peptides.txt
35111	Tuba1b	P05213	TBA1B_MOUSE Tubulin alpha-1B chain	50151.6	6.48262	5	5	5	94	270	11.7	Tube3_SAbiotinIP_T_R1	6	P2191_Zelda_220722_P2191_MR_MH_Tube3_SAbiotinIP_T_R1_results_20220725_1313_peptides.txt
3512	Tuba1a	P68369	TBA1A_MOUSE Tubulin alpha-1A chain	50135.6	6.48262	5	5	5	94	270	11.7	Tube3_SAbiotinIP_T_R1	6	P2191_Zelda_220722_P2191_MR_MH_Tube3_SAbiotinIP_T_R1_results_20220725_1313_peptides.txt
3971	Akr1b7	P21300	ALD1_MOUSE Aldose reductase-related protein 1	35988.4	NA	5	5	2	44	170	11.4	Tube3_SAbiotinIP_T_R1	6	P2191_Zelda_220722_P2191_MR_MH_Tube3_SAbiotinIP_T_R1_results_20220725_1313_peptides.txt
3972	Akr1b7	Q5M9J9	Q5M9J9_MOUSE Aldo-keto reductase family 1, member B7	35988.4	NA	5	5	2	44	170	11.4	Tube3_SAbiotinIP_T_R1	6	P2191_Zelda_220722_P2191_MR_MH_Tube3_SAbiotinIP_T_R1_results_20220725_1313_peptides.txt
4301	Aldh2	P47738	ALDH2_MOUSE Aldehyde dehydrogenase, mitochondrial	56537.5	5.40574	5	5	5	70	240	11.5	Tube3_SAbiotinIP_T_R1	6	P2191_Zelda_220722_P2191_MR_MH_Tube3_SAbiotinIP_T_R1_results_20220725_1313_peptides.txt
4302	Aldh2	Q544B1	Q544B1_MOUSE Aldehyde dehydrogenase 2, mitochondrial, isoform CRA_b	56537.5	5.40574	5	5	5	70	240	11.5	Tube3_SAbiotinIP_T_R1	6	P2191_Zelda_220722_P2191_MR_MH_Tube3_SAbiotinIP_T_R1_results_20220725_1313_peptides.txt
46111	Ywhae	P62259	1433E_MOUSE 14-3-3 protein epsilon	29173.9	5.66902	5	5	3	52	196	21.1	Tube3_SAbiotinIP_T_R1	6	P2191_Zelda_220722_P2191_MR_MH_Tube3_SAbiotinIP_T_R1_results_20220725_1313_peptides.txt
4612	Ywhae	Q5SS40	Q5SS40_MOUSE 14-3-3 protein epsilon	29173.9	5.66902	5	5	3	52	196	21.1	Tube3_SAbiotinIP_T_R1	6	P2191_Zelda_220722_P2191_MR_MH_Tube3_SAbiotinIP_T_R1_results_20220725_1313_peptides.txt
4751	Ybx1	P62960	YBOX1_MOUSE Nuclease-sensitive element-binding protein 1	35730	5.49264	5	4	4	97	239	28.8	Tube3_SAbiotinIP_T_R1	6	P2191_Zelda_220722_P2191_MR_MH_Tube3_SAbiotinIP_T_R1_results_20220725_1313_peptides.txt
4752	Ybx1	Q3UBT1	Q3UBT1_MOUSE Nuclease-sensitive element-binding protein 1	35730	5.49264	5	4	4	97	239	28.8	Tube3_SAbiotinIP_T_R1	6	P2191_Zelda_220722_P2191_MR_MH_Tube3_SAbiotinIP_T_R1_results_20220725_1313_peptides.txt
5361	Tmem173	Q3TBT3	STING_MOUSE Stimulator of interferon genes protein	42829.9	5.24621	5	5	4	62	196	12.1	Tube3_SAbiotinIP_T_R1	6	P2191_Zelda_220722_P2191_MR_MH_Tube3_SAbiotinIP_T_R1_results_20220725_1313_peptides.txt
5362	Tmem173	Q3TBT3-2	STING_MOUSE Isoform 2 of Stimulator of interferon genes protein	48151.2	5.24621	5	5	4	62	196	10.7	Tube3_SAbiotinIP_T_R1	6	P2191_Zelda_220722_P2191_MR_MH_Tube3_SAbiotinIP_T_R1_results_20220725_1313_peptides.txt
5363	Tmem173	Q3TBT3-3	STING_MOUSE Isoform 3 of Stimulator of interferon genes protein	38036.2	5.24621	5	5	4	62	196	13.6	Tube3_SAbiotinIP_T_R1	6	P2191_Zelda_220722_P2191_MR_MH_Tube3_SAbiotinIP_T_R1_results_20220725_1313_peptides.txt
5401	Fam45a	Q3TH34	Q3TH34_MOUSE Protein FAM45A	26595.7	4.92555	5	3	3	51	131	14.3	Tube3_SAbiotinIP_T_R1	6	P2191_Zelda_220722_P2191_MR_MH_Tube3_SAbiotinIP_T_R1_results_20220725_1313_peptides.txt
5402	Fam45a	Q9D8N2	FA45A_MOUSE Protein FAM45A	40420.9	4.92555	5	3	3	51	131	9.5	Tube3_SAbiotinIP_T_R1	6	P2191_Zelda_220722_P2191_MR_MH_Tube3_SAbiotinIP_T_R1_results_20220725_1313_peptides.txt
5551	Ddx17	Q3U741	Q3U741_MOUSE DEAD (Asp-Glu-Ala-Asp) box polypeptide 17, isoform CRA_a	72584.7	4.92762	5	4	1	42	148	7	Tube3_SAbiotinIP_T_R1	6	P2191_Zelda_220722_P2191_MR_MH_Tube3_SAbiotinIP_T_R1_results_20220725_1313_peptides.txt
5552	Ddx17	Q501J6	DDX17_MOUSE Probable ATP-dependent RNA helicase DDX17	72399.5	4.92762	5	4	1	42	148	7.1	Tube3_SAbiotinIP_T_R1	6	P2191_Zelda_220722_P2191_MR_MH_Tube3_SAbiotinIP_T_R1_results_20220725_1313_peptides.txt
5631	Rfc4	Q3UI84	Q3UI84_MOUSE Replication factor C subunit 4	40918.1	5.65975	5	5	4	69	194	13.5	Tube3_SAbiotinIP_T_R1	6	P2191_Zelda_220722_P2191_MR_MH_Tube3_SAbiotinIP_T_R1_results_20220725_1313_peptides.txt
5632	Rfc4	Q99J62	RFC4_MOUSE Replication factor C subunit 4	39866.8	5.65975	5	5	4	69	194	13.7	Tube3_SAbiotinIP_T_R1	6	P2191_Zelda_220722_P2191_MR_MH_Tube3_SAbiotinIP_T_R1_results_20220725_1313_peptides.txt
5671	Actr3	Q3ULF7	Q3ULF7_MOUSE Actin-related protein 3	47357.2	5.26052	5	4	4	74	159	10	Tube3_SAbiotinIP_T_R1	6	P2191_Zelda_220722_P2191_MR_MH_Tube3_SAbiotinIP_T_R1_results_20220725_1313_peptides.txt
5672	Actr3	Q99JY9	ARP3_MOUSE Actin-related protein 3	47357.2	5.26052	5	4	4	74	159	10	Tube3_SAbiotinIP_T_R1	6	P2191_Zelda_220722_P2191_MR_MH_Tube3_SAbiotinIP_T_R1_results_20220725_1313_peptides.txt
5701	Hdgfrp2	Q3UMU9	HDGR2_MOUSE Hepatoma-derived growth factor-related protein 2	74290.7	5.85563	5	5	4	56	211	6.7	Tube3_SAbiotinIP_T_R1	6	P2191_Zelda_220722_P2191_MR_MH_Tube3_SAbiotinIP_T_R1_results_20220725_1313_peptides.txt
5702	Hdgfrp2	Q3UMU9-2	HDGR2_MOUSE Isoform 2 of Hepatoma-derived growth factor-related protein 2	74075.4	5.85563	5	5	4	56	211	6.7	Tube3_SAbiotinIP_T_R1	6	P2191_Zelda_220722_P2191_MR_MH_Tube3_SAbiotinIP_T_R1_results_20220725_1313_peptides.txt
5703	Hdgfrp2	Q3UMU9-3	HDGR2_MOUSE Isoform 3 of Hepatoma-derived growth factor-related protein 2	75245.7	5.85563	5	5	4	56	211	6.6	Tube3_SAbiotinIP_T_R1	6	P2191_Zelda_220722_P2191_MR_MH_Tube3_SAbiotinIP_T_R1_results_20220725_1313_peptides.txt
5704	Hdgfrp2	Q3UMU9-4	HDGR2_MOUSE Isoform 4 of Hepatoma-derived growth factor-related protein 2	68530.5	5.85563	5	5	4	56	211	7.3	Tube3_SAbiotinIP_T_R1	6	P2191_Zelda_220722_P2191_MR_MH_Tube3_SAbiotinIP_T_R1_results_20220725_1313_peptides.txt
5741	Fdps	Q4FJN9	Q4FJN9_MOUSE Farnesyl pyrophosphate synthase	40581.5	6.33686	5	5	5	56	218	16.1	Tube3_SAbiotinIP_T_R1	6	P2191_Zelda_220722_P2191_MR_MH_Tube3_SAbiotinIP_T_R1_results_20220725_1313_peptides.txt
5742	Fdps	Q920E5	FPPS_MOUSE Farnesyl pyrophosphate synthase	40581.5	6.33686	5	5	5	56	218	16.1	Tube3_SAbiotinIP_T_R1	6	P2191_Zelda_220722_P2191_MR_MH_Tube3_SAbiotinIP_T_R1_results_20220725_1313_peptides.txt
5791	Eif3g	Q544H0	Q544H0_MOUSE Eukaryotic translation initiation factor 3 subunit G	35638	6.33175	5	5	5	55	192	18.1	Tube3_SAbiotinIP_T_R1	6	P2191_Zelda_220722_P2191_MR_MH_Tube3_SAbiotinIP_T_R1_results_20220725_1313_peptides.txt
5792	Eif3g	Q9Z1D1	EIF3G_MOUSE Eukaryotic translation initiation factor 3 subunit G	35638	6.33175	5	5	5	55	192	18.1	Tube3_SAbiotinIP_T_R1	6	P2191_Zelda_220722_P2191_MR_MH_Tube3_SAbiotinIP_T_R1_results_20220725_1313_peptides.txt
6281	Brd2	Q7JJ13	BRD2_MOUSE Bromodomain-containing protein 2	88066.9	5.39643	5	5	5	54	210	7.3	Tube3_SAbiotinIP_T_R1	6	P2191_Zelda_220722_P2191_MR_MH_Tube3_SAbiotinIP_T_R1_results_20220725_1313_peptides.txt
6282	Brd2	Q7JJ13-2	BRD2_MOUSE Isoform 2 of Bromodomain-containing protein 2	83271.3	5.39643	5	5	5	54	210	7.7	Tube3_SAbiotinIP_T_R1	6	P2191_Zelda_220722_P2191_MR_MH_Tube3_SAbiotinIP_T_R1_results_20220725_1313_peptides.txt
6283	Brd2	U3KLT0	U3KLT0_MOUSE Bromodomain-containing protein 2	45219	5.39643	5	5	5	54	210	14.3	Tube3_SAbiotinIP_T_R1	6	P2191_Zelda_220722_P2191_MR_MH_Tube3_SAbiotinIP_T_R1_results_20220725_1313_peptides.txt
6631	Camk1d	Q8BW96	KCC1D_MOUSE Calcium/calmodulin-dependent protein kinase type 1D	42918.8	5.25905	5	5	4	48	154	13.2	Tube3_SAbiotinIP_T_R1	6	P2191_Zelda_220722_P2191_MR_MH_Tube3_SAbiotinIP_T_R1_results_20220725_1313_peptides.txt
6632	Camk1d	Q8BW96-2	KCC1D_MOUSE Isoform 2 of Calcium/calmodulin-dependent protein kinase type 1D	41109.9	5.25905	5	5	4	48	154	14	Tube3_SAbiotinIP_T_R1	6	P2191_Zelda_220722_P2191_MR_MH_Tube3_SAbiotinIP_T_R1_results_20220725_1313_peptides.txt
6633	Camk1d	Q8BW96-3	KCC1D_MOUSE Isoform 3 of Calcium/calmodulin-dependent protein kinase type 1D	42135	5.25905	5	5	4	48	154	13.5	Tube3_SAbiotinIP_T_R1	6	P2191_Zelda_220722_P2191_MR_MH_Tube3_SAbiotinIP_T_R1_results_20220725_1313_peptides.txt
8141	Sae1	Q9R1T2	SAE1_MOUSE SUMO-activating enzyme subunit 1	38620.1	5.52207	5	5	5	44	181	19.9	Tube3_SAbiotinIP_T_R1	6	P2191_Zelda_220722_P2191_MR_MH_Tube3_SAbiotinIP_T_R1_results_20220725_1313_peptides.txt
8142	Sae1	Q9R1T2-2	SAE1_MOUSE Isoform 2 of SUMO-activating enzyme subunit 1	36135.4	5.52207	5	5	5	44	181	21.3	Tube3_SAbiotinIP_T_R1	6	P2191_Zelda_220722_P2191_MR_MH_Tube3_SAbiotinIP_T_R1_results_20220725_1313_peptides.txt
7516	Gm8797	A0A0A6YW67	A0A0A6YW67_MOUSE MCG23377, isoform CRA_b	8728.02	5.90882	4	3	3	57	154	48.7	Tube3_SAbiotinIP_T_R1	6	P2191_Zelda_220722_P2191_MR_MH_Tube3_SAbiotinIP_T_R1_results_20220725_1313_peptides.txt
7531	Kxd1	E9Q4P0	E9Q4P0_MOUSE KxDL motif-containing protein 1 (Fragment)	22233.6	5.90882	4	3	3	57	154	19.6	Tube3_SAbiotinIP_T_R1	6	P2191_Zelda_220722_P2191_MR_MH_Tube3_SAbiotinIP_T_R1_results_20220725_1313_peptides.txt
755	Ubc	E9Q5F6	E9Q5F6_MOUSE Polyubiquitin-C (Fragment)	22592	5.90882	4	3	3	57	154	18.8	Tube3_SAbiotinIP_T_R1	6	P2191_Zelda_220722_P2191_MR_MH_Tube3_SAbiotinIP_T_R1_results_20220725_1313_peptides.txt
756	Uba52	E9Q9J0	E9Q9J0_MOUSE Ubiquitin-60S ribosomal protein L40 (Fragment)	10913.7	5.90882	4	3	3	57	154	39.2	Tube3_SAbiotinIP_T_R1	6	P2191_Zelda_220722_P2191_MR_MH_Tube3_SAbiotinIP_T_R1_results_20220725_1313_peptides.txt
758	Kxd1	E9QNP0	E9QNP0_MOUSE KxDL motif-containing protein 1	26856.2	5.90882	4	3	3	57	154	16.3	Tube3_SAbiotinIP_T_R1	6	P2191_Zelda_220722_P2191_MR_MH_Tube3_SAbiotinIP_T_R1_results_20220725_1313_peptides.txt
759	Gm7808	J3QK04	J3QK04_MOUSE MCG67952	14666.2	5.90882	4	3	3	57	154	29.5	Tube3_SAbiotinIP_T_R1	6	P2191_Zelda_220722_P2191_MR_MH_Tube3_SAbiotinIP_T_R1_results_20220725_1313_peptides.txt
7510	Ubb	P0CG49	UBB_MOUSE Polyubiquitin-B	34368.5	5.90882	4	3	3	57	154	12.4	Tube3_SAbiotinIP_T_R1	6	P2191_Zelda_220722_P2191_MR_MH_Tube3_SAbiotinIP_T_R1_results_20220725_1313_peptides.txt
75111	Ubc	P0CG50	UBC_MOUSE Polyubiquitin-C	82550.1	5.90882	4	3	3	57	154	5.2	Tube3_SAbiotinIP_T_R1	6	P2191_Zelda_220722_P2191_MR_MH_Tube3_SAbiotinIP_T_R1_results_20220725_1313_peptides.txt
7512	Rps27a	P62983	RS27A_MOUSE Ubiquitin-40S ribosomal protein S27a	17950.9	5.90882	4	3	3	57	154	24.2	Tube3_SAbiotinIP_T_R1	6	P2191_Zelda_220722_P2191_MR_MH_Tube3_SAbiotinIP_T_R1_results_20220725_1313_peptides.txt
7513	Uba52	P62984	RL40_MOUSE Ubiquitin-60S ribosomal protein L40	14728.3	5.90882	4	3	3	57	154	29.5	Tube3_SAbiotinIP_T_R1	6	P2191_Zelda_220722_P2191_MR_MH_Tube3_SAbiotinIP_T_R1_results_20220725_1313_peptides.txt
7514	Ubb	Q5SX22	Q5SX22_MOUSE Polyubiquitin-B (Fragment)	26619.7	5.90882	4	3	3	57	154	16	Tube3_SAbiotinIP_T_R1	6	P2191_Zelda_220722_P2191_MR_MH_Tube3_SAbiotinIP_T_R1_results_20220725_1313_peptides.txt
7515	Uba52	Q66JP1	Q66JP1_MOUSE MCG23116, isoform CRA_a	14728.3	5.90882	4	3	3	57	154	29.5	Tube3_SAbiotinIP_T_R1	6	P2191_Zelda_220722_P2191_MR_MH_Tube3_SAbiotinIP_T_R1_results_20220725_1313_peptides.txt
10411	Fam21	A0A0N4SV74	A0A0N4SV74_MOUSE WASH complex subunit FAM21 (Fragment)	98534.9	5.77196	4	4	4	73	183	4.7	Tube3_SAbiotinIP_T_R1	6	P2191_Zelda_220722_P2191_MR_MH_Tube3_SAbiotinIP_T_R1_results_20220725_1313_peptides.txt
10421	Fam21	Q6PGL7	FAM21_MOUSE WASH complex subunit FAM21	145311	5.77196	4	4	4	73	183	3.1	Tube3_SAbiotinIP_T_R1	6	P2191_Zelda_220722_P2191_MR_MH_Tube3_SAbiotinIP_T_R1_results_20220725_1313_peptides.txt
1043	Fam21	Q6PGL7-2	FAM21_MOUSE Isoform 2 of WASH complex subunit FAM21	136082	5.77196	4	4	4	73	183	3.4	Tube3_SAbiotinIP_T_R1	6	P2191_Zelda_220722_P2191_MR_MH_Tube3_SAbiotinIP_T_R1_results_20220725_1313_peptides.txt
1141	Acad8	A0A0R4J0P1	A0A0R4J0P1_MOUSE Acyl-Coenzyme A dehydrogenase family, member 8	45091.8	5.32848	4	4	4	76	238	13	Tube3_SAbiotinIP_T_R1	6	P2191_Zelda_220722_P2191_MR_MH_Tube3_SAbiotinIP_T_R1_results_20220725_1313_peptides.txt
1142	Acad8	D3YTT4	D3YTT4_MOUSE Isobutyryl-CoA dehydrogenase, mitochondrial	45075.8	5.32848	4	4	4	76	238	13	Tube3_SAbiotinIP_T_R1	6	P2191_Zelda_220722_P2191_MR_MH_Tube3_SAbiotinIP_T_R1_results_20220725_1313_peptides.txt
1143	Acad8	Q9D7B6	ACAD8_MOUSE Isobutyryl-CoA dehydrogenase, mitochondrial	45019.8	5.32848	4	4	4	76	238	13	Tube3_SAbiotinIP_T_R1	6	P2191_Zelda_220722_P2191_MR_MH_Tube3_SAbiotinIP_T_R1_results_20220725_1313_peptides.txt
1321	Bub3	A0A140LHA2	A0A140LHA2_MOUSE Mitotic checkpoint protein BUB3	36766.3	5.17833	4	4	4	58	157	13.5	Tube3_SAbiotinIP_T_R1	6	P2191_Zelda_220722_P2191_MR_MH_Tube3_SAbiotinIP_T_R1_results_20220725_1313_peptides.txt
1322	Bub3	Q9WVA3	BUB3_MOUSE Mitotic checkpoint protein BUB3	36954.5	5.17833	4	4	4	58	157	13.5	Tube3_SAbiotinIP_T_R1	6	P2191_Zelda_220722_P2191_MR_MH_Tube3_SAbiotinIP_T_R1_results_20220725_1313_peptides.txt
13413	Sirt2	A0A140LHL5	A0A140LHL5_MOUSE NAD-dependent protein deacetylase sirtuin-2	39425.3	5.65681	4	4	4	62	170	15.9	Tube3_SAbiotinIP_T_R1	6	P2191_Zelda_220722_P2191_MR_MH_Tube3_SAbiotinIP_T_R1_results_20220725_1313_peptides.txt
13423	Sirt2	Q8VDQ8	SIR2_MOUSE NAD-dependent protein deacetylase sirtuin-2	43256.3	5.65681	4	4	4	62	170	14.4	Tube3_SAbiotinIP_T_R1	6	P2191_Zelda_220722_P2191_MR_MH_Tube3_SAbiotinIP_T_R1_results_20220725_1313_peptides.txt
13431	Sirt2	Q8VDQ8-2	SIR2_MOUSE Isoform 2 of NAD-dependent protein deacetylase sirtuin-2	39553.5	5.65681	4	4	4	62	170	15.9	Tube3_SAbiotinIP_T_R1	6	P2191_Zelda_220722_P2191_MR_MH_Tube3_SAbiotinIP_T_R1_results_20220725_1313_peptides.txt
15311	Cdk11b	A2A9P6	A2A9P6_MOUSE Cyclin-dependent kinase 11B	87319.6	5.32885	4	4	3	50	154	4.5	Tube3_SAbiotinIP_T_R1	6	P2191_Zelda_220722_P2191_MR_MH_Tube3_SAbiotinIP_T_R1_results_20220725_1313_peptides.txt
15321	Cdk11b	P24788	CD11B_MOUSE Cyclin-dependent kinase 11B	91513.4	5.32885	4	4	3	50	154	4.3	Tube3_SAbiotinIP_T_R1	6	P2191_Zelda_220722_P2191_MR_MH_Tube3_SAbiotinIP_T_R1_results_20220725_1313_peptides.txt
1533	Cdk11b	P24788-2	CD11B_MOUSE Isoform 2 of Cyclin-dependent kinase 11B	49509.3	5.32885	4	4	3	50	154	7.7	Tube3_SAbiotinIP_T_R1	6	P2191_Zelda_220722_P2191_MR_MH_Tube3_SAbiotinIP_T_R1_results_20220725_1313_peptides.txt
15912	Eftud2	A2AH85	A2AH85_MOUSE 116 kDa U5 small nuclear ribonucleoprotein component	109492	5.43714	4	4	4	55	166	4.2	Tube3_SAbiotinIP_T_R1	6	P2191_Zelda_220722_P2191_MR_MH_Tube3_SAbiotinIP_T_R1_results_20220725_1313_peptides.txt
15922	Eftud2	G3UZ34	G3UZ34_MOUSE 116 kDa U5 small nuclear ribonucleoprotein component	108340	5.43714	4	4	4	55	166	4.3	Tube3_SAbiotinIP_T_R1	6	P2191_Zelda_220722_P2191_MR_MH_Tube3_SAbiotinIP_T_R1_results_20220725_1313_peptides.txt
15932	Eftud2	O08810	U5S1_MOUSE 116 kDa U5 small nuclear ribonucleoprotein component	109361	5.43714	4	4	4	55	166	4.2	Tube3_SAbiotinIP_T_R1	6	P2191_Zelda_220722_P2191_MR_MH_Tube3_SAbiotinIP_T_R1_results_20220725_1313_peptides.txt
1594	Eftud2	Q543F1	Q543F1_MOUSE 116 kDa U5 small nuclear ribonucleoprotein component	109361	5.43714	4	4	4	55	166	4.2	Tube3_SAbiotinIP_T_R1	6	P2191_Zelda_220722_P2191_MR_MH_Tube3_SAbiotinIP_T_R1_results_20220725_1313_peptides.txt
1741	Lgmn	A2RTI3	A2RTI3_MOUSE Legumain	49373	6.06477	4	3	2	78	124	6	Tube3_SAbiotinIP_T_R1	6	P2191_Zelda_220722_P2191_MR_MH_Tube3_SAbiotinIP_T_R1_results_20220725_1313_peptides.txt
1742	Lgmn	O89017	LGMN_MOUSE Legumain	49373	6.06477	4	3	2	78	124	6	Tube3_SAbiotinIP_T_R1	6	P2191_Zelda_220722_P2191_MR_MH_Tube3_SAbiotinIP_T_R1_results_20220725_1313_peptides.txt
17811	Hbbt1	A8DUK4	A8DUK4_MOUSE Beta-globin	15748.1	6.14808	4	4	4	70	236	34.5	Tube3_SAbiotinIP_T_R1	6	P2191_Zelda_220722_P2191_MR_MH_Tube3_SAbiotinIP_T_R1_results_20220725_1313_peptides.txt
17821	Hbb-bs	E9Q223	E9Q223_MOUSE Protein Hbb-bs (Fragment)	11083.5	6.14808	4	4	4	70	236	49	Tube3_SAbiotinIP_T_R1	6	P2191_Zelda_220722_P2191_MR_MH_Tube3_SAbiotinIP_T_R1_results_20220725_1313_peptides.txt
1791	Ywhag	A8IP69	A8IP69_MOUSE 14-3-3 protein gamma	28302.6	5.63886	4	4	1	52	145	17.3	Tube3_SAbiotinIP_T_R1	6	P2191_Zelda_220722_P2191_MR_MH_Tube3_SAbiotinIP_T_R1_results_20220725_1313_peptides.txt
1792	Ywhag	P61982	1433G_MOUSE 14-3-3 protein gamma	28302.6	5.63886	4	4	1	52	145	17.3	Tube3_SAbiotinIP_T_R1	6	P2191_Zelda_220722_P2191_MR_MH_Tube3_SAbiotinIP_T_R1_results_20220725_1313_peptides.txt
1911	Hist2h4	B2RTM0	B2RTM0_MOUSE Histone H4	11367.3	5.60367	4	4	3	62	178	40.4	Tube3_SAbiotinIP_T_R1	6	P2191_Zelda_220722_P2191_MR_MH_Tube3_SAbiotinIP_T_R1_results_20220725_1313_peptides.txt
1912	Hist1h4a	P62806	H4_MOUSE Histone H4	11367.3	5.60367	4	4	3	62	178	40.4	Tube3_SAbiotinIP_T_R1	6	P2191_Zelda_220722_P2191_MR_MH_Tube3_SAbiotinIP_T_R1_results_20220725_1313_peptides.txt
22512	Stk25	D3Z359	D3Z359_MOUSE Serine/threonine-protein kinase 25 (Fragment)	26353.2	5.54484	4	4	1	59	171	22.1	Tube3_SAbiotinIP_T_R1	6	P2191_Zelda_220722_P2191_MR_MH_Tube3_SAbiotinIP_T_R1_results_20220725_1313_peptides.txt
22522	Stk25	Q9Z2W1	STK25_MOUSE Serine/threonine-protein kinase 25	48157.8	5.54484	4	4	1	59	171	12.2	Tube3_SAbiotinIP_T_R1	6	P2191_Zelda_220722_P2191_MR_MH_Tube3_SAbiotinIP_T_R1_results_20220725_1313_peptides.txt
23812	Ifit3b	E9PV48	E9PV48_MOUSE Protein Ifit3b	47219.8	5.32077	4	4	3	58	158	8.4	Tube3_SAbiotinIP_T_R1	6	P2191_Zelda_220722_P2191_MR_MH_Tube3_SAbiotinIP_T_R1_results_20220725_1313_peptides.txt
23822	Ifit3	Q5FW82	Q5FW82_MOUSE Interferon-induced protein with tetratricopeptide repeats 3	47222.7	5.32077	4	4	3	58	158	8.4	Tube3_SAbiotinIP_T_R1	6	P2191_Zelda_220722_P2191_MR_MH_Tube3_SAbiotinIP_T_R1_results_20220725_1313_peptides.txt
2383	Ifit3	Q64345	IFIT3_MOUSE Interferon-induced protein with tetratricopeptide repeats 3	47222.7	5.32077	4	4	3	58	158	8.4	Tube3_SAbiotinIP_T_R1	6	P2191_Zelda_220722_P2191_MR_MH_Tube3_SAbiotinIP_T_R1_results_20220725_1313_peptides.txt
28011	Sash1	F8VQK5	F8VQK5_MOUSE SAM and SH3 domain-containing protein 1	135621	5.35107	4	4	4	61	172	4.5	Tube3_SAbiotinIP_T_R1	6	P2191_Zelda_220722_P2191_MR_MH_Tube3_SAbiotinIP_T_R1_results_20220725_1313_peptides.txt
28021	Sash1	P59808	SASH1_MOUSE SAM and SH3 domain-containing protein 1	135591	5.35107	4	4	4	61	172	4.5	Tube3_SAbiotinIP_T_R1	6	P2191_Zelda_220722_P2191_MR_MH_Tube3_SAbiotinIP_T_R1_results_20220725_1313_peptides.txt
2961	Gm28062	G3XA10	G3XA10_MOUSE Heterogeneous nuclear ribonucleoprotein U, isoform CRA_b	86805.5	5.9355	4	4	4	56	130	5.9	Tube3_SAbiotinIP_T_R1	6	P2191_Zelda_220722_P2191_MR_MH_Tube3_SAbiotinIP_T_R1_results_20220725_1313_peptides.txt
2962	Hnrnpu	Q8VEK3	HNRPU_MOUSE Heterogeneous nuclear ribonucleoprotein U	87917.7	5.9355	4	4	4	56	130	5.9	Tube3_SAbiotinIP_T_R1	6	P2191_Zelda_220722_P2191_MR_MH_Tube3_SAbiotinIP_T_R1_results_20220725_1313_peptides.txt
30111	Arhgef2	H3BJ40	H3BJ40_MOUSE Rho guanine nucleotide exchange factor 2	110204	5.2954	4	4	4	52	136	6.3	Tube3_SAbiotinIP_T_R1	6	P2191_Zelda_220722_P2191_MR_MH_Tube3_SAbiotinIP_T_R1_results_20220725_1313_peptides.txt
30121	Arhgef2	H3BJ45	H3BJ45_MOUSE Rho guanine nucleotide exchange factor 2	109989	5.2954	4	4	4	52	136	6.3	Tube3_SAbiotinIP_T_R1	6	P2191_Zelda_220722_P2191_MR_MH_Tube3_SAbiotinIP_T_R1_results_20220725_1313_peptides.txt
3013	Arhgef2	H3BJU7	H3BJU7_MOUSE Rho guanine nucleotide exchange factor 2	108587	5.2954	4	4	4	52	136	6.4	Tube3_SAbiotinIP_T_R1	6	P2191_Zelda_220722_P2191_MR_MH_Tube3_SAbiotinIP_T_R1_results_20220725_1313_peptides.txt
3014	Arhgef2	H3BJX8	H3BJX8_MOUSE Rho guanine nucleotide exchange factor 2	110048	5.2954	4	4	4	52	136	6.3	Tube3_SAbiotinIP_T_R1	6	P2191_Zelda_220722_P2191_MR_MH_Tube3_SAbiotinIP_T_R1_results_20220725_1313_peptides.txt
3015	Arhgef2	H3BKH9	H3BKH9_MOUSE Rho guanine nucleotide exchange factor 2	111818	5.2954	4	4	4	52	136	6.2	Tube3_SAbiotinIP_T_R1	6	P2191_Zelda_220722_P2191_MR_MH_Tube3_SAbiotinIP_T_R1_results_20220725_1313_peptides.txt
3016	Arhgef2	Q60875	ARHG2_MOUSE Rho guanine nucleotide exchange factor 2	111974	5.2954	4	4	4	52	136	6.2	Tube3_SAbiotinIP_T_R1	6	P2191_Zelda_220722_P2191_MR_MH_Tube3_SAbiotinIP_T_R1_results_20220725_1313_peptides.txt
3017	Arhgef2	Q60875-4	ARHG2_MOUSE Isoform 4 of Rho guanine nucleotide exchange factor 2	108744	5.2954	4	4	4	52	136	6.4	Tube3_SAbiotinIP_T_R1	6	P2191_Zelda_220722_P2191_MR_MH_Tube3_SAbiotinIP_T_R1_results_20220725_1313_peptides.txt
3018	Arhgef2	Q60875-5	ARHG2_MOUSE Isoform 5 of Rho guanine nucleotide exchange factor 2	108528	5.2954	4	4	4	52	136	6.4	Tube3_SAbiotinIP_T_R1	6	P2191_Zelda_220722_P2191_MR_MH_Tube3_SAbiotinIP_T_R1_results_20220725_1313_peptides.txt
39111	Hspa1b	P17879	HS71B_MOUSE Heat shock 70 kDa protein 1B	70176.3	4.88698	4	4	2	46	134	7.8	Tube3_SAbiotinIP_T_R1	6	P2191_Zelda_220722_P2191_MR_MH_Tube3_SAbiotinIP_T_R1_results_20220725_1313_peptides.txt
3912	Hspa1b	Q3TU85	Q3TU85_MOUSE Heat shock 70 kDa protein 1A	70079.2	4.88698	4	4	2	46	134	7.8	Tube3_SAbiotinIP_T_R1	6	P2191_Zelda_220722_P2191_MR_MH_Tube3_SAbiotinIP_T_R1_results_20220725_1313_peptides.txt
3913	Hspa1a	Q61696	HS71A_MOUSE Heat shock 70 kDa protein 1A	70079.2	4.88698	4	4	2	46	134	7.8	Tube3_SAbiotinIP_T_R1	6	P2191_Zelda_220722_P2191_MR_MH_Tube3_SAbiotinIP_T_R1_results_20220725_1313_peptides.txt
4081	Cebpb	P28033	CEBPB_MOUSE CCAAT/enhancer-binding protein beta	31445.8	5.55926	4	4	4	50	146	17.5	Tube3_SAbiotinIP_T_R1	6	P2191_Zelda_220722_P2191_MR_MH_Tube3_SAbiotinIP_T_R1_results_20220725_1313_peptides.txt
4082	Cebpb	P28033-3	CEBPB_MOUSE Isoform 2 of CCAAT/enhancer-binding protein beta	29133	5.55926	4	4	4	50	146	18.8	Tube3_SAbiotinIP_T_R1	6	P2191_Zelda_220722_P2191_MR_MH_Tube3_SAbiotinIP_T_R1_results_20220725_1313_peptides.txt
46411	Rps4x	P62702	RS4X_MOUSE 40S ribosomal protein S4, X isoform	29597.7	5.62805	4	4	4	66	169	14	Tube3_SAbiotinIP_T_R1	6	P2191_Zelda_220722_P2191_MR_MH_Tube3_SAbiotinIP_T_R1_results_20220725_1313_peptides.txt
4642	Rps4x	Q545X8	Q545X8_MOUSE 40S ribosomal protein S4	29597.7	5.62805	4	4	4	66	169	14	Tube3_SAbiotinIP_T_R1	6	P2191_Zelda_220722_P2191_MR_MH_Tube3_SAbiotinIP_T_R1_results_20220725_1313_peptides.txt
46711	Rps6	P62754	RS6_MOUSE 40S ribosomal protein S6	28680.6	5.47301	4	4	4	49	161	16.4	Tube3_SAbiotinIP_T_R1	6	P2191_Zelda_220722_P2191_MR_MH_Tube3_SAbiotinIP_T_R1_results_20220725_1313_peptides.txt
46721	Rps6	Q5BLK1	Q5BLK1_MOUSE 40S ribosomal protein S6	28680.6	5.47301	4	4	4	49	161	16.4	Tube3_SAbiotinIP_T_R1	6	P2191_Zelda_220722_P2191_MR_MH_Tube3_SAbiotinIP_T_R1_results_20220725_1313_peptides.txt
5071	Anp32e	P97822	AN32E_MOUSE Acidic leucine-rich nuclear phosphoprotein 32 family member E	29622.5	5.83486	4	4	4	67	161	12.6	Tube3_SAbiotinIP_T_R1	6	P2191_Zelda_220722_P2191_MR_MH_Tube3_SAbiotinIP_T_R1_results_20220725_1313_peptides.txt
5072	Anp32e	P97822-2	AN32E_MOUSE Isoform 2 of Acidic leucine-rich nuclear phosphoprotein 32 family member E	28244.9	5.83486	4	4	4	67	161	13.3	Tube3_SAbiotinIP_T_R1	6	P2191_Zelda_220722_P2191_MR_MH_Tube3_SAbiotinIP_T_R1_results_20220725_1313_peptides.txt
5261	Cdk6	Q0VBK8	Q0VBK8_MOUSE Cyclin-dependent kinase 6	37028.4	5.43916	4	4	4	82	184	14.1	Tube3_SAbiotinIP_T_R1	6	P2191_Zelda_220722_P2191_MR_MH_Tube3_SAbiotinIP_T_R1_results_20220725_1313_peptides.txt
5262	Cdk6	Q64261	CDK6_MOUSE Cyclin-dependent kinase 6	37028.4	5.43916	4	4	4	82	184	14.1	Tube3_SAbiotinIP_T_R1	6	P2191_Zelda_220722_P2191_MR_MH_Tube3_SAbiotinIP_T_R1_results_20220725_1313_peptides.txt
5291	U2af1	Q14C24	Q14C24_MOUSE MCG14259, isoform CRA_a	27815	5.8701	4	3	3	82	138	12.5	Tube3_SAbiotinIP_T_R1	6	P2191_Zelda_220722_P2191_MR_MH_Tube3_SAbiotinIP_T_R1_results_20220725_1313_peptides.txt
5292	U2af1	Q9D883	U2AF1_MOUSE Splicing factor U2AF 35 kDa subunit	27815	5.8701	4	3	3	82	138	12.5	Tube3_SAbiotinIP_T_R1	6	P2191_Zelda_220722_P2191_MR_MH_Tube3_SAbiotinIP_T_R1_results_20220725_1313_peptides.txt
5371	Eci2	Q3TCD4	Q3TCD4_MOUSE Enoyl-CoA delta isomerase 2, mitochondrial	41779.9	5.16085	4	4	4	53	180	13.2	Tube3_SAbiotinIP_T_R1	6	P2191_Zelda_220722_P2191_MR_MH_Tube3_SAbiotinIP_T_R1_results_20220725_1313_peptides.txt
5372	Eci2	Q9WUR2	ECI2_MOUSE Enoyl-CoA delta isomerase 2, mitochondrial	43267.7	5.16085	4	4	4	53	180	12.8	Tube3_SAbiotinIP_T_R1	6	P2191_Zelda_220722_P2191_MR_MH_Tube3_SAbiotinIP_T_R1_results_20220725_1313_peptides.txt
5373	Eci2	Q9WUR2-2	ECI2_MOUSE Isoform 2 of Enoyl-CoA delta isomerase 2, mitochondrial	39503.2	5.16085	4	4	4	53	180	13.9	Tube3_SAbiotinIP_T_R1	6	P2191_Zelda_220722_P2191_MR_MH_Tube3_SAbiotinIP_T_R1_results_20220725_1313_peptides.txt
5381	Fam175b	Q3TCJ1	F175B_MOUSE BRISC complex subunit Abro1	46942.8	5.08436	4	4	4	46	149	10.6	Tube3_SAbiotinIP_T_R1	6	P2191_Zelda_220722_P2191_MR_MH_Tube3_SAbiotinIP_T_R1_results_20220725_1313_peptides.txt
5382	Fam175b	Z4YJY0	Z4YJY0_MOUSE BRISC complex subunit Abro1	47933	5.08436	4	4	4	46	149	10.4	Tube3_SAbiotinIP_T_R1	6	P2191_Zelda_220722_P2191_MR_MH_Tube3_SAbiotinIP_T_R1_results_20220725_1313_peptides.txt
5391	Hp1bp3	Q3TEA8	HP1B3_MOUSE Heterochromatin protein 1-binding protein 3	60866.6	4.77257	4	4	3	42	128	8.5	Tube3_SAbiotinIP_T_R1	6	P2191_Zelda_220722_P2191_MR_MH_Tube3_SAbiotinIP_T_R1_results_20220725_1313_peptides.txt
5392	Hp1bp3	Q3TEA8-2	HP1B3_MOUSE Isoform 2 of Heterochromatin protein 1-binding protein 3	59548.3	4.77257	4	4	3	42	128	8.7	Tube3_SAbiotinIP_T_R1	6	P2191_Zelda_220722_P2191_MR_MH_Tube3_SAbiotinIP_T_R1_results_20220725_1313_peptides.txt
5393	Hp1bp3	Q3TEA8-3	HP1B3_MOUSE Isoform 3 of Heterochromatin protein 1-binding protein 3	56841	4.77257	4	4	3	42	128	9.1	Tube3_SAbiotinIP_T_R1	6	P2191_Zelda_220722_P2191_MR_MH_Tube3_SAbiotinIP_T_R1_results_20220725_1313_peptides.txt
5394	Hp1bp3	Z4YKA3	Z4YKA3_MOUSE Heterochromatin protein 1-binding protein 3	56824.9	4.77257	4	4	3	42	128	9.1	Tube3_SAbiotinIP_T_R1	6	P2191_Zelda_220722_P2191_MR_MH_Tube3_SAbiotinIP_T_R1_results_20220725_1313_peptides.txt
5395	Hp1bp3	Z4YKB8	Z4YKB8_MOUSE Heterochromatin protein 1-binding protein 3	60850.5	4.77257	4	4	3	42	128	8.5	Tube3_SAbiotinIP_T_R1	6	P2191_Zelda_220722_P2191_MR_MH_Tube3_SAbiotinIP_T_R1_results_20220725_1313_peptides.txt
5461	Vps35	Q3TRJ1	Q3TRJ1_MOUSE Vacuolar protein sorting 35, isoform CRA_a	91713	5.13817	4	4	4	63	144	6.8	Tube3_SAbiotinIP_T_R1	6	P2191_Zelda_220722_P2191_MR_MH_Tube3_SAbiotinIP_T_R1_results_20220725_1313_peptides.txt
5462	Vps35	Q9EQH3	VPS35_MOUSE Vacuolar protein sorting-associated protein 35	91713	5.13817	4	4	4	63	144	6.8	Tube3_SAbiotinIP_T_R1	6	P2191_Zelda_220722_P2191_MR_MH_Tube3_SAbiotinIP_T_R1_results_20220725_1313_peptides.txt
5541	Psat1	Q3U6K9	Q3U6K9_MOUSE Phosphoserine aminotransferase	40176.3	5.16596	4	4	4	57	160	12	Tube3_SAbiotinIP_T_R1	6	P2191_Zelda_220722_P2191_MR_MH_Tube3_SAbiotinIP_T_R1_results_20220725_1313_peptides.txt
5542	Psat1	Q543K5	Q543K5_MOUSE Phosphoserine aminotransferase	40472.6	5.16596	4	4	4	57	160	11.9	Tube3_SAbiotinIP_T_R1	6	P2191_Zelda_220722_P2191_MR_MH_Tube3_SAbiotinIP_T_R1_results_20220725_1313_peptides.txt
5543	Psat1	Q99K85	SERC_MOUSE Phosphoserine aminotransferase	40472.6	5.16596	4	4	4	57	160	11.9	Tube3_SAbiotinIP_T_R1	6	P2191_Zelda_220722_P2191_MR_MH_Tube3_SAbiotinIP_T_R1_results_20220725_1313_peptides.txt
5851	Rfc5	Q5HZI8	Q5HZI8_MOUSE MCG8761	38096.2	5.28643	4	4	4	58	183	16.2	Tube3_SAbiotinIP_T_R1	6	P2191_Zelda_220722_P2191_MR_MH_Tube3_SAbiotinIP_T_R1_results_20220725_1313_peptides.txt
5852	Rfc5	Q9D0F6	RFC5_MOUSE Replication factor C subunit 5	38096.2	5.28643	4	4	4	58	183	16.2	Tube3_SAbiotinIP_T_R1	6	P2191_Zelda_220722_P2191_MR_MH_Tube3_SAbiotinIP_T_R1_results_20220725_1313_peptides.txt
5861	Eif3h	Q5M9L0	Q5M9L0_MOUSE Eukaryotic translation initiation factor 3 subunit H	39832.2	5.93147	4	4	3	129	291	11.9	Tube3_SAbiotinIP_T_R1	6	P2191_Zelda_220722_P2191_MR_MH_Tube3_SAbiotinIP_T_R1_results_20220725_1313_peptides.txt
5862	Eif3h	Q91WK2	EIF3H_MOUSE Eukaryotic translation initiation factor 3 subunit H	39832.2	5.93147	4	4	3	129	291	11.9	Tube3_SAbiotinIP_T_R1	6	P2191_Zelda_220722_P2191_MR_MH_Tube3_SAbiotinIP_T_R1_results_20220725_1313_peptides.txt
6121	Btf3	Q64152	BTF3_MOUSE Transcription factor BTF3	22030.8	5.89964	4	4	3	37	117	19	Tube3_SAbiotinIP_T_R1	6	P2191_Zelda_220722_P2191_MR_MH_Tube3_SAbiotinIP_T_R1_results_20220725_1313_peptides.txt
6122	Btf3	Q64152-2	BTF3_MOUSE Isoform 2 of Transcription factor BTF3	17699	5.89964	4	4	3	37	117	23.9	Tube3_SAbiotinIP_T_R1	6	P2191_Zelda_220722_P2191_MR_MH_Tube3_SAbiotinIP_T_R1_results_20220725_1313_peptides.txt
6261	Asah1	Q78P93	Q78P93_MOUSE Acid ceramidase	44669.6	5.54517	4	4	4	54	146	7.6	Tube3_SAbiotinIP_T_R1	6	P2191_Zelda_220722_P2191_MR_MH_Tube3_SAbiotinIP_T_R1_results_20220725_1313_peptides.txt
6262	Asah1	Q9WV54	ASAH1_MOUSE Acid ceramidase	44669.6	5.54517	4	4	4	54	146	7.6	Tube3_SAbiotinIP_T_R1	6	P2191_Zelda_220722_P2191_MR_MH_Tube3_SAbiotinIP_T_R1_results_20220725_1313_peptides.txt
6371	Pcyt1b	Q811Q9	PCY1B_MOUSE Choline-phosphate cytidylyltransferase B	41900.1	NA	4	4	1	51	157	13.8	Tube3_SAbiotinIP_T_R1	6	P2191_Zelda_220722_P2191_MR_MH_Tube3_SAbiotinIP_T_R1_results_20220725_1313_peptides.txt
6372	Pcyt1b	Q811Q9-2	PCY1B_MOUSE Isoform 2 of Choline-phosphate cytidylyltransferase B	38759.6	NA	4	4	1	51	157	15	Tube3_SAbiotinIP_T_R1	6	P2191_Zelda_220722_P2191_MR_MH_Tube3_SAbiotinIP_T_R1_results_20220725_1313_peptides.txt
7091	Sfxn3	Q91V61	SFXN3_MOUSE Sideroflexin-3	35406.2	5.14275	4	4	4	47	134	16.5	Tube3_SAbiotinIP_T_R1	6	P2191_Zelda_220722_P2191_MR_MH_Tube3_SAbiotinIP_T_R1_results_20220725_1313_peptides.txt
7092	Sfxn3	Q91V61-2	SFXN3_MOUSE Isoform 2 of Sideroflexin-3	31656	5.14275	4	4	4	47	134	18.3	Tube3_SAbiotinIP_T_R1	6	P2191_Zelda_220722_P2191_MR_MH_Tube3_SAbiotinIP_T_R1_results_20220725_1313_peptides.txt
7431	Dnaja3	Q99M87	DNJA3_MOUSE DnaJ homolog subfamily A member 3, mitochondrial	52443.5	5.13023	4	3	3	71	141	8.9	Tube3_SAbiotinIP_T_R1	6	P2191_Zelda_220722_P2191_MR_MH_Tube3_SAbiotinIP_T_R1_results_20220725_1313_peptides.txt
7432	Dnaja3	Q99M87-2	DNJA3_MOUSE Isoform 2 of DnaJ homolog subfamily A member 3, mitochondrial	49486.2	5.13023	4	3	3	71	141	9.5	Tube3_SAbiotinIP_T_R1	6	P2191_Zelda_220722_P2191_MR_MH_Tube3_SAbiotinIP_T_R1_results_20220725_1313_peptides.txt
7433	Dnaja3	Q99M87-3	DNJA3_MOUSE Isoform 3 of DnaJ homolog subfamily A member 3, mitochondrial	46847.1	5.13023	4	3	3	71	141	10	Tube3_SAbiotinIP_T_R1	6	P2191_Zelda_220722_P2191_MR_MH_Tube3_SAbiotinIP_T_R1_results_20220725_1313_peptides.txt
7881	Ppp1r12a	Q9DBR7	MYPT1_MOUSE Protein phosphatase 1 regulatory subunit 12A	114996	5.50119	4	4	4	61	206	5.6	Tube3_SAbiotinIP_T_R1	6	P2191_Zelda_220722_P2191_MR_MH_Tube3_SAbiotinIP_T_R1_results_20220725_1313_peptides.txt
7882	Ppp1r12a	Q9DBR7-2	MYPT1_MOUSE Isoform 2 of Protein phosphatase 1 regulatory subunit 12A	111809	5.50119	4	4	4	61	206	5.8	Tube3_SAbiotinIP_T_R1	6	P2191_Zelda_220722_P2191_MR_MH_Tube3_SAbiotinIP_T_R1_results_20220725_1313_peptides.txt
8171	Uchl5	Q9WUP7	UCHL5_MOUSE Ubiquitin carboxyl-terminal hydrolase isozyme L5	37616.9	5.71592	4	4	4	64	199	13.6	Tube3_SAbiotinIP_T_R1	6	P2191_Zelda_220722_P2191_MR_MH_Tube3_SAbiotinIP_T_R1_results_20220725_1313_peptides.txt
8172	Uchl5	Q9WUP7-2	UCHL5_MOUSE Isoform 2 of Ubiquitin carboxyl-terminal hydrolase isozyme L5	37487.8	5.71592	4	4	4	64	199	13.7	Tube3_SAbiotinIP_T_R1	6	P2191_Zelda_220722_P2191_MR_MH_Tube3_SAbiotinIP_T_R1_results_20220725_1313_peptides.txt
134	KRT86	###CONTAMINANT###O43790	KRT86_HUMAN Keratin, type II cuticular Hb6	53500.6	5.31823	3	3	3	42	103	6.2	Tube3_SAbiotinIP_T_R1	6	P2191_Zelda_220722_P2191_MR_MH_Tube3_SAbiotinIP_T_R1_results_20220725_1313_peptides.txt
177	KRT81	###CONTAMINANT###Q14533	KRT81_HUMAN Keratin, type II cuticular Hb1	54928.3	5.31823	3	3	3	42	103	5.9	Tube3_SAbiotinIP_T_R1	6	P2191_Zelda_220722_P2191_MR_MH_Tube3_SAbiotinIP_T_R1_results_20220725_1313_peptides.txt
8311	Ldah	A0A0F6AIX5	A0A0F6AIX5_MOUSE Lipid droplet-associated hydrolase	37357.9	5.56732	3	3	3	53	106	9.5	Tube3_SAbiotinIP_T_R1	6	P2191_Zelda_220722_P2191_MR_MH_Tube3_SAbiotinIP_T_R1_results_20220725_1313_peptides.txt
8321	Ldah	Q8BVA5	LDAH_MOUSE Lipid droplet-associated hydrolase	37374	5.56732	3	3	3	53	106	9.5	Tube3_SAbiotinIP_T_R1	6	P2191_Zelda_220722_P2191_MR_MH_Tube3_SAbiotinIP_T_R1_results_20220725_1313_peptides.txt
10811	Rab11fip5	A0A0N4SW73	A0A0N4SW73_MOUSE Rab11 family-interacting protein 5	139556	5.39482	3	3	3	107	173	3.2	Tube3_SAbiotinIP_T_R1	6	P2191_Zelda_220722_P2191_MR_MH_Tube3_SAbiotinIP_T_R1_results_20220725_1313_peptides.txt
10821	Rab11fip5	Q8R361	RFIP5_MOUSE Rab11 family-interacting protein 5	69552.9	5.39482	3	3	3	107	173	6.5	Tube3_SAbiotinIP_T_R1	6	P2191_Zelda_220722_P2191_MR_MH_Tube3_SAbiotinIP_T_R1_results_20220725_1313_peptides.txt
1361	Smarca2	A0A140LID0	A0A140LID0_MOUSE Probable global transcription activator SNF2L2 (Fragment)	31791.8	5.36293	3	3	1	54	109	12.3	Tube3_SAbiotinIP_T_R1	6	P2191_Zelda_220722_P2191_MR_MH_Tube3_SAbiotinIP_T_R1_results_20220725_1313_peptides.txt
1362	Smarca2	F2Z4A9	F2Z4A9_MOUSE Probable global transcription activator SNF2L2	180722	5.36293	3	3	1	54	109	2.1	Tube3_SAbiotinIP_T_R1	6	P2191_Zelda_220722_P2191_MR_MH_Tube3_SAbiotinIP_T_R1_results_20220725_1313_peptides.txt
1363	Smarca2	H3BJK2	H3BJK2_MOUSE Probable global transcription activator SNF2L2	174033	5.36293	3	3	1	54	109	2.2	Tube3_SAbiotinIP_T_R1	6	P2191_Zelda_220722_P2191_MR_MH_Tube3_SAbiotinIP_T_R1_results_20220725_1313_peptides.txt
1364	Smarca2	H3BLH0	H3BLH0_MOUSE Probable global transcription activator SNF2L2	182736	5.36293	3	3	1	54	109	2.1	Tube3_SAbiotinIP_T_R1	6	P2191_Zelda_220722_P2191_MR_MH_Tube3_SAbiotinIP_T_R1_results_20220725_1313_peptides.txt
1365	Smarca2	Q6DIC0	SMCA2_MOUSE Probable global transcription activator SNF2L2	180253	5.36293	3	3	1	54	109	2.1	Tube3_SAbiotinIP_T_R1	6	P2191_Zelda_220722_P2191_MR_MH_Tube3_SAbiotinIP_T_R1_results_20220725_1313_peptides.txt
14111	Rpl23a-ps3	A0A140T8M7	A0A140T8M7_MOUSE Protein Rpl23a-ps3	17698.1	5.51702	3	3	3	63	126	20.4	Tube3_SAbiotinIP_T_R1	6	P2191_Zelda_220722_P2191_MR_MH_Tube3_SAbiotinIP_T_R1_results_20220725_1313_peptides.txt
14121	Rpl23a	P62751	RL23A_MOUSE 60S ribosomal protein L23a	17695.1	5.51702	3	3	3	63	126	20.4	Tube3_SAbiotinIP_T_R1	6	P2191_Zelda_220722_P2191_MR_MH_Tube3_SAbiotinIP_T_R1_results_20220725_1313_peptides.txt
1413	Rpl23a	Q5M9M5	Q5M9M5_MOUSE 60S ribosomal protein L23a	17695.1	5.51702	3	3	3	63	126	20.4	Tube3_SAbiotinIP_T_R1	6	P2191_Zelda_220722_P2191_MR_MH_Tube3_SAbiotinIP_T_R1_results_20220725_1313_peptides.txt
16811	Pdcl	A2AVP3	A2AVP3_MOUSE Phosducin-like protein (Fragment)	22588.2	5.40464	3	3	3	73	151	14.4	Tube3_SAbiotinIP_T_R1	6	P2191_Zelda_220722_P2191_MR_MH_Tube3_SAbiotinIP_T_R1_results_20220725_1313_peptides.txt
1682	Pdcl	Q9DBX2	PHLP_MOUSE Phosducin-like protein	34406.7	5.40464	3	3	3	73	151	9.3	Tube3_SAbiotinIP_T_R1	6	P2191_Zelda_220722_P2191_MR_MH_Tube3_SAbiotinIP_T_R1_results_20220725_1313_peptides.txt
16911	Hnrnpr	A2AW41	A2AW41_MOUSE Protein Hnrnpr (Fragment)	30064.1	4.76107	3	3	2	42	106	11.4	Tube3_SAbiotinIP_T_R1	6	P2191_Zelda_220722_P2191_MR_MH_Tube3_SAbiotinIP_T_R1_results_20220725_1313_peptides.txt
16921	Hnrnpr	F7B5B5	F7B5B5_MOUSE Protein Hnrnpr	59626.5	4.76107	3	3	2	42	106	5.8	Tube3_SAbiotinIP_T_R1	6	P2191_Zelda_220722_P2191_MR_MH_Tube3_SAbiotinIP_T_R1_results_20220725_1313_peptides.txt
1693	Hnrnpr	Q8VHM5	Q8VHM5_MOUSE Heterogeneous nuclear ribonucleoprotein R	70888.1	4.76107	3	3	2	42	106	4.9	Tube3_SAbiotinIP_T_R1	6	P2191_Zelda_220722_P2191_MR_MH_Tube3_SAbiotinIP_T_R1_results_20220725_1313_peptides.txt
1731	Crkl	A2RS58	A2RS58_MOUSE Crk-like protein	33830	5.01348	3	3	3	66	134	13.5	Tube3_SAbiotinIP_T_R1	6	P2191_Zelda_220722_P2191_MR_MH_Tube3_SAbiotinIP_T_R1_results_20220725_1313_peptides.txt
1732	Crkl	P47941	CRKL_MOUSE Crk-like protein	33830	5.01348	3	3	3	66	134	13.5	Tube3_SAbiotinIP_T_R1	6	P2191_Zelda_220722_P2191_MR_MH_Tube3_SAbiotinIP_T_R1_results_20220725_1313_peptides.txt
19611	Flna	B7FAU9	B7FAU9_MOUSE Filamin, alpha	280501	5.21788	3	3	3	46	115	2	Tube3_SAbiotinIP_T_R1	6	P2191_Zelda_220722_P2191_MR_MH_Tube3_SAbiotinIP_T_R1_results_20220725_1313_peptides.txt
19621	Flna	B7FAV1	B7FAV1_MOUSE Filamin, alpha (Fragment)	274628	5.21788	3	3	3	46	115	2	Tube3_SAbiotinIP_T_R1	6	P2191_Zelda_220722_P2191_MR_MH_Tube3_SAbiotinIP_T_R1_results_20220725_1313_peptides.txt
19631	Flna	Q8BTM8	FLNA_MOUSE Filamin-A	281222	5.21788	3	3	3	46	115	2	Tube3_SAbiotinIP_T_R1	6	P2191_Zelda_220722_P2191_MR_MH_Tube3_SAbiotinIP_T_R1_results_20220725_1313_peptides.txt
2181	Gnb2	D3YZX3	D3YZX3_MOUSE Guanine nucleotide-binding protein G(I)/G(S)/G(T) subunit beta-2	32408.5	NA	3	3	0	51	114	10.4	Tube3_SAbiotinIP_T_R1	6	P2191_Zelda_220722_P2191_MR_MH_Tube3_SAbiotinIP_T_R1_results_20220725_1313_peptides.txt
2182	Gnb2	E9QKR0	E9QKR0_MOUSE Guanine nucleotide-binding protein G(I)/G(S)/G(T) subunit beta-2	41408.8	NA	3	3	0	51	114	8.1	Tube3_SAbiotinIP_T_R1	6	P2191_Zelda_220722_P2191_MR_MH_Tube3_SAbiotinIP_T_R1_results_20220725_1313_peptides.txt
2183	Gnb2	P62880	GBB2_MOUSE Guanine nucleotide-binding protein G(I)/G(S)/G(T) subunit beta-2	37331	NA	3	3	0	51	114	9.1	Tube3_SAbiotinIP_T_R1	6	P2191_Zelda_220722_P2191_MR_MH_Tube3_SAbiotinIP_T_R1_results_20220725_1313_peptides.txt
2184	Gnb2	Q3U9V4	Q3U9V4_MOUSE Guanine nucleotide binding protein, beta 2, isoform CRA_a	37331	NA	3	3	0	51	114	9.1	Tube3_SAbiotinIP_T_R1	6	P2191_Zelda_220722_P2191_MR_MH_Tube3_SAbiotinIP_T_R1_results_20220725_1313_peptides.txt
24211	Ldb3	E9PYJ9	E9PYJ9_MOUSE LIM domain-binding protein 3	72312.3	5.04014	3	3	2	56	124	6.3	Tube3_SAbiotinIP_T_R1	6	P2191_Zelda_220722_P2191_MR_MH_Tube3_SAbiotinIP_T_R1_results_20220725_1313_peptides.txt
2422	Ldb3	Q9JKS4-2	LDB3_MOUSE Isoform 2 of LIM domain-binding protein 3	72751.8	5.04014	3	3	2	56	124	6.3	Tube3_SAbiotinIP_T_R1	6	P2191_Zelda_220722_P2191_MR_MH_Tube3_SAbiotinIP_T_R1_results_20220725_1313_peptides.txt
2423	Ldb3	Q9JKS4-4	LDB3_MOUSE Isoform 4 of LIM domain-binding protein 3	67070.5	5.04014	3	3	2	56	124	6.9	Tube3_SAbiotinIP_T_R1	6	P2191_Zelda_220722_P2191_MR_MH_Tube3_SAbiotinIP_T_R1_results_20220725_1313_peptides.txt
2424	Ldb3	Q9JKS4-6	LDB3_MOUSE Isoform 6 of LIM domain-binding protein 3	31427.4	5.04014	3	3	2	56	124	14.9	Tube3_SAbiotinIP_T_R1	6	P2191_Zelda_220722_P2191_MR_MH_Tube3_SAbiotinIP_T_R1_results_20220725_1313_peptides.txt
2601	Scamp3	E9Q855	E9Q855_MOUSE Secretory carrier-associated membrane protein 3	34515.6	5.83097	3	3	3	52	126	12.3	Tube3_SAbiotinIP_T_R1	6	P2191_Zelda_220722_P2191_MR_MH_Tube3_SAbiotinIP_T_R1_results_20220725_1313_peptides.txt
2602	Scamp3	O35609	SCAM3_MOUSE Secretory carrier-associated membrane protein 3	38458.1	5.83097	3	3	3	52	126	11.1	Tube3_SAbiotinIP_T_R1	6	P2191_Zelda_220722_P2191_MR_MH_Tube3_SAbiotinIP_T_R1_results_20220725_1313_peptides.txt
2603	Scamp3	Q3UXS0	Q3UXS0_MOUSE Secretory carrier-associated membrane protein 3	38586.3	5.83097	3	3	3	52	126	11.1	Tube3_SAbiotinIP_T_R1	6	P2191_Zelda_220722_P2191_MR_MH_Tube3_SAbiotinIP_T_R1_results_20220725_1313_peptides.txt
2881	Fus	G3UXT7	G3UXT7_MOUSE RNA-binding protein FUS (Fragment)	13897.3	5.25673	3	3	3	48	102	29.8	Tube3_SAbiotinIP_T_R1	6	P2191_Zelda_220722_P2191_MR_MH_Tube3_SAbiotinIP_T_R1_results_20220725_1313_peptides.txt
2882	Fus	P56959	FUS_MOUSE RNA-binding protein FUS	52673.1	5.25673	3	3	3	48	102	7.5	Tube3_SAbiotinIP_T_R1	6	P2191_Zelda_220722_P2191_MR_MH_Tube3_SAbiotinIP_T_R1_results_20220725_1313_peptides.txt
2883	Fus	Q564D0	Q564D0_MOUSE Fusion, derived from t(12;16) malignant liposarcoma (Human), isoform CRA_a	52673.1	5.25673	3	3	3	48	102	7.5	Tube3_SAbiotinIP_T_R1	6	P2191_Zelda_220722_P2191_MR_MH_Tube3_SAbiotinIP_T_R1_results_20220725_1313_peptides.txt
2884	Fus	Q8CFQ9	Q8CFQ9_MOUSE Fusion, derived from t(1216) malignant liposarcoma (Human)	52602.1	5.25673	3	3	3	48	102	7.5	Tube3_SAbiotinIP_T_R1	6	P2191_Zelda_220722_P2191_MR_MH_Tube3_SAbiotinIP_T_R1_results_20220725_1313_peptides.txt
2981	Ppp6r3	G5E8R4	G5E8R4_MOUSE SAPS domain family, member 3, isoform CRA_c	97863.2	5.10822	3	3	3	43	110	3.7	Tube3_SAbiotinIP_T_R1	6	P2191_Zelda_220722_P2191_MR_MH_Tube3_SAbiotinIP_T_R1_results_20220725_1313_peptides.txt
2982	Ppp6r3	Q922D4	PP6R3_MOUSE Serine/threonine-protein phosphatase 6 regulatory subunit 3	94652.8	5.10822	3	3	3	43	110	3.8	Tube3_SAbiotinIP_T_R1	6	P2191_Zelda_220722_P2191_MR_MH_Tube3_SAbiotinIP_T_R1_results_20220725_1313_peptides.txt
2983	Ppp6r3	Q922D4-2	PP6R3_MOUSE Isoform 2 of Serine/threonine-protein phosphatase 6 regulatory subunit 3	92616.6	5.10822	3	3	3	43	110	3.9	Tube3_SAbiotinIP_T_R1	6	P2191_Zelda_220722_P2191_MR_MH_Tube3_SAbiotinIP_T_R1_results_20220725_1313_peptides.txt
4251	Akr1b1	P45376	ALDR_MOUSE Aldose reductase	35732.2	5.55193	3	3	3	43	101	9.1	Tube3_SAbiotinIP_T_R1	6	P2191_Zelda_220722_P2191_MR_MH_Tube3_SAbiotinIP_T_R1_results_20220725_1313_peptides.txt
4252	Akr1b3	Q3UDY1	Q3UDY1_MOUSE Aldose reductase	35732.2	5.55193	3	3	3	43	101	9.1	Tube3_SAbiotinIP_T_R1	6	P2191_Zelda_220722_P2191_MR_MH_Tube3_SAbiotinIP_T_R1_results_20220725_1313_peptides.txt
4421	Slc25a5	P51881	ADT2_MOUSE ADP/ATP translocase 2	32931.3	5.03155	3	3	3	71	122	10.7	Tube3_SAbiotinIP_T_R1	6	P2191_Zelda_220722_P2191_MR_MH_Tube3_SAbiotinIP_T_R1_results_20220725_1313_peptides.txt
4422	Slc25a5	Q545A2	Q545A2_MOUSE ADP/ATP translocase 2	32931.3	5.03155	3	3	3	71	122	10.7	Tube3_SAbiotinIP_T_R1	6	P2191_Zelda_220722_P2191_MR_MH_Tube3_SAbiotinIP_T_R1_results_20220725_1313_peptides.txt
4711	Gnb1	P62874	GBB1_MOUSE Guanine nucleotide-binding protein G(I)/G(S)/G(T) subunit beta-1	37377	NA	3	3	0	51	114	9.1	Tube3_SAbiotinIP_T_R1	6	P2191_Zelda_220722_P2191_MR_MH_Tube3_SAbiotinIP_T_R1_results_20220725_1313_peptides.txt
4712	Gnb1	Q3TQ70	Q3TQ70_MOUSE Beta1 subnuit of GTP-binding protein	37377	NA	3	3	0	51	114	9.1	Tube3_SAbiotinIP_T_R1	6	P2191_Zelda_220722_P2191_MR_MH_Tube3_SAbiotinIP_T_R1_results_20220725_1313_peptides.txt
4841	Phb	P67778	PHB_MOUSE Prohibitin	29820.1	5.08848	3	3	3	46	106	12.5	Tube3_SAbiotinIP_T_R1	6	P2191_Zelda_220722_P2191_MR_MH_Tube3_SAbiotinIP_T_R1_results_20220725_1313_peptides.txt
4842	Phb	Q5SQG5	Q5SQG5_MOUSE Prohibitin (Fragment)	22999.3	5.08848	3	3	3	46	106	16.3	Tube3_SAbiotinIP_T_R1	6	P2191_Zelda_220722_P2191_MR_MH_Tube3_SAbiotinIP_T_R1_results_20220725_1313_peptides.txt
4961	Naca	P70670	NACAM_MOUSE Nascent polypeptide-associated complex subunit alpha, muscle-specific form	220499	6.16596	3	2	2	93	150	1.2	Tube3_SAbiotinIP_T_R1	6	P2191_Zelda_220722_P2191_MR_MH_Tube3_SAbiotinIP_T_R1_results_20220725_1313_peptides.txt
4962	Naca	Q60817	NACA_MOUSE Nascent polypeptide-associated complex subunit alpha	23383.9	6.16596	3	2	2	93	150	12.5	Tube3_SAbiotinIP_T_R1	6	P2191_Zelda_220722_P2191_MR_MH_Tube3_SAbiotinIP_T_R1_results_20220725_1313_peptides.txt
5341	Scamp2	Q3TAL2	Q3TAL2_MOUSE Secretory carrier membrane protein 2	36464.7	5.44999	3	3	3	90	190	10.3	Tube3_SAbiotinIP_T_R1	6	P2191_Zelda_220722_P2191_MR_MH_Tube3_SAbiotinIP_T_R1_results_20220725_1313_peptides.txt
5342	Scamp2	Q9ERN0	SCAM2_MOUSE Secretory carrier-associated membrane protein 2	36464.7	5.44999	3	3	3	90	190	10.3	Tube3_SAbiotinIP_T_R1	6	P2191_Zelda_220722_P2191_MR_MH_Tube3_SAbiotinIP_T_R1_results_20220725_1313_peptides.txt
5491	Tor1a	Q3TV62	Q3TV62_MOUSE Torsin family 1, member A (Torsin A), isoform CRA_a	37829.9	5.29536	3	3	3	56	103	10.2	Tube3_SAbiotinIP_T_R1	6	P2191_Zelda_220722_P2191_MR_MH_Tube3_SAbiotinIP_T_R1_results_20220725_1313_peptides.txt
5492	Tor1a	Q9ER39	TOR1A_MOUSE Torsin-1A	37829.9	5.29536	3	3	3	56	103	10.2	Tube3_SAbiotinIP_T_R1	6	P2191_Zelda_220722_P2191_MR_MH_Tube3_SAbiotinIP_T_R1_results_20220725_1313_peptides.txt
5681	Gpd1l	Q3ULJ0	GPD1L_MOUSE Glycerol-3-phosphate dehydrogenase 1-like protein	38225.5	6.16521	3	3	2	53	108	10.5	Tube3_SAbiotinIP_T_R1	6	P2191_Zelda_220722_P2191_MR_MH_Tube3_SAbiotinIP_T_R1_results_20220725_1313_peptides.txt
5682	Gpd1l	Q3ULJ0-2	GPD1L_MOUSE Isoform 2 of Glycerol-3-phosphate dehydrogenase 1-like protein	34634.3	6.16521	3	3	2	53	108	11.5	Tube3_SAbiotinIP_T_R1	6	P2191_Zelda_220722_P2191_MR_MH_Tube3_SAbiotinIP_T_R1_results_20220725_1313_peptides.txt
5751	Eef1g	Q4FZK2	Q4FZK2_MOUSE Elongation factor 1-gamma	50060.8	5.29894	3	3	3	51	115	8.2	Tube3_SAbiotinIP_T_R1	6	P2191_Zelda_220722_P2191_MR_MH_Tube3_SAbiotinIP_T_R1_results_20220725_1313_peptides.txt
5752	Eef1g	Q9D8N0	EF1G_MOUSE Elongation factor 1-gamma	50060.8	5.29894	3	3	3	51	115	8.2	Tube3_SAbiotinIP_T_R1	6	P2191_Zelda_220722_P2191_MR_MH_Tube3_SAbiotinIP_T_R1_results_20220725_1313_peptides.txt
5801	Ctsz	Q545I6	Q545I6_MOUSE Cathepsin Z	33996.2	6.27869	3	3	3	50	122	10.7	Tube3_SAbiotinIP_T_R1	6	P2191_Zelda_220722_P2191_MR_MH_Tube3_SAbiotinIP_T_R1_results_20220725_1313_peptides.txt
5802	Ctsz	Q9WUU7	CATZ_MOUSE Cathepsin Z	33996.2	6.27869	3	3	3	50	122	10.7	Tube3_SAbiotinIP_T_R1	6	P2191_Zelda_220722_P2191_MR_MH_Tube3_SAbiotinIP_T_R1_results_20220725_1313_peptides.txt
6091	Pcbp2	Q61990	PCBP2_MOUSE Poly(rC)-binding protein 2	38221.7	5.48365	3	3	1	89	187	12.1	Tube3_SAbiotinIP_T_R1	6	P2191_Zelda_220722_P2191_MR_MH_Tube3_SAbiotinIP_T_R1_results_20220725_1313_peptides.txt
6092	Pcbp2	Q61990-2	PCBP2_MOUSE Isoform 2 of Poly(rC)-binding protein 2	34917.1	5.48365	3	3	1	89	187	13.3	Tube3_SAbiotinIP_T_R1	6	P2191_Zelda_220722_P2191_MR_MH_Tube3_SAbiotinIP_T_R1_results_20220725_1313_peptides.txt
6093	Pcbp2	Q61990-3	PCBP2_MOUSE Isoform 3 of Poly(rC)-binding protein 2	36801.1	5.48365	3	3	1	89	187	12.6	Tube3_SAbiotinIP_T_R1	6	P2191_Zelda_220722_P2191_MR_MH_Tube3_SAbiotinIP_T_R1_results_20220725_1313_peptides.txt
6581	Srrm2	Q8BTI8	SRRM2_MOUSE Serine/arginine repetitive matrix protein 2	294840	5.57561	3	3	3	57	128	1.7	Tube3_SAbiotinIP_T_R1	6	P2191_Zelda_220722_P2191_MR_MH_Tube3_SAbiotinIP_T_R1_results_20220725_1313_peptides.txt
6582	Srrm2	Q8BTI8-2	SRRM2_MOUSE Isoform 2 of Serine/arginine repetitive matrix protein 2	283578	5.57561	3	3	3	57	128	1.8	Tube3_SAbiotinIP_T_R1	6	P2191_Zelda_220722_P2191_MR_MH_Tube3_SAbiotinIP_T_R1_results_20220725_1313_peptides.txt
6641	Arhgap25	Q8BYW1	RHG25_MOUSE Rho GTPase-activating protein 25	73382.7	5.3302	3	3	3	72	117	8.2	Tube3_SAbiotinIP_T_R1	6	P2191_Zelda_220722_P2191_MR_MH_Tube3_SAbiotinIP_T_R1_results_20220725_1313_peptides.txt
6642	Arhgap25	Q8BYW1-2	RHG25_MOUSE Isoform 2 of Rho GTPase-activating protein 25	62873.6	5.3302	3	3	3	72	117	9.5	Tube3_SAbiotinIP_T_R1	6	P2191_Zelda_220722_P2191_MR_MH_Tube3_SAbiotinIP_T_R1_results_20220725_1313_peptides.txt
6643	Arhgap25	Q8BYW1-3	RHG25_MOUSE Isoform 3 of Rho GTPase-activating protein 25	70382.2	5.3302	3	3	3	72	117	8.5	Tube3_SAbiotinIP_T_R1	6	P2191_Zelda_220722_P2191_MR_MH_Tube3_SAbiotinIP_T_R1_results_20220725_1313_peptides.txt
7181	Arpc1b	Q91Z25	Q91Z25_MOUSE Actin-related protein 2/3 complex subunit 1B	41498.4	5.40434	3	3	2	97	139	8.8	Tube3_SAbiotinIP_T_R1	6	P2191_Zelda_220722_P2191_MR_MH_Tube3_SAbiotinIP_T_R1_results_20220725_1313_peptides.txt
7182	Arpc1b	Q9WV32	ARC1B_MOUSE Actin-related protein 2/3 complex subunit 1B	41063.9	5.40434	3	3	2	97	139	8.8	Tube3_SAbiotinIP_T_R1	6	P2191_Zelda_220722_P2191_MR_MH_Tube3_SAbiotinIP_T_R1_results_20220725_1313_peptides.txt
7961	Rp2	Q9EPK2	XRP2_MOUSE Protein XRP2	39376.9	5.67908	3	3	3	53	111	8.9	Tube3_SAbiotinIP_T_R1	6	P2191_Zelda_220722_P2191_MR_MH_Tube3_SAbiotinIP_T_R1_results_20220725_1313_peptides.txt
7962	Rp2	Q9EPK2-2	XRP2_MOUSE Isoform 2 of Protein XRP2	41957.2	5.67908	3	3	3	53	111	8.4	Tube3_SAbiotinIP_T_R1	6	P2191_Zelda_220722_P2191_MR_MH_Tube3_SAbiotinIP_T_R1_results_20220725_1313_peptides.txt
7963	Rp2	Q9EPK2-3	XRP2_MOUSE Isoform 3 of Protein XRP2	36560.8	5.67908	3	3	3	53	111	9.6	Tube3_SAbiotinIP_T_R1	6	P2191_Zelda_220722_P2191_MR_MH_Tube3_SAbiotinIP_T_R1_results_20220725_1313_peptides.txt
8611	Ankrd17	A0A0G2JDZ9	A0A0G2JDZ9_MOUSE Ankyrin repeat domain-containing protein 17	263666	5.2062	2	2	1	83	103	1.2	Tube3_SAbiotinIP_T_R1	6	P2191_Zelda_220722_P2191_MR_MH_Tube3_SAbiotinIP_T_R1_results_20220725_1313_peptides.txt
8621	Ankrd17	E9Q804	E9Q804_MOUSE Ankyrin repeat domain-containing protein 17	274142	5.2062	2	2	1	83	103	1.1	Tube3_SAbiotinIP_T_R1	6	P2191_Zelda_220722_P2191_MR_MH_Tube3_SAbiotinIP_T_R1_results_20220725_1313_peptides.txt
863	Ankrd17	E9QKG6	E9QKG6_MOUSE Ankyrin repeat domain-containing protein 17	246625	5.2062	2	2	1	83	103	1.2	Tube3_SAbiotinIP_T_R1	6	P2191_Zelda_220722_P2191_MR_MH_Tube3_SAbiotinIP_T_R1_results_20220725_1313_peptides.txt
864	Ankrd17	Q99NH0	ANR17_MOUSE Ankyrin repeat domain-containing protein 17	274213	5.2062	2	2	1	83	103	1.1	Tube3_SAbiotinIP_T_R1	6	P2191_Zelda_220722_P2191_MR_MH_Tube3_SAbiotinIP_T_R1_results_20220725_1313_peptides.txt
10317	H2afj	A0A0N4SV66	A0A0N4SV66_MOUSE Histone H2A	13659.9	5.86118	2	2	2	75	113	22	Tube3_SAbiotinIP_T_R1	6	P2191_Zelda_220722_P2191_MR_MH_Tube3_SAbiotinIP_T_R1_results_20220725_1313_peptides.txt
10322	Hist3h2a	A2AB79	A2AB79_MOUSE Histone H2A	14121.5	5.86118	2	2	2	75	113	21.4	Tube3_SAbiotinIP_T_R1	6	P2191_Zelda_220722_P2191_MR_MH_Tube3_SAbiotinIP_T_R1_results_20220725_1313_peptides.txt
10331	Hist1h2ah	A3KPD0	A3KPD0_MOUSE Histone H2A	13950.3	5.86118	2	2	2	75	113	21.7	Tube3_SAbiotinIP_T_R1	6	P2191_Zelda_220722_P2191_MR_MH_Tube3_SAbiotinIP_T_R1_results_20220725_1313_peptides.txt
10341	Hist1h2ad	B2RVF0	B2RVF0_MOUSE Histone H2A	14135.5	5.86118	2	2	2	75	113	21.4	Tube3_SAbiotinIP_T_R1	6	P2191_Zelda_220722_P2191_MR_MH_Tube3_SAbiotinIP_T_R1_results_20220725_1313_peptides.txt
1035	Hist2h2aa1	B2RWH3	B2RWH3_MOUSE Histone H2A	14095.5	5.86118	2	2	2	75	113	21.4	Tube3_SAbiotinIP_T_R1	6	P2191_Zelda_220722_P2191_MR_MH_Tube3_SAbiotinIP_T_R1_results_20220725_1313_peptides.txt
1036	Hist1h2al	F8WIX8	F8WIX8_MOUSE Histone H2A	13606.9	5.86118	2	2	2	75	113	22.2	Tube3_SAbiotinIP_T_R1	6	P2191_Zelda_220722_P2191_MR_MH_Tube3_SAbiotinIP_T_R1_results_20220725_1313_peptides.txt
1037	Hist1h2ab	P22752	H2A1_MOUSE Histone H2A type 1	14135.5	5.86118	2	2	2	75	113	21.4	Tube3_SAbiotinIP_T_R1	6	P2191_Zelda_220722_P2191_MR_MH_Tube3_SAbiotinIP_T_R1_results_20220725_1313_peptides.txt
1038	Hist2h2ac	Q149V4	Q149V4_MOUSE Histone H2A	13988.4	5.86118	2	2	2	75	113	21.5	Tube3_SAbiotinIP_T_R1	6	P2191_Zelda_220722_P2191_MR_MH_Tube3_SAbiotinIP_T_R1_results_20220725_1313_peptides.txt
1039	Hist2h2ac	Q64523	H2A2C_MOUSE Histone H2A type 2-C	13988.4	5.86118	2	2	2	75	113	21.5	Tube3_SAbiotinIP_T_R1	6	P2191_Zelda_220722_P2191_MR_MH_Tube3_SAbiotinIP_T_R1_results_20220725_1313_peptides.txt
10310	Hist2h2aa1	Q6GSS7	H2A2A_MOUSE Histone H2A type 2-A	14095.5	5.86118	2	2	2	75	113	21.4	Tube3_SAbiotinIP_T_R1	6	P2191_Zelda_220722_P2191_MR_MH_Tube3_SAbiotinIP_T_R1_results_20220725_1313_peptides.txt
103111	Hist3h2a	Q8BFU2	H2A3_MOUSE Histone H2A type 3	14121.5	5.86118	2	2	2	75	113	21.4	Tube3_SAbiotinIP_T_R1	6	P2191_Zelda_220722_P2191_MR_MH_Tube3_SAbiotinIP_T_R1_results_20220725_1313_peptides.txt
10312	Hist1h2aa	Q8CGP4	Q8CGP4_MOUSE Histone H2A	14056.3	5.86118	2	2	2	75	113	21.5	Tube3_SAbiotinIP_T_R1	6	P2191_Zelda_220722_P2191_MR_MH_Tube3_SAbiotinIP_T_R1_results_20220725_1313_peptides.txt
10313	Hist1h2af	Q8CGP5	H2A1F_MOUSE Histone H2A type 1-F	14161.5	5.86118	2	2	2	75	113	21.4	Tube3_SAbiotinIP_T_R1	6	P2191_Zelda_220722_P2191_MR_MH_Tube3_SAbiotinIP_T_R1_results_20220725_1313_peptides.txt
10314	Hist1h2ah	Q8CGP6	H2A1H_MOUSE Histone H2A type 1-H	13950.3	5.86118	2	2	2	75	113	21.7	Tube3_SAbiotinIP_T_R1	6	P2191_Zelda_220722_P2191_MR_MH_Tube3_SAbiotinIP_T_R1_results_20220725_1313_peptides.txt
10315	Hist1h2ak	Q8CGP7	H2A1K_MOUSE Histone H2A type 1-K	14149.5	5.86118	2	2	2	75	113	21.4	Tube3_SAbiotinIP_T_R1	6	P2191_Zelda_220722_P2191_MR_MH_Tube3_SAbiotinIP_T_R1_results_20220725_1313_peptides.txt
10316	H2afj	Q8R1M2	H2AJ_MOUSE Histone H2A.J	14045.5	5.86118	2	2	2	75	113	21.5	Tube3_SAbiotinIP_T_R1	6	P2191_Zelda_220722_P2191_MR_MH_Tube3_SAbiotinIP_T_R1_results_20220725_1313_peptides.txt
24811	Ubr5	E9Q2H1	E9Q2H1_MOUSE E3 ubiquitin-protein ligase UBR5	308968	5.04253	2	2	2	56	107	1.1	Tube3_SAbiotinIP_T_R1	6	P2191_Zelda_220722_P2191_MR_MH_Tube3_SAbiotinIP_T_R1_results_20220725_1313_peptides.txt
24821	Ubr5	Q80TP3	UBR5_MOUSE E3 ubiquitin-protein ligase UBR5	308352	5.04253	2	2	2	56	107	1.1	Tube3_SAbiotinIP_T_R1	6	P2191_Zelda_220722_P2191_MR_MH_Tube3_SAbiotinIP_T_R1_results_20220725_1313_peptides.txt
3051	Sdcbp	H3BLG5	H3BLG5_MOUSE Syntenin-1 (Fragment)	26857.7	5.0617	2	2	2	83	123	12.8	Tube3_SAbiotinIP_T_R1	6	P2191_Zelda_220722_P2191_MR_MH_Tube3_SAbiotinIP_T_R1_results_20220725_1313_peptides.txt
3052	Sdcbp	O08992	SDCB1_MOUSE Syntenin-1	32379.4	5.0617	2	2	2	83	123	10.7	Tube3_SAbiotinIP_T_R1	6	P2191_Zelda_220722_P2191_MR_MH_Tube3_SAbiotinIP_T_R1_results_20220725_1313_peptides.txt
3053	Sdcbp	Q3TMX0	Q3TMX0_MOUSE MCG4375, isoform CRA_b	32251.2	5.0617	2	2	2	83	123	10.7	Tube3_SAbiotinIP_T_R1	6	P2191_Zelda_220722_P2191_MR_MH_Tube3_SAbiotinIP_T_R1_results_20220725_1313_peptides.txt
4651	Ppp2cb	P62715	PP2AB_MOUSE Serine/threonine-protein phosphatase 2A catalytic subunit beta isoform	35575.1	5.71463	2	2	2	58	111	8.4	Tube3_SAbiotinIP_T_R1	6	P2191_Zelda_220722_P2191_MR_MH_Tube3_SAbiotinIP_T_R1_results_20220725_1313_peptides.txt
4652	Ppp2ca	P63330	PP2AA_MOUSE Serine/threonine-protein phosphatase 2A catalytic subunit alpha isoform	35608.2	5.71463	2	2	2	58	111	8.4	Tube3_SAbiotinIP_T_R1	6	P2191_Zelda_220722_P2191_MR_MH_Tube3_SAbiotinIP_T_R1_results_20220725_1313_peptides.txt
5891	Luc7l3	Q5SUF2	LC7L3_MOUSE Luc7-like protein 3	51450.1	5.51444	2	2	2	81	125	7.4	Tube3_SAbiotinIP_T_R1	6	P2191_Zelda_220722_P2191_MR_MH_Tube3_SAbiotinIP_T_R1_results_20220725_1313_peptides.txt
5892	Luc7l3	Q5SUF2-2	LC7L3_MOUSE Isoform 2 of Luc7-like protein 3	58435.7	5.51444	2	2	2	81	125	6.5	Tube3_SAbiotinIP_T_R1	6	P2191_Zelda_220722_P2191_MR_MH_Tube3_SAbiotinIP_T_R1_results_20220725_1313_peptides.txt
5893	Luc7l3	Q5SUF2-3	LC7L3_MOUSE Isoform 3 of Luc7-like protein 3	56778.4	5.51444	2	2	2	81	125	6.7	Tube3_SAbiotinIP_T_R1	6	P2191_Zelda_220722_P2191_MR_MH_Tube3_SAbiotinIP_T_R1_results_20220725_1313_peptides.txt
135	KRT1	###CONTAMINANT###P04264	K2C1_HUMAN Keratin, type II cytoskeletal 1	66038.7	6.92131	62	44	30	158	2151	66.4	Tube4_BiotinIP_T_R1	7	P2191_Zelda_220722_P2191_MR_MH_Tube4_BiotinIP_T_R1_results_20220725_1313_peptides.txt
218	sp|###CONTAMINANT###P00761|TRYP_PIG Trypsin	###CONTAMINANT###P00761	TRYP_PIG Trypsin	24409.5	5.81954	50	5	4	62	263	28.4	Tube4_BiotinIP_T_R1	7	P2191_Zelda_220722_P2191_MR_MH_Tube4_BiotinIP_T_R1_results_20220725_1313_peptides.txt
299	KRT2	###CONTAMINANT###P35908	K22E_HUMAN Keratin, type II cytoskeletal 2 epidermal	65432.9	7.12545	49	45	30	101	2056	72.5	Tube4_BiotinIP_T_R1	7	P2191_Zelda_220722_P2191_MR_MH_Tube4_BiotinIP_T_R1_results_20220725_1313_peptides.txt
279	KRT9	###CONTAMINANT###P35527	K1C9_HUMAN Keratin, type I cytoskeletal 9	62064.3	5.80001	35	20	19	120	1040	38.9	Tube4_BiotinIP_T_R1	7	P2191_Zelda_220722_P2191_MR_MH_Tube4_BiotinIP_T_R1_results_20220725_1313_peptides.txt
219	KRT10	###CONTAMINANT###P13645	K1C10_HUMAN Keratin, type I cytoskeletal 10	58827.1	6.34317	34	33	20	95	1549	55.6	Tube4_BiotinIP_T_R1	7	P2191_Zelda_220722_P2191_MR_MH_Tube4_BiotinIP_T_R1_results_20220725_1313_peptides.txt
3010	KRT6C	###CONTAMINANT###P48668	K2C6C_HUMAN Keratin, type II cytoskeletal 6C	60025	NA	33	33	0	105	1441	47.3	Tube4_BiotinIP_T_R1	7	P2191_Zelda_220722_P2191_MR_MH_Tube4_BiotinIP_T_R1_results_20220725_1313_peptides.txt
129	KRT6B	###CONTAMINANT###P04259	K2C6B_HUMAN Keratin, type II cytoskeletal 6B	60067	5.78773	32	32	2	105	1341	47.3	Tube4_BiotinIP_T_R1	7	P2191_Zelda_220722_P2191_MR_MH_Tube4_BiotinIP_T_R1_results_20220725_1313_peptides.txt
417	KRT6A	###CONTAMINANT###P02538	K2C6A_HUMAN Keratin, type II cytoskeletal 6A	60044.9	7.3498	31	31	1	105	1357	46	Tube4_BiotinIP_T_R1	7	P2191_Zelda_220722_P2191_MR_MH_Tube4_BiotinIP_T_R1_results_20220725_1313_peptides.txt
2131	Acta1	P68134	ACTS_MOUSE Actin, alpha skeletal muscle	42051	5.99165	24	17	6	103	816	38.1	Tube4_BiotinIP_T_R1	7	P2191_Zelda_220722_P2191_MR_MH_Tube4_BiotinIP_T_R1_results_20220725_1313_peptides.txt
317	KRT14	###CONTAMINANT###P02533	K1C14_HUMAN Keratin, type I cytoskeletal 14	51561.5	5.46398	21	18	5	105	774	40	Tube4_BiotinIP_T_R1	7	P2191_Zelda_220722_P2191_MR_MH_Tube4_BiotinIP_T_R1_results_20220725_1313_peptides.txt
1525	Krt1	P04104	K2C1_MOUSE Keratin, type II cytoskeletal 1	65605.9	5.60542	21	18	10	83	795	30.9	Tube4_BiotinIP_T_R1	7	P2191_Zelda_220722_P2191_MR_MH_Tube4_BiotinIP_T_R1_results_20220725_1313_peptides.txt
186	KRT16	###CONTAMINANT###P08779	K1C16_HUMAN Keratin, type I cytoskeletal 16	51267.8	6.56753	20	19	8	90	885	42.4	Tube4_BiotinIP_T_R1	7	P2191_Zelda_220722_P2191_MR_MH_Tube4_BiotinIP_T_R1_results_20220725_1313_peptides.txt
3210	KRT17	###CONTAMINANT###Q04695	K1C17_HUMAN Keratin, type I cytoskeletal 17	48105.7	6.06297	19	16	9	89	632	35.8	Tube4_BiotinIP_T_R1	7	P2191_Zelda_220722_P2191_MR_MH_Tube4_BiotinIP_T_R1_results_20220725_1313_peptides.txt
4011	HRNR	###CONTAMINANT###Q86YZ3	HORN_HUMAN Hornerin	282390	6.2195	19	17	17	102	976	9.5	Tube4_BiotinIP_T_R1	7	P2191_Zelda_220722_P2191_MR_MH_Tube4_BiotinIP_T_R1_results_20220725_1313_peptides.txt
2651	Taldo1	Q93092	TALDO_MOUSE Transaldolase	37386.9	6.86586	14	13	11	51	453	32.2	Tube4_BiotinIP_T_R1	7	P2191_Zelda_220722_P2191_MR_MH_Tube4_BiotinIP_T_R1_results_20220725_1313_peptides.txt
372	KRT79	###CONTAMINANT###Q5XKE5	K2C79_HUMAN Keratin, type II cytoskeletal 79	57835.6	5.93059	13	12	1	67	405	16.4	Tube4_BiotinIP_T_R1	7	P2191_Zelda_220722_P2191_MR_MH_Tube4_BiotinIP_T_R1_results_20220725_1313_peptides.txt
1234	Dsp	E9Q557	DESP_MOUSE Desmoplakin	332912	5.6347	11	11	8	60	348	3.8	Tube4_BiotinIP_T_R1	7	P2191_Zelda_220722_P2191_MR_MH_Tube4_BiotinIP_T_R1_results_20220725_1313_peptides.txt
2410	FLG	###CONTAMINANT###P20930	FILA_HUMAN Filaggrin	435170	5.46472	10	9	7	107	450	3.3	Tube4_BiotinIP_T_R1	7	P2191_Zelda_220722_P2191_MR_MH_Tube4_BiotinIP_T_R1_results_20220725_1313_peptides.txt
2232	Jup	Q02257	PLAK_MOUSE Junction plakoglobin	81800.8	5.511	10	9	8	110	377	14.5	Tube4_BiotinIP_T_R1	7	P2191_Zelda_220722_P2191_MR_MH_Tube4_BiotinIP_T_R1_results_20220725_1313_peptides.txt
65	CSN1S2	###CONTAMINANT###P02663	CASA2_BOVIN Alpha-S2-casein	26018.7	6.32411	9	9	6	34	235	39.5	Tube4_BiotinIP_T_R1	7	P2191_Zelda_220722_P2191_MR_MH_Tube4_BiotinIP_T_R1_results_20220725_1313_peptides.txt
2210	KRT13	###CONTAMINANT###P13646	K1C13_HUMAN Keratin, type I cytoskeletal 13	49588.2	4.80877	9	9	3	70	426	22.4	Tube4_BiotinIP_T_R1	7	P2191_Zelda_220722_P2191_MR_MH_Tube4_BiotinIP_T_R1_results_20220725_1313_peptides.txt
369	FLG2	###CONTAMINANT###Q5D862	FILA2_HUMAN Filaggrin-2	248073	5.65638	9	9	8	79	434	6.6	Tube4_BiotinIP_T_R1	7	P2191_Zelda_220722_P2191_MR_MH_Tube4_BiotinIP_T_R1_results_20220725_1313_peptides.txt
1228	Krt90	E9Q1Z0	E9Q1Z0_MOUSE Protein Krt90	58224.3	NA	9	8	0	56	319	12.1	Tube4_BiotinIP_T_R1	7	P2191_Zelda_220722_P2191_MR_MH_Tube4_BiotinIP_T_R1_results_20220725_1313_peptides.txt
59	CSN1S1	###CONTAMINANT###P02662	CASA1_BOVIN Alpha-S1-casein	24528.9	6.66602	8	7	6	52	279	25.6	Tube4_BiotinIP_T_R1	7	P2191_Zelda_220722_P2191_MR_MH_Tube4_BiotinIP_T_R1_results_20220725_1313_peptides.txt
156	KRT8	###CONTAMINANT###P05787	K2C8_HUMAN Keratin, type II cytoskeletal 8	53704.2	4.52781	8	8	1	56	300	13.2	Tube4_BiotinIP_T_R1	7	P2191_Zelda_220722_P2191_MR_MH_Tube4_BiotinIP_T_R1_results_20220725_1313_peptides.txt
2673	Capg	Q99LB4	Q99LB4_MOUSE Capping protein (Actin filament), gelsolin-like	38768.9	5.71714	8	6	6	77	370	23.7	Tube4_BiotinIP_T_R1	7	P2191_Zelda_220722_P2191_MR_MH_Tube4_BiotinIP_T_R1_results_20220725_1313_peptides.txt
155	Ckm	P07310	KCRM_MOUSE Creatine kinase M-type	43045	5.61054	7	7	7	86	371	22.3	Tube4_BiotinIP_T_R1	7	P2191_Zelda_220722_P2191_MR_MH_Tube4_BiotinIP_T_R1_results_20220725_1313_peptides.txt
2005	Atp6v0d1	P51863	VA0D1_MOUSE V-type proton ATPase subunit d 1	40301.1	6.10393	7	7	6	67	297	17.9	Tube4_BiotinIP_T_R1	7	P2191_Zelda_220722_P2191_MR_MH_Tube4_BiotinIP_T_R1_results_20220725_1313_peptides.txt
2242	Atp5a1	Q03265	ATPA_MOUSE ATP synthase subunit alpha, mitochondrial	59752.6	5.25089	7	7	5	47	200	13.4	Tube4_BiotinIP_T_R1	7	P2191_Zelda_220722_P2191_MR_MH_Tube4_BiotinIP_T_R1_results_20220725_1313_peptides.txt
1602	Gnai2	P08752	GNAI2_MOUSE Guanine nucleotide-binding protein G(i) subunit alpha-2	40489	5.18601	6	6	5	82	225	21.3	Tube4_BiotinIP_T_R1	7	P2191_Zelda_220722_P2191_MR_MH_Tube4_BiotinIP_T_R1_results_20220725_1313_peptides.txt
3910	KRT77	###CONTAMINANT###Q7Z794	K2C1B_HUMAN Keratin, type II cytoskeletal 1b	61901.4	5.08965	5	5	2	64	216	10.2	Tube4_BiotinIP_T_R1	7	P2191_Zelda_220722_P2191_MR_MH_Tube4_BiotinIP_T_R1_results_20220725_1313_peptides.txt
25110	Svs2	Q8BS30	Q8BS30_MOUSE Protein Svs2	40849.3	5.14246	5	5	5	58	216	16.8	Tube4_BiotinIP_T_R1	7	P2191_Zelda_220722_P2191_MR_MH_Tube4_BiotinIP_T_R1_results_20220725_1313_peptides.txt
910	LGB	###CONTAMINANT###P02754	LACB_BOVIN Beta-lactoglobulin	19883.3	6.01598	4	4	3	71	181	20.1	Tube4_BiotinIP_T_R1	7	P2191_Zelda_220722_P2191_MR_MH_Tube4_BiotinIP_T_R1_results_20220725_1313_peptides.txt
419	KRT78	###CONTAMINANT###Q8N1N4	K2C78_HUMAN Keratin, type II cytoskeletal 78	56865.8	5.13774	4	4	3	61	172	7.7	Tube4_BiotinIP_T_R1	7	P2191_Zelda_220722_P2191_MR_MH_Tube4_BiotinIP_T_R1_results_20220725_1313_peptides.txt
815	Krt24	A1L317	K1C24_MOUSE Keratin, type I cytoskeletal 24	54040.9	5.05668	4	4	3	60	199	9.9	Tube4_BiotinIP_T_R1	7	P2191_Zelda_220722_P2191_MR_MH_Tube4_BiotinIP_T_R1_results_20220725_1313_peptides.txt
1595	Mdh2	P08249	MDHM_MOUSE Malate dehydrogenase, mitochondrial	35611.4	4.93876	4	3	3	64	162	10.6	Tube4_BiotinIP_T_R1	7	P2191_Zelda_220722_P2191_MR_MH_Tube4_BiotinIP_T_R1_results_20220725_1313_peptides.txt
1773	Hspa5	P20029	GRP78_MOUSE 78 kDa glucose-regulated protein	72422.1	4.8636	4	3	3	63	117	6.7	Tube4_BiotinIP_T_R1	7	P2191_Zelda_220722_P2191_MR_MH_Tube4_BiotinIP_T_R1_results_20220725_1313_peptides.txt
1834	Aimp1	P31230	AIMP1_MOUSE Aminoacyl tRNA synthase complex-interacting multifunctional protein 1	33997.2	5.43255	4	4	3	40	123	12.2	Tube4_BiotinIP_T_R1	7	P2191_Zelda_220722_P2191_MR_MH_Tube4_BiotinIP_T_R1_results_20220725_1313_peptides.txt
188	Hist1h1e	P43274	H14_MOUSE Histone H1.4	21977.3	NA	4	4	0	64	189	16.8	Tube4_BiotinIP_T_R1	7	P2191_Zelda_220722_P2191_MR_MH_Tube4_BiotinIP_T_R1_results_20220725_1313_peptides.txt
1945	Rpl13	P47963	RL13_MOUSE 60S ribosomal protein L13	24305.5	5.1166	4	4	2	53	136	18.4	Tube4_BiotinIP_T_R1	7	P2191_Zelda_220722_P2191_MR_MH_Tube4_BiotinIP_T_R1_results_20220725_1313_peptides.txt
2113	Ywhaz	P63101	1433Z_MOUSE 14-3-3 protein zeta/delta	27771.1	5.2934	4	4	2	70	178	16.7	Tube4_BiotinIP_T_R1	7	P2191_Zelda_220722_P2191_MR_MH_Tube4_BiotinIP_T_R1_results_20220725_1313_peptides.txt
2454	Eif2s1	Q6ZWX6	IF2A_MOUSE Eukaryotic translation initiation factor 2 subunit 1	36108.2	4.94859	4	4	4	34	114	17.4	Tube4_BiotinIP_T_R1	7	P2191_Zelda_220722_P2191_MR_MH_Tube4_BiotinIP_T_R1_results_20220725_1313_peptides.txt
2552	Pdxk	Q8K183	PDXK_MOUSE Pyridoxal kinase	35015.2	5.63752	4	3	3	54	125	9.3	Tube4_BiotinIP_T_R1	7	P2191_Zelda_220722_P2191_MR_MH_Tube4_BiotinIP_T_R1_results_20220725_1313_peptides.txt
2766	Timm50	Q9D880	TIM50_MOUSE Mitochondrial import inner membrane translocase subunit TIM50	39776.4	5.14883	4	4	4	26	102	12.4	Tube4_BiotinIP_T_R1	7	P2191_Zelda_220722_P2191_MR_MH_Tube4_BiotinIP_T_R1_results_20220725_1313_peptides.txt
269	SERPINA1	###CONTAMINANT###P34955	A1AT_BOVIN Alpha-1-antiproteinase	46104	5.5277	3	3	3	95	163	7.7	Tube4_BiotinIP_T_R1	7	P2191_Zelda_220722_P2191_MR_MH_Tube4_BiotinIP_T_R1_results_20220725_1313_peptides.txt
1443	Purb	O35295	PURB_MOUSE Transcriptional activator protein Pur-beta	33901.4	5.44828	3	3	2	58	107	11.7	Tube4_BiotinIP_T_R1	7	P2191_Zelda_220722_P2191_MR_MH_Tube4_BiotinIP_T_R1_results_20220725_1313_peptides.txt
199	Hdgf	P51859	HDGF_MOUSE Hepatoma-derived growth factor	26268.7	5.29337	3	3	3	45	120	15.5	Tube4_BiotinIP_T_R1	7	P2191_Zelda_220722_P2191_MR_MH_Tube4_BiotinIP_T_R1_results_20220725_1313_peptides.txt
2201	Tubb5	P99024	TBB5_MOUSE Tubulin beta-5 chain	49670.8	5.34343	3	3	3	47	114	7.6	Tube4_BiotinIP_T_R1	7	P2191_Zelda_220722_P2191_MR_MH_Tube4_BiotinIP_T_R1_results_20220725_1313_peptides.txt
2643	Scpep1	Q920A5	RISC_MOUSE Retinoid-inducible serine carboxypeptidase	50964.7	5.21254	3	3	3	55	125	7.3	Tube4_BiotinIP_T_R1	7	P2191_Zelda_220722_P2191_MR_MH_Tube4_BiotinIP_T_R1_results_20220725_1313_peptides.txt
2010	AHSG	###CONTAMINANT###P12763	FETUA_BOVIN Alpha-2-HS-glycoprotein	38418.8	4.86771	2	2	2	71	111	10	Tube4_BiotinIP_T_R1	7	P2191_Zelda_220722_P2191_MR_MH_Tube4_BiotinIP_T_R1_results_20220725_1313_peptides.txt
1645	Ctsb	P10605	CATB_MOUSE Cathepsin B	37279.8	5.16375	2	2	2	73	113	9.7	Tube4_BiotinIP_T_R1	7	P2191_Zelda_220722_P2191_MR_MH_Tube4_BiotinIP_T_R1_results_20220725_1313_peptides.txt
178	Eno3	P21550	ENOB_MOUSE Beta-enolase	47024.9	5.63818	2	2	1	111	138	7.1	Tube4_BiotinIP_T_R1	7	P2191_Zelda_220722_P2191_MR_MH_Tube4_BiotinIP_T_R1_results_20220725_1313_peptides.txt
2263	Lgals3bp	Q07797	LG3BP_MOUSE Galectin-3-binding protein	64491.1	5.62988	2	2	2	64	122	5.4	Tube4_BiotinIP_T_R1	7	P2191_Zelda_220722_P2191_MR_MH_Tube4_BiotinIP_T_R1_results_20220725_1313_peptides.txt
2314	KRT5	###CONTAMINANT###P13647	K2C5_HUMAN Keratin, type II cytoskeletal 5	62378.3	6.75382	42	39	11	81	1437	43.3	Tube4_BiotinIP_T_R1	7	P2191_Zelda_220722_P2191_MR_MH_Tube4_BiotinIP_T_R1_results_20220725_1313_peptides.txt
2323	KRT5	###CONTAMINANT###Q5XQN5	K2C5_BOVIN Keratin, type II cytoskeletal 5	62937	6.75382	42	39	11	81	1437	31.6	Tube4_BiotinIP_T_R1	7	P2191_Zelda_220722_P2191_MR_MH_Tube4_BiotinIP_T_R1_results_20220725_1313_peptides.txt
1025	ALB	###CONTAMINANT###P02768	ALBU_HUMAN Serum albumin	69366.7	7.01187	32	31	30	76	1225	7.4	Tube4_BiotinIP_T_R1	7	P2191_Zelda_220722_P2191_MR_MH_Tube4_BiotinIP_T_R1_results_20220725_1313_peptides.txt
1044	ALB	###CONTAMINANT###P02769	ALBU_BOVIN Serum albumin	69293.4	7.01187	32	31	30	76	1225	47.9	Tube4_BiotinIP_T_R1	7	P2191_Zelda_220722_P2191_MR_MH_Tube4_BiotinIP_T_R1_results_20220725_1313_peptides.txt
1061	ALB	###CONTAMINANT###P35747	ALBU_HORSE Serum albumin	68598.6	7.01187	32	31	30	76	1225	5.1	Tube4_BiotinIP_T_R1	7	P2191_Zelda_220722_P2191_MR_MH_Tube4_BiotinIP_T_R1_results_20220725_1313_peptides.txt
3513	Krt2	###CONTAMINANT###Q3TTY5	K22E_MOUSE Keratin, type II cytoskeletal 2 epidermal	70922.7	6.31457	31	27	17	112	1304	43.5	Tube4_BiotinIP_T_R1	7	P2191_Zelda_220722_P2191_MR_MH_Tube4_BiotinIP_T_R1_results_20220725_1313_peptides.txt
3523	Krt2	Q3TTY5	K22E_MOUSE Keratin, type II cytoskeletal 2 epidermal	70922.7	6.31457	31	27	17	112	1304	43.5	Tube4_BiotinIP_T_R1	7	P2191_Zelda_220722_P2191_MR_MH_Tube4_BiotinIP_T_R1_results_20220725_1313_peptides.txt
4214	Krt5	###CONTAMINANT###Q922U2	K2C5_MOUSE Keratin, type II cytoskeletal 5	61766.7	4.75286	27	24	1	71	886	29.4	Tube4_BiotinIP_T_R1	7	P2191_Zelda_220722_P2191_MR_MH_Tube4_BiotinIP_T_R1_results_20220725_1313_peptides.txt
4224	Krt5	Q32P04	Q32P04_MOUSE Keratin 5	61766.7	4.75286	27	24	1	71	886	29.4	Tube4_BiotinIP_T_R1	7	P2191_Zelda_220722_P2191_MR_MH_Tube4_BiotinIP_T_R1_results_20220725_1313_peptides.txt
4231	Krt5	Q922U2	K2C5_MOUSE Keratin, type II cytoskeletal 5	61766.7	4.75286	27	24	1	71	886	29.4	Tube4_BiotinIP_T_R1	7	P2191_Zelda_220722_P2191_MR_MH_Tube4_BiotinIP_T_R1_results_20220725_1313_peptides.txt
3114	ACTB	###CONTAMINANT###P60712	ACTB_BOVIN Actin, cytoplasmic 1	41736.7	5.34447	23	15	1	106	742	35.1	Tube4_BiotinIP_T_R1	7	P2191_Zelda_220722_P2191_MR_MH_Tube4_BiotinIP_T_R1_results_20220725_1313_peptides.txt
3124	Actb	B2RRX1	B2RRX1_MOUSE Actin, beta	41736.7	5.34447	23	15	1	106	742	35.1	Tube4_BiotinIP_T_R1	7	P2191_Zelda_220722_P2191_MR_MH_Tube4_BiotinIP_T_R1_results_20220725_1313_peptides.txt
3133	Actb	P60710	ACTB_MOUSE Actin, cytoplasmic 1	41736.7	5.34447	23	15	1	106	742	35.1	Tube4_BiotinIP_T_R1	7	P2191_Zelda_220722_P2191_MR_MH_Tube4_BiotinIP_T_R1_results_20220725_1313_peptides.txt
21211	Actg1	P63260	ACTG_MOUSE Actin, cytoplasmic 2	41792.8	NA	21	14	0	106	672	30.6	Tube4_BiotinIP_T_R1	7	P2191_Zelda_220722_P2191_MR_MH_Tube4_BiotinIP_T_R1_results_20220725_1313_peptides.txt
21221	Actg1	Q4KL81	Q4KL81_MOUSE Actin, cytoplasmic 2	41792.8	NA	21	14	0	106	672	30.6	Tube4_BiotinIP_T_R1	7	P2191_Zelda_220722_P2191_MR_MH_Tube4_BiotinIP_T_R1_results_20220725_1313_peptides.txt
8411	Krt10	A2A513	A2A513_MOUSE Keratin, type I cytoskeletal 10	57041.1	6.44029	19	19	7	71	740	28.1	Tube4_BiotinIP_T_R1	7	P2191_Zelda_220722_P2191_MR_MH_Tube4_BiotinIP_T_R1_results_20220725_1313_peptides.txt
8421	Krt10	P02535	K1C10_MOUSE Keratin, type I cytoskeletal 10	57769.8	6.44029	19	19	7	71	740	27.7	Tube4_BiotinIP_T_R1	7	P2191_Zelda_220722_P2191_MR_MH_Tube4_BiotinIP_T_R1_results_20220725_1313_peptides.txt
843	Krt10	P02535-2	K1C10_MOUSE Isoform 2 of Keratin, type I cytoskeletal 10	57060.1	6.44029	19	19	7	71	740	28.1	Tube4_BiotinIP_T_R1	7	P2191_Zelda_220722_P2191_MR_MH_Tube4_BiotinIP_T_R1_results_20220725_1313_peptides.txt
844	Krt10	P02535-3	K1C10_MOUSE Isoform 3 of Keratin, type I cytoskeletal 10	49501	6.44029	19	19	7	71	740	34.1	Tube4_BiotinIP_T_R1	7	P2191_Zelda_220722_P2191_MR_MH_Tube4_BiotinIP_T_R1_results_20220725_1313_peptides.txt
16211	Anxa1	P10107	ANXA1_MOUSE Annexin A1	38734.3	6.49302	18	18	16	83	766	53.9	Tube4_BiotinIP_T_R1	7	P2191_Zelda_220722_P2191_MR_MH_Tube4_BiotinIP_T_R1_results_20220725_1313_peptides.txt
16221	Anxa1	Q4FJV4	Q4FJV4_MOUSE Annexin	38734.3	6.49302	18	18	16	83	766	53.9	Tube4_BiotinIP_T_R1	7	P2191_Zelda_220722_P2191_MR_MH_Tube4_BiotinIP_T_R1_results_20220725_1313_peptides.txt
23412	Akr1a1	Q540D7	Q540D7_MOUSE Alcohol dehydrogenase [NADP(+)]	36586.9	6.55299	12	11	10	75	398	30.7	Tube4_BiotinIP_T_R1	7	P2191_Zelda_220722_P2191_MR_MH_Tube4_BiotinIP_T_R1_results_20220725_1313_peptides.txt
23422	Akr1a1	Q9JII6	AK1A1_MOUSE Alcohol dehydrogenase [NADP(+)]	36586.9	6.55299	12	11	10	75	398	30.7	Tube4_BiotinIP_T_R1	7	P2191_Zelda_220722_P2191_MR_MH_Tube4_BiotinIP_T_R1_results_20220725_1313_peptides.txt
23813	Npm1	Q5SQB7	Q5SQB7_MOUSE MCG68069	32560.1	6.45774	12	12	11	70	490	37.5	Tube4_BiotinIP_T_R1	7	P2191_Zelda_220722_P2191_MR_MH_Tube4_BiotinIP_T_R1_results_20220725_1313_peptides.txt
23823	Npm1	Q61937	NPM_MOUSE Nucleophosmin	32560.1	6.45774	12	12	11	70	490	37.5	Tube4_BiotinIP_T_R1	7	P2191_Zelda_220722_P2191_MR_MH_Tube4_BiotinIP_T_R1_results_20220725_1313_peptides.txt
941	Aldoa	A6ZI44	A6ZI44_MOUSE Fructose-bisphosphate aldolase	45120.3	6.25873	10	10	10	81	504	28.4	Tube4_BiotinIP_T_R1	7	P2191_Zelda_220722_P2191_MR_MH_Tube4_BiotinIP_T_R1_results_20220725_1313_peptides.txt
942	Aldoa	P05064	ALDOA_MOUSE Fructose-bisphosphate aldolase A	39355.9	6.25873	10	10	10	81	504	32.6	Tube4_BiotinIP_T_R1	7	P2191_Zelda_220722_P2191_MR_MH_Tube4_BiotinIP_T_R1_results_20220725_1313_peptides.txt
943	Aldoa	Q5FWB7	Q5FWB7_MOUSE Fructose-bisphosphate aldolase	39355.9	6.25873	10	10	10	81	504	32.6	Tube4_BiotinIP_T_R1	7	P2191_Zelda_220722_P2191_MR_MH_Tube4_BiotinIP_T_R1_results_20220725_1313_peptides.txt
851	Lasp1	A2A6G9	A2A6G9_MOUSE LIM and SH3 domain protein 1 (Fragment)	15152.9	6.08277	9	8	6	46	257	53.1	Tube4_BiotinIP_T_R1	7	P2191_Zelda_220722_P2191_MR_MH_Tube4_BiotinIP_T_R1_results_20220725_1313_peptides.txt
852	Lasp1	A2A6H0	A2A6H0_MOUSE LIM and SH3 domain protein 1 (Fragment)	21288.5	6.08277	9	8	6	46	257	36.9	Tube4_BiotinIP_T_R1	7	P2191_Zelda_220722_P2191_MR_MH_Tube4_BiotinIP_T_R1_results_20220725_1313_peptides.txt
853	Lasp1	Q543N3	Q543N3_MOUSE LIM and SH3 domain protein 1	29994.4	6.08277	9	8	6	46	257	28.8	Tube4_BiotinIP_T_R1	7	P2191_Zelda_220722_P2191_MR_MH_Tube4_BiotinIP_T_R1_results_20220725_1313_peptides.txt
854	Lasp1	Q61792	LASP1_MOUSE LIM and SH3 domain protein 1	29994.4	6.08277	9	8	6	46	257	28.8	Tube4_BiotinIP_T_R1	7	P2191_Zelda_220722_P2191_MR_MH_Tube4_BiotinIP_T_R1_results_20220725_1313_peptides.txt
3813	Krt77	###CONTAMINANT###Q6IFZ6	K2C1B_MOUSE Keratin, type II cytoskeletal 1b	61358.8	NA	8	7	0	51	265	8.9	Tube4_BiotinIP_T_R1	7	P2191_Zelda_220722_P2191_MR_MH_Tube4_BiotinIP_T_R1_results_20220725_1313_peptides.txt
3824	Krt77	Q08EK5	Q08EK5_MOUSE Keratin 77	61358.8	NA	8	7	0	51	265	8.9	Tube4_BiotinIP_T_R1	7	P2191_Zelda_220722_P2191_MR_MH_Tube4_BiotinIP_T_R1_results_20220725_1313_peptides.txt
3833	Krt77	Q6IFZ6	K2C1B_MOUSE Keratin, type II cytoskeletal 1b	61358.8	NA	8	7	0	51	265	8.9	Tube4_BiotinIP_T_R1	7	P2191_Zelda_220722_P2191_MR_MH_Tube4_BiotinIP_T_R1_results_20220725_1313_peptides.txt
1071	Eef1d	D3YUQ9	D3YUQ9_MOUSE Elongation factor 1-delta (Fragment)	21548.9	5.69243	8	7	6	61	286	41	Tube4_BiotinIP_T_R1	7	P2191_Zelda_220722_P2191_MR_MH_Tube4_BiotinIP_T_R1_results_20220725_1313_peptides.txt
1072	Eef1d	E9QN08	E9QN08_MOUSE Elongation factor 1-delta (Fragment)	27217.5	5.69243	8	7	6	61	286	32.5	Tube4_BiotinIP_T_R1	7	P2191_Zelda_220722_P2191_MR_MH_Tube4_BiotinIP_T_R1_results_20220725_1313_peptides.txt
1073	Eef1d	P57776	EF1D_MOUSE Elongation factor 1-delta	31293	5.69243	8	7	6	61	286	28.4	Tube4_BiotinIP_T_R1	7	P2191_Zelda_220722_P2191_MR_MH_Tube4_BiotinIP_T_R1_results_20220725_1313_peptides.txt
1074	Eef1d	P57776-2	EF1D_MOUSE Isoform 2 of Elongation factor 1-delta	28729.1	5.69243	8	7	6	61	286	29.8	Tube4_BiotinIP_T_R1	7	P2191_Zelda_220722_P2191_MR_MH_Tube4_BiotinIP_T_R1_results_20220725_1313_peptides.txt
1075	Eef1d	Q80T06	Q80T06_MOUSE Elongation factor 1-delta	31292	5.69243	8	7	6	61	286	28.4	Tube4_BiotinIP_T_R1	7	P2191_Zelda_220722_P2191_MR_MH_Tube4_BiotinIP_T_R1_results_20220725_1313_peptides.txt
12711	Hrnr	E9QNP3	E9QNP3_MOUSE Hornerin	323368	5.92202	8	8	8	125	549	4.3	Tube4_BiotinIP_T_R1	7	P2191_Zelda_220722_P2191_MR_MH_Tube4_BiotinIP_T_R1_results_20220725_1313_peptides.txt
12721	Hrnr	F8WJ23	F8WJ23_MOUSE Hornerin	340664	5.92202	8	8	8	125	549	4.1	Tube4_BiotinIP_T_R1	7	P2191_Zelda_220722_P2191_MR_MH_Tube4_BiotinIP_T_R1_results_20220725_1313_peptides.txt
1273	Hrnr	Q8VHD8	HORN_MOUSE Hornerin	247587	5.92202	8	8	8	125	549	4.8	Tube4_BiotinIP_T_R1	7	P2191_Zelda_220722_P2191_MR_MH_Tube4_BiotinIP_T_R1_results_20220725_1313_peptides.txt
5212	Gapdh	A0A0A0MQF6	A0A0A0MQF6_MOUSE Glyceraldehyde-3-phosphate dehydrogenase	38653.4	5.2416	7	4	2	72	163	12.2	Tube4_BiotinIP_T_R1	7	P2191_Zelda_220722_P2191_MR_MH_Tube4_BiotinIP_T_R1_results_20220725_1313_peptides.txt
5222	GAPDH	D2KHZ9	D2KHZ9_MOUSE Glyceraldehyde-3-phosphate dehydrogenase	35810	5.2416	7	4	2	72	163	13.2	Tube4_BiotinIP_T_R1	7	P2191_Zelda_220722_P2191_MR_MH_Tube4_BiotinIP_T_R1_results_20220725_1313_peptides.txt
5231	Gapdh	P16858	G3P_MOUSE Glyceraldehyde-3-phosphate dehydrogenase	35810	5.2416	7	4	2	72	163	13.2	Tube4_BiotinIP_T_R1	7	P2191_Zelda_220722_P2191_MR_MH_Tube4_BiotinIP_T_R1_results_20220725_1313_peptides.txt
5613	Gm8797	A0A0A6YW67	A0A0A6YW67_MOUSE MCG23377, isoform CRA_b	8728.02	6.01824	7	6	6	57	236	65.4	Tube4_BiotinIP_T_R1	7	P2191_Zelda_220722_P2191_MR_MH_Tube4_BiotinIP_T_R1_results_20220725_1313_peptides.txt
5622	Ubc	E9Q5F6	E9Q5F6_MOUSE Polyubiquitin-C (Fragment)	22592	6.01824	7	6	6	57	236	25.2	Tube4_BiotinIP_T_R1	7	P2191_Zelda_220722_P2191_MR_MH_Tube4_BiotinIP_T_R1_results_20220725_1313_peptides.txt
563	Uba52	E9Q9J0	E9Q9J0_MOUSE Ubiquitin-60S ribosomal protein L40 (Fragment)	10913.7	6.01824	7	6	6	57	236	52.6	Tube4_BiotinIP_T_R1	7	P2191_Zelda_220722_P2191_MR_MH_Tube4_BiotinIP_T_R1_results_20220725_1313_peptides.txt
564	Gm7808	J3QK04	J3QK04_MOUSE MCG67952	14666.2	6.01824	7	6	6	57	236	39.5	Tube4_BiotinIP_T_R1	7	P2191_Zelda_220722_P2191_MR_MH_Tube4_BiotinIP_T_R1_results_20220725_1313_peptides.txt
565	Ubb	P0CG49	UBB_MOUSE Polyubiquitin-B	34368.5	6.01824	7	6	6	57	236	16.7	Tube4_BiotinIP_T_R1	7	P2191_Zelda_220722_P2191_MR_MH_Tube4_BiotinIP_T_R1_results_20220725_1313_peptides.txt
566	Ubc	P0CG50	UBC_MOUSE Polyubiquitin-C	82550.1	6.01824	7	6	6	57	236	6.9	Tube4_BiotinIP_T_R1	7	P2191_Zelda_220722_P2191_MR_MH_Tube4_BiotinIP_T_R1_results_20220725_1313_peptides.txt
567	Rps27a	P62983	RS27A_MOUSE Ubiquitin-40S ribosomal protein S27a	17950.9	6.01824	7	6	6	57	236	32.5	Tube4_BiotinIP_T_R1	7	P2191_Zelda_220722_P2191_MR_MH_Tube4_BiotinIP_T_R1_results_20220725_1313_peptides.txt
568	Uba52	P62984	RL40_MOUSE Ubiquitin-60S ribosomal protein L40	14728.3	6.01824	7	6	6	57	236	39.5	Tube4_BiotinIP_T_R1	7	P2191_Zelda_220722_P2191_MR_MH_Tube4_BiotinIP_T_R1_results_20220725_1313_peptides.txt
569	Ubb	Q5SX22	Q5SX22_MOUSE Polyubiquitin-B (Fragment)	26619.7	6.01824	7	6	6	57	236	21.5	Tube4_BiotinIP_T_R1	7	P2191_Zelda_220722_P2191_MR_MH_Tube4_BiotinIP_T_R1_results_20220725_1313_peptides.txt
5610	Uba52	Q66JP1	Q66JP1_MOUSE MCG23116, isoform CRA_a	14728.3	6.01824	7	6	6	57	236	39.5	Tube4_BiotinIP_T_R1	7	P2191_Zelda_220722_P2191_MR_MH_Tube4_BiotinIP_T_R1_results_20220725_1313_peptides.txt
15611	Anxa2	P07356	ANXA2_MOUSE Annexin A2	38676.2	5.59972	7	7	7	74	276	20	Tube4_BiotinIP_T_R1	7	P2191_Zelda_220722_P2191_MR_MH_Tube4_BiotinIP_T_R1_results_20220725_1313_peptides.txt
15621	Anxa2	Q542G9	Q542G9_MOUSE Annexin	38676.2	5.59972	7	7	7	74	276	20	Tube4_BiotinIP_T_R1	7	P2191_Zelda_220722_P2191_MR_MH_Tube4_BiotinIP_T_R1_results_20220725_1313_peptides.txt
18411	Pvalb	P32848	PRVA_MOUSE Parvalbumin alpha	11930.5	5.57915	7	6	6	57	214	55.9	Tube4_BiotinIP_T_R1	7	P2191_Zelda_220722_P2191_MR_MH_Tube4_BiotinIP_T_R1_results_20220725_1313_peptides.txt
18421	Pvalb	Q545M7	Q545M7_MOUSE Parvalbumin alpha	11930.5	5.57915	7	6	6	57	214	55.9	Tube4_BiotinIP_T_R1	7	P2191_Zelda_220722_P2191_MR_MH_Tube4_BiotinIP_T_R1_results_20220725_1313_peptides.txt
2831	Sae1	Q9R1T2	SAE1_MOUSE SUMO-activating enzyme subunit 1	38620.1	5.04259	7	5	5	94	274	17.1	Tube4_BiotinIP_T_R1	7	P2191_Zelda_220722_P2191_MR_MH_Tube4_BiotinIP_T_R1_results_20220725_1313_peptides.txt
2832	Sae1	Q9R1T2-2	SAE1_MOUSE Isoform 2 of SUMO-activating enzyme subunit 1	36135.4	5.04259	7	5	5	94	274	18.2	Tube4_BiotinIP_T_R1	7	P2191_Zelda_220722_P2191_MR_MH_Tube4_BiotinIP_T_R1_results_20220725_1313_peptides.txt
7314	Kctd12	A0A0R4J2B2	A0A0R4J2B2_MOUSE BTB/POZ domain-containing protein KCTD12	35888	5.61469	6	5	4	70	201	16.2	Tube4_BiotinIP_T_R1	7	P2191_Zelda_220722_P2191_MR_MH_Tube4_BiotinIP_T_R1_results_20220725_1313_peptides.txt
7324	Kctd12	Q6WVG3	KCD12_MOUSE BTB/POZ domain-containing protein KCTD12	35892	5.61469	6	5	4	70	201	16.2	Tube4_BiotinIP_T_R1	7	P2191_Zelda_220722_P2191_MR_MH_Tube4_BiotinIP_T_R1_results_20220725_1313_peptides.txt
10111	Strap	B2RUC7	B2RUC7_MOUSE Serine-threonine kinase receptor-associated protein	38442.2	5.41929	6	6	6	79	267	23.9	Tube4_BiotinIP_T_R1	7	P2191_Zelda_220722_P2191_MR_MH_Tube4_BiotinIP_T_R1_results_20220725_1313_peptides.txt
10121	Strap	Q9Z1Z2	STRAP_MOUSE Serine-threonine kinase receptor-associated protein	38442.2	5.41929	6	6	6	79	267	23.9	Tube4_BiotinIP_T_R1	7	P2191_Zelda_220722_P2191_MR_MH_Tube4_BiotinIP_T_R1_results_20220725_1313_peptides.txt
10318	Gm6793	B2RXM2	B2RXM2_MOUSE EG627828 protein	36609.6	5.57393	6	6	5	53	206	11.4	Tube4_BiotinIP_T_R1	7	P2191_Zelda_220722_P2191_MR_MH_Tube4_BiotinIP_T_R1_results_20220725_1313_peptides.txt
10323	Gm9242	J3QNY1	J3QNY1_MOUSE Protein Gm9242	37140.2	5.57393	6	6	5	53	206	11.2	Tube4_BiotinIP_T_R1	7	P2191_Zelda_220722_P2191_MR_MH_Tube4_BiotinIP_T_R1_results_20220725_1313_peptides.txt
[truncated: 2,013 more rows]
