# Supplementary material for: Sphinganine recruits TLR4 adaptors in macrophages and promotes inflammation in murine models of sepsis and melanoma
Source: Nat Commun. 2024 Jul 18;15:6067. doi: 10.1038/s41467-024-50341-w (PMC11258287; doi:10.1038/s41467-024-50341-w)
Supplement: Supplementary file 9 — Source Data [file 41467_2024_50341_MOESM9_ESM.xlsx]

## Sheet: Fig. 1a
Fig. 1a
no raw data

## Sheet: Fig. 1b
Fig. 1b	more information see Supplementary Data 1
	M0	M0	M0	M0	M0	M0	M1	M1	M1	M1	M1	M1	M2	M2	M2	M2	M2	M2
C0	0.0527721	-0.950354	-0.763547	-0.584417	-0.707761	0.390559	-0.847482	-0.746146	-0.137105	0.351151	-0.662211	-0.0695478	-0.869489	2.74279	0.35371	0.553311	-0.308558	2.20233
C2	-0.721493	-0.721493	-0.721493	0.0250542	0.163549	1.50866	-0.721493	-0.721493	-0.721493	-0.721493	-0.721493	0.804802	-0.721493	-0.721493	-0.721493	1.77901	0.637849	2.296
C4:1	-0.580416	-0.580416	-0.580416	0.616019	-0.580416	2.115	-0.580416	-0.580416	-0.580416	-0.580416	0.776919	-0.580416	-0.580416	-0.580416	2.10125	-0.580416	1.93622	-0.580416
C5:1	-0.0701299	-0.654574	-0.23289	-0.646843	-0.597065	0.343552	-0.804584	-0.530741	0.544289	0.598542	-0.914311	-0.855718	-0.478386	3.07249	0.287942	-0.196269	-0.664204	1.7989
C5:1-DC	-0.242536	-0.242536	-0.242536	-0.242536	-0.242536	-0.242536	-0.242536	-0.242536	-0.242536	-0.242536	-0.242536	-0.242536	-0.242536	-0.242536	-0.242536	4.12311	-0.242536	-0.242536
C7-DC	1.89557	-0.420477	-0.420477	-0.420477	1.19986	-0.420477	-0.420477	-0.420477	3.21172	-0.420477	-0.420477	-0.420477	-0.420477	-0.420477	-0.420477	-0.420477	-0.420477	-0.420477
C12:1	-0.242536	-0.242536	-0.242536	-0.242536	-0.242536	-0.242536	-0.242536	-0.242536	-0.242536	-0.242536	-0.242536	-0.242536	-0.242536	-0.242536	-0.242536	4.12311	-0.242536	-0.242536
C14:2-OH	-0.0519203	-0.84164	-0.693016	-0.676643	-0.653971	0.227693	-0.698055	-0.545652	0.154641	0.18487	-0.454967	-0.143865	-0.939883	3.39791	0.482117	0.357424	-0.449929	1.34489
C16:2-OH	-0.242536	-0.242536	-0.242536	-0.242536	-0.242536	-0.242536	-0.242536	-0.242536	-0.242536	-0.242536	-0.242536	-0.242536	-0.242536	-0.242536	4.12311	-0.242536	-0.242536	-0.242536
TMAO	0.673867	-0.194389	0.276858	-0.613622	-0.524005	0.255819	-0.943994	-0.960378	-0.407312	-0.345083	-0.64175	-0.489773	-1.13737	1.81792	-0.00375506	2.7864	-0.640961	1.09154
Ala	0.465567	0.0643427	0.533014	-0.539857	0.313741	1.10808	-0.891625	-1.04077	-0.131578	0.0892472	-1.41088	-0.572099	-1.58091	1.89529	0.315928	2.13241	-0.939036	0.189148
Arg	1.2045	-0.839526	0.473451	-0.463318	-0.34096	-0.392514	-1.18865	-1.17772	-0.124795	0.0248068	-0.374241	-0.516829	-0.811628	1.74776	-0.025115	2.70851	-0.606557	0.70283
Asn	-0.174367	-0.518167	-0.722951	-0.123465	-0.181706	1.88585	-0.993221	-0.73363	-0.830636	-0.125488	-0.718247	-0.508852	-0.873023	2.50871	0.277164	0.820197	-0.55505	1.56688
Asp	0.314511	-0.667077	-0.203213	-0.934314	0.0982991	-0.152188	-0.659088	-0.558842	-0.0238518	0.217358	-1.05183	-0.749799	-0.84953	3.08507	0.112215	1.66178	-0.51529	0.875787
Cys	0.256323	-0.653912	-0.18191	-0.390512	-0.336192	0.230311	-0.872745	-0.830327	-0.163326	0.232459	-0.904485	-0.866481	-1.09474	2.02534	0.194724	2.63793	-0.507208	1.22476
Gln	0.196533	-0.405024	-0.321395	-0.596707	-0.401781	1.12964	-0.908409	-1.01268	-0.598254	-0.380814	-0.928216	-0.248787	-0.90422	2.29473	0.192323	1.30755	-0.536966	2.12247
Glu	-0.149182	0.288862	-0.308487	-1.00039	-0.984551	0.986902	-1.08491	-0.920436	0.672645	-0.287387	0.0379034	-0.533509	-1.1798	2.45605	0.25827	1.62373	-0.906017	1.03031
Gly	0.262061	-0.38067	-0.0306886	-0.372113	-0.706665	-0.276868	-0.746783	-0.591781	-0.353457	-0.33943	-0.190039	-0.708488	-1.13576	2.49493	0.0499684	2.70856	-0.331855	0.649075
His	0.519595	-0.535661	-0.0650499	-0.617424	-0.367782	-0.0764059	-0.948168	-0.825239	-0.0984554	0.0891078	-0.732404	-0.671744	-1.10176	2.59604	0.241751	2.3145	-0.540014	0.819109
Ile	0.670437	-0.265593	0.236545	-0.460429	-0.248754	-0.273712	-0.847387	-0.782968	-0.388002	-0.214854	-0.893988	-0.876081	-0.979716	2.67049	0.299429	2.3171	-0.444947	0.482431
Leu	0.577337	-0.0595306	0.321454	-0.471843	-0.404347	0.321111	-1.23619	-0.732147	-1.23619	-0.104541	-0.713072	-0.229719	-1.23619	1.56382	0.0644852	2.45695	-0.505077	1.6237
Lys	0.385438	-0.231063	0.0799319	-0.393485	-0.323377	-0.45037	-0.756625	-0.828604	0.0232966	-0.176424	-0.959901	-0.947052	-1.01292	2.75944	0.257198	2.23201	-0.315143	0.657637
Met	0.217526	-0.453851	-0.0483565	-0.544747	-0.146327	-0.0546229	-0.904085	-0.687256	0.0891665	0.339417	-0.902333	-0.877133	-1.16431	2.76302	0.302088	2.2138	-0.5372	0.395207
Phe	0.301459	-0.452987	0.103097	-0.58006	-0.0665173	-0.117542	-0.914712	-0.709087	-0.482711	0.44489	-0.619245	-0.893899	-1.07767	2.34843	-0.0474135	2.69071	-0.445174	0.518436
Pro	0.661982	-0.316202	0.00210583	-0.924251	-0.412782	-0.071413	-1.05161	-0.956602	-0.41221	-0.0188889	0.554916	-0.918822	-1.27479	1.87472	0.395352	2.48538	-0.68656	1.06967
Ser	0.886013	-0.381179	0.158481	-0.866456	-0.393042	-0.263176	-0.826654	-0.864147	-0.0748069	0.0293396	-0.425509	-0.649243	-1.16934	1.86395	0.143629	2.88748	-0.671702	0.616364
Thr	0.831301	0.00418086	0.353532	-0.0179125	0.54823	-1.04594	-1.04594	0.0428442	-1.04594	1.04395	0.507495	-1.04594	-1.04594	-1.04594	1.22277	2.51109	0.274134	-1.04594
Trp	0.212164	-0.594591	-0.0964986	-0.438555	-0.383172	-0.0994383	-0.915012	-0.841286	-0.0454664	0.36867	-0.650327	-0.804835	-1.1242	2.81457	0.352679	2.13634	-0.497583	0.606546
Tyr	0.797303	-0.224332	0.154472	-0.648112	-0.368346	0.05936	-0.884996	-0.927729	-0.165597	-0.503649	-0.765507	-0.561188	-1.06019	2.58399	0.048443	2.28126	-0.571058	0.755878
Val	0.659497	-0.588486	-0.530386	-0.799969	0.197023	-0.0958	-0.786025	-0.48623	-0.707009	0.508437	-0.888281	-1.03237	-1.15089	2.54658	0.975559	1.74945	-0.444399	0.873304
1-Met-His	1.08581	-0.75647	0.35567	-0.75647	0.109065	-0.75647	-0.0408322	-0.75647	-0.75647	-0.75647	-0.75647	0.0220279	-0.75647	2.04322	2.64764	0.587768	-0.00214906	-0.75647
3-Met-His	-0.87856	-1.00076	-0.923266	-0.848756	-0.315262	0.838159	-0.777226	-0.240751	1.03785	1.8664	-0.529852	1.48491	-0.899423	1.45212	-0.500047	-0.479185	-0.759344	1.47299
Ac-Orn	0.327568	-0.316529	0.328996	-0.608028	-0.383337	-0.264282	-0.91466	-0.777903	0.159121	-0.012467	-0.883254	-0.563204	-0.88097	2.92109	-0.339369	2.15308	-0.45871	0.51286
alpha-AAA	-0.0177642	-0.972785	-0.972785	-0.074358	-0.278096	-0.972785	-0.972785	-0.180471	0.5411	0.654287	-0.972785	-0.972785	-0.972785	2.43699	1.27682	0.484506	0.350096	1.61638
c4-OH-Pro	0.851767	-0.945518	-0.697136	0.228485	-0.204091	0.469426	-0.737137	-0.538059	-1.70183	0.158715	-0.502709	-0.786442	-0.488755	2.98209	-0.284095	0.786648	0.448029	0.960609
Carnosine	-0.33074	-0.33074	-0.33074	-0.33074	-0.33074	-0.33074	-0.33074	0.243012	-0.33074	0.751258	3.96683	-0.33074	-0.33074	-0.33074	-0.33074	-0.33074	-0.33074	-0.33074
Creatinine	0.485467	-0.756077	0.0857894	-1.06238	0.677676	0.777595	-0.63036	-1.09181	-0.433065	-0.611466	-0.84219	-0.688859	-0.983167	1.2107	0.143924	2.26113	-0.502463	1.95955
Cystine	-0.324747	1.41188	-0.324747	-0.324747	-0.324747	-0.324747	-0.324747	-0.324747	-0.324747	3.78408	-0.324747	-0.324747	-0.324747	-0.324747	-0.324747	-0.324747	-0.324747	-0.324747
DOPA	-0.725123	-0.725123	2.34981	-0.725123	0.574626	-0.725123	0.017102	-0.725123	2.2643	0.362561	-0.725123	0.721702	-0.725123	-0.725123	1.05006	-0.725123	-0.0889301	-0.725123
HArg	1.19744	-0.573611	-0.573611	-0.573611	0.853048	2.15997	-0.573611	-0.573611	-0.573611	-0.573611	-0.573611	-0.573611	-0.573611	-0.573611	-0.573611	2.52484	0.72165	-0.573611
Kynurenine	0.528106	-0.448303	-0.0264444	0.448616	-0.112506	0.240816	-0.701168	-1.66569	-0.331885	0.604779	-0.247388	-1.66569	-1.66569	1.67351	0.556272	1.71419	-0.239252	1.33771
Nitro-Tyr	0.877882	-0.666576	-0.666576	-0.666576	-0.666576	-0.666576	-0.666576	-0.666576	-0.388769	-0.666576	-0.179895	-0.666576	-0.666576	2.25078	0.328082	2.02447	-0.070386	1.8236
Orn	-0.220651	-0.596576	-0.846414	-0.98184	-0.619925	0.776366	-0.757686	-0.594241	-0.405111	1.08224	-0.512518	-0.206642	-0.914127	1.96485	1.68933	-0.45648	-0.489169	2.0886
PAG	-0.242536	-0.242536	-0.242536	-0.242536	-0.242536	-0.242536	-0.242536	-0.242536	-0.242536	-0.242536	-0.242536	-0.242536	-0.242536	-0.242536	4.12311	-0.242536	-0.242536	-0.242536
Sarcosine	0.781611	0.272738	-1.04765	-0.471824	-0.351301	-1.04765	-0.0138378	-0.351301	-1.04765	-1.04765	-0.55485	0.197746	-1.04765	2.61891	-0.0674034	1.11907	0.406652	1.65205
SDMA	0.129249	-1.29435	-1.29435	-1.29435	-0.30087	-1.29435	-0.0562299	-0.170289	0.648909	0.879692	-0.0103932	0.0034644	-1.29435	1.86998	1.00974	0.529521	0.0716865	1.86731
t4-OH-Pro	-0.540871	-1.06387	-0.951583	-0.920583	-0.687931	2.08901	-0.749121	-0.412818	0.176557	0.72618	-0.444791	1.34255	-0.856151	1.22334	-0.292846	-0.17153	-0.492344	2.0268
CA	4.12311	-0.242536	-0.242536	-0.242536	-0.242536	-0.242536	-0.242536	-0.242536	-0.242536	-0.242536	-0.242536	-0.242536	-0.242536	-0.242536	-0.242536	-0.242536	-0.242536	-0.242536
GCA	-0.657805	-0.063971	0.172904	-0.341971	-0.269592	-0.657805	-0.657805	-0.248207	-0.657805	-0.657805	-0.657805	-0.657805	-0.657805	1.51355	3.10917	0.102171	-0.208728	1.4971
GCDCA	-0.242536	-0.242536	-0.242536	-0.242536	-0.242536	-0.242536	-0.242536	-0.242536	-0.242536	-0.242536	-0.242536	-0.242536	-0.242536	4.12311	-0.242536	-0.242536	-0.242536	-0.242536
GDCA	-0.242536	-0.242536	-0.242536	-0.242536	-0.242536	-0.242536	-0.242536	-0.242536	-0.242536	-0.242536	-0.242536	-0.242536	-0.242536	-0.242536	4.12311	-0.242536	-0.242536	-0.242536
GLCA	-0.278752	-0.278752	-0.278752	-0.278752	-0.278752	-0.278752	-0.278752	-0.278752	-0.278752	-0.278752	-0.278752	0.384647	-0.278752	-0.278752	4.07539	-0.278752	-0.278752	-0.278752
GLCAS	0.221502	0.751878	1.01476	-0.27659	-0.802353	-0.802353	-0.802353	-0.357299	-0.802353	-0.802353	-0.802353	-0.802353	-0.802353	2.24154	0.696534	2.32917	-0.25353	0.0508597
TCA	-0.378396	-0.61402	-0.381323	-0.534991	-0.346199	0.312376	-0.271561	-0.656461	0.0855335	0.0269934	-1.35601	-0.35498	-1.35601	1.49781	1.84905	0.253836	-0.356444	2.5808
TCDCA	-0.242536	-0.242536	-0.242536	-0.242536	-0.242536	-0.242536	-0.242536	-0.242536	-0.242536	-0.242536	-0.242536	-0.242536	-0.242536	-0.242536	4.12311	-0.242536	-0.242536	-0.242536
TDCA	-0.328285	-0.861295	-0.531519	-0.569865	-0.596707	0.128033	-0.600542	-0.589038	-0.197908	0.185552	-0.466331	-0.481669	-0.876633	1.39729	2.87745	0.0590103	-0.474	1.92646
TLCA	-0.242536	-0.242536	-0.242536	-0.242536	-0.242536	-0.242536	-0.242536	-0.242536	-0.242536	-0.242536	-0.242536	-0.242536	-0.242536	-0.242536	4.12311	-0.242536	-0.242536	-0.242536
TMCA	-0.545512	-0.961685	-1.02752	-0.676175	-0.81725	1.00901	-0.865283	-0.47363	0.549169	2.0916	-0.222381	0.830985	-0.774928	0.856849	-0.512258	-0.184425	-0.565329	2.28877
Dopamine	-0.0579907	-0.980639	-0.948593	-0.912191	-0.647421	0.361876	-0.794585	-0.602152	0.0703494	0.406989	-0.653955	0.36032	-0.95886	2.56466	0.0714383	0.242092	0.144242	2.33442
PEA	0.0861184	-0.769873	-0.742185	-0.676139	-0.557143	0.202955	-0.824896	-0.707222	-0.585712	-0.237937	-0.700124	-0.547443	-0.803601	2.57275	0.531419	0.958643	0.599316	2.20108
Putrescine	0.0173385	-0.302968	-1.02982	-1.02982	-1.02982	0.77704	0.148746	0.193918	0.185705	0.830424	-1.02982	0.912554	-0.151028	1.26571	-1.02982	-1.02982	-0.438482	2.73994
Serotonin	-0.094546	-0.742016	-0.869906	-0.304549	-0.293695	0.0814791	-0.976465	-0.761837	-0.478215	0.258448	-0.511249	-0.348909	-0.300302	2.86673	0.661465	0.00550046	-0.493316	2.30138
Spermidine	-0.523466	-0.675061	-0.808128	-0.470005	0.233044	-0.170477	-1.0033	-0.397503	-0.125072	0.30701	-0.524199	-0.714608	-0.103102	3.35282	0.717122	0.054352	-0.604756	1.45532
DiCA(14:0)	0.507975	-0.9245	0.186399	-0.9245	-0.537709	-0.9245	-0.263358	0.465248	1.25232	0.505727	-0.441012	-0.0294841	-0.9245	-0.9245	1.76055	-0.9245	-0.445509	2.58585
Suc	-0.242536	-0.242536	-0.242536	-0.242536	-0.242536	-0.242536	-0.242536	4.12311	-0.242536	-0.242536	-0.242536	-0.242536	-0.242536	-0.242536	-0.242536	-0.242536	-0.242536	-0.242536
Cer d16:1/20:0	-0.623143	-0.623143	-0.623143	0.26344	0.650418	1.06916	-0.623143	-0.623143	0.942095	2.7528	-0.623143	-0.623143	-0.623143	-0.623143	-0.623143	-0.623143	-0.623143	1.7998
Cer d16:1/23:0	-0.716171	-0.716171	-0.716171	-0.716171	-0.027783	-0.716171	-0.716171	-0.168835	-0.716171	1.11278	0.404147	0.302913	-0.716171	2.09137	1.0048	2.44231	-0.716171	-0.716171
Cer d16:1/24:0	0.266562	-0.28994	-1.00572	-0.0638	0.545796	-1.00572	-1.00572	0.296058	1.53098	2.32739	0.36685	-0.0343034	-1.00572	1.42479	-1.00572	-1.00572	0.669681	-1.00572
Cer d18:1/14:0	-0.792614	-0.807186	-0.662077	-0.235553	-0.372162	-0.736453	-0.545959	0.225881	1.17835	3.27378	0.190211	-0.718997	-0.916397	1.18973	-0.2735	0.323784	-0.00104143	-0.319796
Cer d18:1/16:0	-0.863886	-0.741952	-0.419912	0.0341615	-0.0395226	-0.769631	-0.977592	-0.122183	0.488609	3.27215	-0.204096	-0.847429	-0.890069	1.46371	-0.0541098	0.53237	0.18153	-0.0421408
Cer d18:1/18:0	-0.575561	-0.575561	0.855141	1.57424	-0.575561	-0.575561	1.44599	-0.575561	2.7751	-0.575561	0.831823	-0.575561	-0.575561	-0.575561	-0.575561	-0.575561	-0.575561	-0.575561
Cer d18:1/18:1	-0.878989	-0.738134	-0.488275	0.271211	-0.31486	-0.83015	-1.02763	-0.0635854	0.32359	2.86889	-0.321938	-1.03046	-0.87545	1.70383	-0.270268	1.03778	0.298108	0.33633
Cer d18:1/20:0	-0.619789	-0.683516	-0.0594919	0.244244	-0.422816	-1.19987	-0.532889	-0.126529	1.34415	2.72544	-0.429437	-1.27708	-0.842419	1.56429	0.00754512	0.818611	-0.537855	0.027408
Cer d18:1/20:0-OH	-0.774818	-0.691825	-0.375569	0.196051	-0.0377042	-0.958974	-0.837186	0.0300651	0.797626	2.95986	-0.215967	-1.18143	-0.830802	1.67765	-0.0868124	0.664052	0.200471	-0.534679
Cer d18:1/22:0	-0.739147	-0.721444	-0.501098	-0.0909182	-0.164755	-1.08597	-0.593103	0.154351	1.32619	2.79129	0.0118015	-1.18869	-0.749628	1.70586	0.0269416	0.34861	0.178575	-0.708867
Cer d18:1/23:0	-0.671767	-0.722094	-0.275563	0.051735	-0.134714	-1.12404	-0.638328	0.136853	1.15455	2.59683	-0.144509	-1.34697	-0.774786	1.96621	0.0595037	0.55062	0.0598415	-0.743374
Cer d18:1/24:0	-0.555287	-0.651286	-0.493765	0.043888	-0.213793	-1.1075	-0.471177	0.191898	0.822875	2.81032	-0.0128791	-1.17408	-0.786813	1.91155	-0.0898564	0.620772	0.0843085	-0.929177
Cer d18:1/24:1	-0.566362	-0.843483	-0.432715	0.311188	-0.449421	-0.956493	-0.710818	-0.166404	1.04919	2.34439	-0.260743	-1.05673	-0.792382	1.92871	-0.117269	1.5828	-0.511331	-0.352133
Cer d18:1/25:0	-1.2297	-0.319188	0.0548973	-0.100384	-0.0298014	-0.372125	-1.2297	0.256057	0.785423	2.36646	-0.230961	-0.537993	-0.439178	2.42646	0.0196062	-1.2297	-0.587401	0.397221
Cer d18:1/26:0	-0.625339	-0.8263	-0.111255	0.412176	-0.34493	-0.891729	-0.812279	-0.0785407	0.358431	1.6857	-0.34493	-1.13241	-1.11606	2.88913	0.311696	0.788392	0.402829	-0.564584
Cer d18:2/14:0	-0.797859	-1.05755	-0.496276	-0.348278	-0.599596	0.313528	-0.862084	-0.286844	0.78824	2.28777	-0.208656	0.430809	-0.775519	0.598355	-1.03521	-0.189109	-0.284052	2.52234
Cer d18:2/20:0	-0.722335	-0.903514	-0.0371508	-0.132681	-0.208447	0.0715564	-0.943044	-0.303977	0.802859	2.63112	-0.31386	-0.600452	-0.498333	1.82734	-0.182094	-1.57882	-0.116211	1.20804
Cer d18:2/22:0	-0.623423	-0.623423	-0.623423	0.0674001	-0.623423	-0.623423	0.0824398	0.449408	1.82303	2.35444	-0.0729704	-0.623423	-0.623423	-0.623423	-0.623423	-0.623423	-0.623423	2.15391
Cer d18:2/23:0	-0.657195	-0.355116	-0.6203	-0.398929	-0.777104	-0.0599546	-0.624911	-0.537286	0.318221	2.57113	-0.272102	-0.546509	-0.86473	2.5596	0.205229	-0.784022	0.0945438	0.749433
Cer d18:2/24:0	-0.923736	-0.705538	-0.879544	-0.1559	-0.595058	-0.600582	-0.904402	-0.316096	0.379929	2.33266	-0.0260856	-0.677918	-0.945832	1.99018	-0.357526	0.194875	0.482123	1.70845
Cer d18:2/24:1	-0.761771	-0.752438	-0.656993	-0.154325	-0.378335	-1.09989	-0.488684	0.201412	1.0565	2.87659	0.647023	-1.05398	-0.877088	1.44641	0.217972	0.510028	0.0854925	-0.817925
CE 14:0	0.395105	-0.776045	-0.776045	0.664573	-0.776045	1.28642	1.41079	0.137037	1.62844	-0.776045	-0.776045	-0.776045	-0.776045	-0.776045	-0.776045	2.25029	-0.0122067	-0.776045
CE 15:0	-0.443051	-0.443051	-0.443051	0.262643	-0.443051	-0.443051	0.451234	0.306829	3.88909	0.390398	-0.443051	-0.443051	-0.443051	-0.443051	-0.443051	-0.443051	0.0164185	-0.443051
CE 17:0	-0.403834	-0.403834	-0.403834	-0.403834	-0.403834	-0.403834	-0.403834	-0.403834	-0.403834	3.32213	1.99061	-0.403834	-0.403834	-0.403834	-0.403834	-0.403834	0.744772	-0.403834
CE 18:2	0.261903	0.107131	-0.361248	-0.361248	-0.361248	-0.361248	-0.361248	0.131911	-0.361248	-0.361248	0.173346	-0.361248	-0.361248	-0.361248	4.02194	-0.361248	-0.361248	-0.361248
CE 20:0	-0.530029	-0.530029	-0.530029	-0.530029	-0.530029	-0.530029	-0.530029	0.134272	-0.530029	0.74347	0.180957	0.345501	-0.530029	-0.530029	3.37925	1.57691	-0.530029	-0.530029
CE 20:1	-0.136503	-0.909424	-0.909424	-0.909424	-0.909424	1.02672	0.370582	0.929912	2.35129	1.38014	0.530391	-0.24714	-0.909424	-0.909424	1.22802	-0.909424	-0.158016	-0.909424
CE 20:4	-0.616845	-0.616845	-0.616845	-0.616845	-0.616845	1.02307	-0.616845	0.443887	1.3783	1.29722	0.346253	-0.616845	-0.616845	2.91341	-0.616845	-0.616845	-0.616845	-0.616845
CE 22:0	0.823664	-0.66685	-0.66685	0.502272	-0.66685	-0.66685	-0.66685	1.62249	1.95087	-0.66685	-0.66685	2.04169	1.06122	-0.66685	-0.66685	-0.66685	-0.66685	-0.66685
CE 22:1	-0.374527	-0.374527	0.642731	-0.374527	-0.374527	-0.374527	-0.374527	-0.374527	-0.374527	1.24126	-0.374527	-0.374527	-0.374527	-0.374527	3.73391	-0.374527	-0.374527	-0.374527
CE 22:2	-0.846007	-0.846007	-0.846007	-0.846007	-0.846007	0.783852	-0.846007	-0.045518	0.973458	1.19257	1.16683	0.240147	-0.846007	1.32693	2.29944	-0.846007	-0.323649	-0.846007
CE 22:5	-0.964877	-0.964877	-0.169342	-0.964877	-0.964877	1.12459	-0.964877	0.595824	0.619047	1.19486	0.340967	0.673234	-0.201497	2.09638	1.44495	-0.964877	-0.964877	-0.964877
CE 22:6	-0.242536	-0.242536	-0.242536	-0.242536	-0.242536	-0.242536	-0.242536	-0.242536	-0.242536	-0.242536	-0.242536	-0.242536	-0.242536	-0.242536	4.12311	-0.242536	-0.242536	-0.242536
DG 14:0_14:0	-0.242536	-0.242536	-0.242536	-0.242536	-0.242536	-0.242536	-0.242536	-0.242536	-0.242536	4.12311	-0.242536	-0.242536	-0.242536	-0.242536	-0.242536	-0.242536	-0.242536	-0.242536
DG 14:0_18:2	-0.242536	-0.242536	-0.242536	-0.242536	-0.242536	-0.242536	-0.242536	-0.242536	-0.242536	-0.242536	-0.242536	-0.242536	-0.242536	-0.242536	-0.242536	4.12311	-0.242536	-0.242536
DG 14:0_20:0	-0.836752	0.593445	1.07659	0.542967	1.52127	-0.836752	-0.836752	0.74007	-0.836752	-0.836752	0.53816	1.22321	-0.836752	-0.836752	-0.836752	2.13181	-0.836752	-0.836752
DG 14:1_18:1	-0.41789	-0.41789	-0.41789	-0.41789	1.52191	-0.41789	-0.41789	-0.41789	-0.41789	3.3219	-0.41789	-0.41789	-0.41789	-0.41789	-0.41789	-0.41789	1.42454	-0.41789
DG 16:0_16:1	-0.751564	-0.492591	-0.476673	0.282953	-0.410705	-0.452949	-0.604935	0.24928	1.37272	2.08597	-0.298667	-0.877225	-0.541875	2.1273	0.553865	0.501825	-0.41147	-1.85526
DG 16:0_18:1	0.245913	-1.13909	0.791439	0.990714	-0.0678777	-1.13909	-1.13909	0.228781	1.36762	1.02047	0.320754	0.700368	0.529947	-1.13909	1.84552	-1.13909	-1.13909	-1.13909
DG 16:0_20:3	-0.673237	0.216559	-0.673237	-0.673237	-0.673237	0.319467	1.05323	-0.673237	2.20149	-0.673237	-0.673237	-0.673237	0.878043	-0.673237	0.274475	-0.673237	-0.673237	2.46235
DG 16:1_18:0	-0.768685	-0.768685	-0.768685	-0.768685	-0.768685	-0.768685	-0.768685	0.275939	1.66191	0.989079	-0.768685	0.284987	0.572875	-0.768685	-0.768685	1.6685	-0.0205863	2.25414
DG 16:1_18:1	0.141428	0.168801	0.326197	-0.901033	-0.171082	-0.901033	0.711702	0.216704	1.52605	2.66888	0.855411	-0.901033	0.764168	-0.901033	-0.901033	-0.901033	-0.901033	-0.901033
DG 17:0_17:1	-0.317182	-0.547763	-0.541584	0.0172394	-0.438349	0.288654	-1.73726	-0.381401	1.24103	1.4979	-0.575995	-0.404423	-1.73726	2.07829	0.105691	0.718798	-0.485605	1.21922
DG 18:0_20:0	-1.20168	-1.20168	0.00329878	-0.142202	-0.506321	-0.148091	-0.454795	-1.20168	0.229524	0.880964	0.0587509	0.0231732	0.10856	3.08237	0.723932	0.920958	0.0266083	-1.20168
DG 18:0_20:4	-0.865205	-0.857643	-0.639429	-0.233788	-0.510337	-0.657793	-0.597838	0.0881319	0.923719	3.43426	-0.276459	-0.768521	-0.747456	0.676338	-0.0760689	0.694162	-0.00531132	0.419234
DG 18:1_18:1	0.265058	-0.947479	-0.947479	0.217677	-0.162605	0.85464	0.112615	0.0878948	1.37542	2.81662	-0.147773	-0.947479	-0.947479	-0.947479	-0.947479	0.951873	0.260938	-0.947479
DG 18:1_18:3	-0.242536	-0.242536	-0.242536	-0.242536	-0.242536	-0.242536	-0.242536	-0.242536	-0.242536	4.12311	-0.242536	-0.242536	-0.242536	-0.242536	-0.242536	-0.242536	-0.242536	-0.242536
DG 18:1_18:4	-0.557468	-0.557468	-0.557468	1.66218	-0.557468	-0.557468	-0.557468	-0.557468	-0.557468	2.92227	0.650498	-0.557468	1.3301	-0.557468	-0.557468	-0.557468	0.682033	-0.557468
DG 18:1_20:1	-0.49285	-0.49285	-0.49285	-0.49285	-0.49285	-0.49285	-0.49285	1.46577	3.1295	-0.49285	1.12501	-0.49285	-0.49285	-0.49285	-0.49285	-0.49285	1.17962	-0.49285
DG 18:1_20:2	-1.02243	-1.02243	-1.02243	0.126452	0.109627	-1.02243	0.0495393	0.859527	1.4532	2.21511	0.251435	0.85472	0.0591534	-1.02243	-1.02243	1.42676	-0.248498	-1.02243
DG 18:1_22:5	-0.242536	-0.242536	-0.242536	-0.242536	-0.242536	-0.242536	-0.242536	-0.242536	-0.242536	-0.242536	-0.242536	-0.242536	-0.242536	-0.242536	-0.242536	4.12311	-0.242536	-0.242536
DG 18:2_18:4	2.37997	1.44417	-0.507556	-0.507556	-0.507556	-0.507556	-0.507556	-0.507556	2.43421	-0.507556	-0.507556	-0.507556	-0.507556	-0.507556	-0.507556	-0.507556	0.847434	-0.507556
DG 18:2_20:0	0.518102	0.081523	-0.535622	0.0883049	-0.535622	-0.535622	-0.535622	-0.535622	-0.535622	-0.535622	-0.535622	-0.535622	0.432482	-0.535622	-0.535622	2.60351	-0.535622	2.70354
DG 18:2_20:4	-0.242536	-0.242536	-0.242536	-0.242536	-0.242536	-0.242536	-0.242536	-0.242536	-0.242536	-0.242536	-0.242536	-0.242536	-0.242536	-0.242536	-0.242536	4.12311	-0.242536	-0.242536
DG 18:3_20:2	-0.426639	-0.426639	-0.426639	-0.426639	-0.426639	-0.426639	-0.426639	-0.426639	-0.426639	2.35412	-0.426639	-0.426639	-0.426639	-0.426639	-0.426639	2.90163	1.14384	-0.426639
DG 21:0_22:6	-0.502779	-0.502779	-0.502779	1.39303	-0.502779	1.81083	-0.502779	0.946032	2.88901	-0.502779	-0.502779	-0.502779	-0.502779	-0.502779	-0.502779	-0.502779	-0.502779	-0.502779
DG O-14:0_18:2	-0.687917	-0.687917	1.35748	0.970427	-0.687917	-0.687917	1.1907	1.17497	-0.687917	-0.687917	1.33545	-0.687917	-0.687917	-0.687917	2.22599	-0.687917	-0.687917	-0.687917
Cer d18:0/18:0	-0.841539	-0.841539	0.351014	0.0713881	-0.0720497	-0.841539	-0.841539	-0.056515	1.78384	-0.841539	-0.06247	-0.841539	0.558662	2.32497	-0.841539	1.81491	0.0185698	-0.841539
Cer d18:0/20:0	-0.334858	-0.334858	-0.334858	-0.334858	-0.334858	-0.334858	-0.334858	1.71624	-0.334858	3.64149	-0.334858	-0.334858	-0.334858	-0.334858	-0.334858	-0.334858	-0.334858	-0.334858
Cer d18:0/22:0	-0.471242	-0.471242	-0.471242	1.26133	-0.471242	-0.471242	-0.471242	0.997331	-0.471242	3.3721	-0.471242	-0.471242	-0.471242	-0.471242	-0.471242	-0.471242	0.966633	-0.471242
Cer d18:0/24:0	-0.605342	-0.271371	-0.471392	-0.0414825	-0.0215709	-0.00437451	-0.44967	0.0417841	1.17493	2.51263	0.30154	-1.35927	-0.0496281	1.94968	0.0173472	-1.35927	-0.00527959	-1.35927
Cer d18:0/24:1	-0.417529	0.945697	-0.417529	-0.417529	-0.417529	-0.417529	-0.417529	-0.417529	-0.417529	3.07944	-0.417529	-0.417529	-0.417529	-0.417529	-0.417529	2.2378	-0.417529	-0.417529
Cer d18:0/26:1	-0.352623	-0.352623	-0.352623	-0.352623	-0.352623	-0.352623	-0.352623	-0.352623	-0.352623	3.03846	-0.352623	-0.352623	-0.352623	-0.352623	-0.352623	2.60351	-0.352623	-0.352623
FA 18:0	-0.720804	-0.720804	-0.720804	0.658801	0.62745	-0.720804	-0.720804	0.509523	2.05361	2.00739	-0.720804	-0.720804	-0.720804	-0.720804	-0.720804	1.67001	0.402047	-0.720804
FA 20:3	-0.689905	-1.05082	-0.64639	-0.657269	-1.09561	0.216862	-0.371865	-0.366745	1.17098	1.61573	-0.80957	-0.512007	-0.453134	1.69444	0.583536	0.360204	-1.08985	2.10143
FA 20:4	-0.763762	-1.25466	-0.46276	-0.596865	-1.00309	0.0971526	-0.837666	0.0134594	1.20425	1.48078	-0.181335	-0.764251	-0.481848	2.03874	0.399623	-0.130434	-0.785297	2.02797
FA 20:5	-0.754916	-0.760206	-0.214186	-1.62244	-1.32533	-0.0343344	-0.799585	-0.446347	1.7201	0.0432486	-0.126023	0.0432486	-0.291181	2.02338	0.588093	1.37039	-0.713186	1.29927
FA 22:6	-0.563162	-0.378692	-0.201385	0.255313	0.113826	-0.416302	-1.20433	0.391427	0.964539	2.71611	-1.20433	0.0905437	-0.387646	-1.20433	0.504259	-1.20433	0.129945	1.59854
Hex2Cer d18:1/14:0	-0.297082	-0.939324	-0.590536	-0.170539	-0.732047	-0.341531	-0.538376	-0.27894	0.818223	2.87149	-0.69304	-0.764703	-0.7579	1.88182	0.170992	0.752457	-0.852694	0.461725
Hex2Cer d18:1/16:0	-0.0607487	-0.58914	-0.329837	-0.0876575	-0.92917	-0.457042	-0.821534	-0.488844	0.839474	2.61546	-0.794626	-0.887583	-0.838658	1.61738	-0.877798	1.12079	-0.134136	1.10367
Hex2Cer d18:1/18:0	-0.553783	-0.660372	-0.253753	-0.192563	-0.879473	-0.445219	-0.620895	-0.43535	0.545668	2.11293	-0.632738	-0.865656	-0.389951	3.01696	0.107467	0.547642	-0.360343	-0.0405742
Hex2Cer d18:1/20:0	0.320603	-0.58437	-0.464788	0.10424	-0.747022	-1.1458	-0.338619	-0.0386502	1.03505	1.58179	-0.71662	-1.29781	-0.601598	2.64485	0.0981598	1.258	-0.616799	-0.49063
Hex2Cer d18:1/22:0	0.189557	-0.660115	-0.179479	0.0757339	-0.923776	-1.10385	-0.0109673	-0.212826	0.937856	1.72172	-0.880648	-1.39508	-0.500496	2.27972	0.440324	1.52253	-0.685459	-0.614764
Hex2Cer d18:1/24:0	0.128857	-0.730036	-0.320887	-0.0394552	-0.485094	-1.04933	-0.388395	-0.208223	0.437657	2.33653	-0.4632	-1.33532	-0.548496	2.52764	0.112436	0.96996	-0.275731	-0.668915
Hex2Cer d18:1/24:1	0.720774	-0.76497	-0.76497	0.822164	-0.76497	-0.76497	0.443903	-0.133236	2.08173	2.3352	0.697377	-0.76497	0.681778	-0.76497	-0.76497	-0.76497	-0.76497	-0.76497
Hex2Cer d18:1/26:0	0.321129	-0.335518	0.898734	0.163047	0.886574	-0.949604	-0.171356	0.217768	1.47026	1.23314	-0.461375	-0.949604	-0.949604	2.42483	-0.949604	-0.949604	-0.949604	-0.949604
Hex2Cer d18:1/26:1	-0.478531	-0.764745	-0.362036	-0.0436854	-0.797886	1.21566	-0.465475	-0.628166	-0.00552344	0.6362	-0.650259	1.15038	-0.331908	0.543808	-0.201354	-1.25181	-0.679383	3.11472
Hex3Cer d18:1/16:0	-0.622185	-0.679071	0.202655	-0.525006	-0.235838	-0.394643	-0.612704	0.283242	0.558189	1.81441	-0.122067	-0.527376	-1.32851	2.3406	-0.837876	-1.32851	0.491822	1.52287
Hex3Cer d18:1/18:0	-0.773545	-0.0241534	-0.773545	0.423956	0.374378	-0.773545	0.488789	0.687101	2.31555	-0.773545	-0.773545	-0.773545	-0.113775	2.4681	0.341961	-0.773545	-0.773545	-0.773545
Hex3Cer d18:1/20:0	0.307264	-0.788631	-0.788631	0.166271	-0.788631	1.08913	-0.788631	-0.788631	-0.788631	0.954547	-0.788631	1.08272	-0.788631	1.40316	-0.788631	-0.788631	0.37776	2.50546
Hex3Cer d18:1/22:0	-0.831941	-0.831941	0.101605	0.456078	-0.442327	1.26128	0.242172	-0.831941	-0.831941	0.669984	-0.831941	0.779992	-0.248284	-0.831941	0.0282661	-0.831941	-0.178	3.15282
Hex3Cer d18:1/24:1	-0.404967	-0.305639	-0.0364915	-0.09737	-0.209515	-1.10026	-0.203106	0.0980821	0.178185	2.4403	-0.0941659	-1.10026	-0.507499	1.02087	-1.10026	2.33777	0.184594	-1.10026
Hex3Cer d18:1/26:1	-0.597659	1.02763	-0.597659	-0.597659	-0.597659	-0.597659	-0.597659	-0.597659	2.38372	-0.597659	1.75447	1.02763	-0.597659	-0.597659	-0.597659	-0.597659	1.57612	-0.597659
Hex-Cer d16:1/22:0	-0.3338	-0.3338	-0.3338	-0.3338	-0.3338	-0.3338	-0.3338	-0.3338	1.68168	-0.3338	-0.3338	-0.3338	-0.3338	-0.3338	-0.3338	-0.3338	-0.3338	3.65913
Hex-Cer d16:1/24:0	0.0811675	-0.329432	0.701053	-0.313486	0.0432967	-1.01111	0.0472831	-1.01111	0.435957	1.58205	-0.369296	-0.35335	-0.423112	3.14272	0.192787	-1.01111	-0.393214	-1.01111
Hex-Cer d18:1/14:0	-0.701546	-1.05066	-0.345911	-0.489748	-0.127596	-0.312396	-0.510229	-0.631257	1.99923	2.60297	-0.18392	-0.74344	-1.14842	1.23536	-0.352428	0.823401	-0.394788	0.331377
Hex-Cer d18:1/16:0	-0.712473	-1.08301	-0.0504786	-0.171258	0.0003884	-0.178731	-0.908467	-1.01285	1.47288	2.50709	-0.713437	-0.752009	-1.10109	1.48975	-0.0499964	1.06546	-0.279018	0.477236
Hex-Cer d18:1/18:0	-1.37233	-0.497148	-0.243382	0.0660892	0.103226	0.11808	-1.37233	0.0178118	0.4226	1.09353	-0.138161	-0.334985	-1.37233	2.23238	0.54515	1.80408	0.300049	-1.37233
Hex-Cer d18:1/18:1	-0.756791	-1.03828	0.0275188	0.0664275	0.439053	-0.337624	-1.04367	-1.04142	1.06608	2.4219	-0.436393	-1.08318	-1.03858	1.7829	-0.0188724	1.05112	-0.28824	0.228048
Hex-Cer d18:1/20:0	-0.573982	-0.931899	0.126089	0.099192	0.254819	-0.808924	-0.732361	-0.817681	1.50259	2.30249	-0.361934	-1.28106	-1.01935	1.78444	0.10845	1.02745	-0.336038	-0.342293
Hex-Cer d18:1/22:0	-0.384736	-0.927644	0.0172921	-0.0590135	0.206348	-1.28469	-0.512291	-0.622764	1.7689	2.27229	-0.0783746	-1.24369	-0.932769	1.49329	0.322514	0.984209	-0.27768	-0.741208
Hex-Cer d18:1/23:0	-0.348919	-0.869884	0.226207	-0.0365543	0.118958	-1.08358	-0.528026	-0.673081	1.6655	1.99046	-0.265532	-1.40721	-0.930749	1.9843	0.255969	0.942635	-0.342484	-0.698017
Hex-Cer d18:1/24:0	-0.251861	-0.926371	-0.229908	-0.110546	0.144922	-1.08709	-0.351005	-0.556646	1.2155	2.26351	-0.237668	-1.23065	-1.03093	1.93392	0.0198425	1.33823	-0.132601	-0.77066
Hex-Cer d18:1/24:1	-0.177671	-0.39014	-1.21794	0.801895	0.517683	-1.21794	-0.318397	-0.0921313	1.66833	2.125	0.244508	-1.21794	-0.275627	-1.21794	0.230711	1.29582	0.459737	-1.21794
Hex-Cer d18:1/26:0	-0.120857	-0.815405	-0.0732006	0.557805	-0.00965875	-1.77118	-0.893067	-0.902775	0.79697	1.95484	-0.30001	-1.06075	-0.725387	1.95661	0.258629	1.45269	-0.198519	-0.106737
Hex-Cer d18:1/26:1	-0.377958	0.706206	-0.377958	-0.377958	-0.377958	-0.377958	-0.377958	-0.377958	-0.377958	1.24829	-0.377958	-0.377958	-0.377958	-0.377958	-0.377958	-0.377958	-0.377958	3.71487
Hex-Cer d18:2/20:0	-0.57951	-1.06903	0.351213	-0.6407	0.0871323	1.32058	-0.518321	-0.416875	-0.00626207	0.586309	-0.51671	-0.558577	-1.06903	2.00655	-0.205933	-1.06903	-0.242968	2.54115
Hex-Cer d18:2/22:0	1.98823	-0.451412	-0.451412	-0.451412	-0.451412	-0.451412	-0.451412	-0.451412	-0.451412	-0.451412	0.51638	-0.451412	-0.451412	-0.451412	-0.451412	-0.451412	0.556705	3.25846
Hex-Cer d18:2/23:0	-0.22055	-1.42082	-0.00694264	-0.230722	-0.511172	1.07998	-0.717514	-0.672467	0.503099	0.644051	-0.47775	-0.748029	-0.508266	1.24709	0.144181	-1.42082	0.501646	2.815
Hex-Cer d18:2/24:0	-0.242536	-0.242536	-0.242536	-0.242536	-0.242536	-0.242536	-0.242536	-0.242536	-0.242536	-0.242536	-0.242536	-0.242536	-0.242536	-0.242536	4.12311	-0.242536	-0.242536	-0.242536
Cortisone	-0.242536	-0.242536	-0.242536	-0.242536	-0.242536	-0.242536	-0.242536	-0.242536	-0.242536	-0.242536	-0.242536	-0.242536	-0.242536	-0.242536	4.12311	-0.242536	-0.242536	-0.242536
3-IPA	-0.242536	-0.242536	-0.242536	-0.242536	-0.242536	-0.242536	-0.242536	-0.242536	-0.242536	-0.242536	-0.242536	-0.242536	-0.242536	-0.242536	4.12311	-0.242536	-0.242536	-0.242536
MG 20:3	-0.81478	-0.719608	-0.284029	-0.359281	-0.494514	0.993271	-0.46884	-0.665603	1.05746	0.524935	-0.603852	0.330607	-0.425016	1.74137	-1.53875	-0.356404	-0.534796	2.61784
MG 20:5	0.281807	-0.499063	0.2168	-1.25604	-0.169328	-1.25604	0.213275	0.0260856	1.42687	1.07952	-0.445021	-1.25604	-1.25604	-1.25604	0.564549	1.17664	0.293163	2.11493
MG 22:1	-0.242536	-0.242536	-0.242536	-0.242536	-0.242536	-0.242536	-0.242536	-0.242536	-0.242536	-0.242536	-0.242536	-0.242536	-0.242536	-0.242536	-0.242536	-0.242536	-0.242536	4.12311
MG 22:6	-0.319092	-0.996282	-0.659282	0.160028	-1.33877	0.194835	-0.321186	-0.324278	-0.584482	0.62688	-0.174179	-1.11407	-0.495221	2.99575	-0.13618	0.806101	0.0972955	1.58213
Hypoxanthine	-0.327143	-0.521425	-0.797358	-0.153865	-0.437411	0.337091	-1.0536	-0.07904	0.810981	1.78239	-0.667136	-0.876645	-2.08487	2.21165	0.372534	0.354156	0.145434	0.984259
Xanthine	-0.242536	-0.242536	-0.242536	-0.242536	-0.242536	-0.242536	-0.242536	-0.242536	4.12311	-0.242536	-0.242536	-0.242536	-0.242536	-0.242536	-0.242536	-0.242536	-0.242536	-0.242536
LPA 14:0	-0.495138	-0.324882	-0.495138	-0.247881	-0.219247	-0.093103	-0.262584	-0.315209	3.95859	-0.139536	0.192849	-0.181713	-0.495138	-0.495138	-0.010297	-0.495138	-0.495138	0.613843
LPA 14:1	-0.242536	-0.242536	-0.242536	-0.242536	-0.242536	-0.242536	-0.242536	-0.242536	4.12311	-0.242536	-0.242536	-0.242536	-0.242536	-0.242536	-0.242536	-0.242536	-0.242536	-0.242536
LPA 15:0	0.220492	0.118855	-0.512095	-0.512095	-0.293728	-0.512095	-0.211211	-0.228319	3.75361	1.13522	-0.0109575	-0.512095	0.124893	-0.512095	-0.512095	-0.512095	-0.512095	-0.512095
LPA 16:0	-0.242536	-0.242536	-0.242536	-0.242536	-0.242536	-0.242536	-0.242536	-0.242536	4.12311	-0.242536	-0.242536	-0.242536	-0.242536	-0.242536	-0.242536	-0.242536	-0.242536	-0.242536
LPA 18:1	-0.408859	-0.408859	-0.408859	-0.408859	-0.408859	-0.408859	-0.408859	-0.408859	2.58809	-0.408859	0.651801	-0.408859	-0.408859	2.893	-0.408859	-0.408859	-0.408859	-0.408859
LPA 22:3	-0.516389	-0.516389	-0.516389	1.58696	-0.516389	2.32973	-0.516389	-0.516389	-0.516389	-0.516389	-0.516389	-0.516389	-0.516389	-0.516389	-0.516389	2.30196	1.0108	-0.516389
LPA 22:4	-0.504767	-0.504767	0.0778476	-0.0639589	-0.504767	0.464442	-0.504767	0.0144016	3.85596	-0.504767	0.585179	-0.504767	0.122828	-0.504767	-0.504767	-0.504767	-0.00903553	-0.504767
PA 14:0_14:1	-0.541333	-0.968576	-0.57228	-0.242176	-0.130422	-0.0160897	-0.996085	-0.234439	0.873643	2.70813	-0.312667	-0.781174	-1.41224	1.20375	-0.0642298	0.335505	-0.494912	1.6456
PA 16:0_18:1	-0.0596555	-1.01725	-1.01725	-0.220684	-0.0405645	0.553193	-1.01725	0.00038428	0.994499	1.14999	-1.01725	0.340979	-1.01725	2.08435	-1.01725	0.474615	-1.01725	1.84363
PA 16:0_18:2	-0.116063	-0.367075	0.405338	-1.03116	-1.03116	0.27675	0.0794628	-1.03116	-1.03116	0.816646	-1.03116	0.311099	0.261777	1.79956	-1.03116	0.422073	-0.323918	2.62129
PA 16:0_18:3	-0.242536	-0.242536	-0.242536	-0.242536	-0.242536	-0.242536	-0.242536	-0.242536	4.12311	-0.242536	-0.242536	-0.242536	-0.242536	-0.242536	-0.242536	-0.242536	-0.242536	-0.242536
PA 16:0_19:2	-0.326203	0.217565	-0.185032	-0.21161	-0.729236	-1.34359	0.00232379	-0.169346	1.99614	0.258522	-0.25126	-1.34359	-0.439923	2.08764	0.260701	-1.34359	-0.21466	1.73515
PA 16:1_18:2	-0.261218	-1.16398	-0.690868	0.15052	-0.635022	-0.437714	-0.705094	-0.0683888	0.994805	3.27609	-0.349466	-1.11788	-0.705884	0.761145	-0.258584	0.743759	0.0351383	0.432651
PA 16:1_22:0	-0.382608	-0.294547	-0.382262	-0.448493	-0.351423	-0.208515	-0.303853	-0.387608	4.04031	-0.223613	0.167886	-0.155896	-0.281182	0.0495802	-0.358304	-0.299249	-0.456017	0.275797
PA 16:2_18:1	-1.10124	-1.22143	-0.101164	-0.270706	0.550175	0.207873	-1.26166	-1.18119	1.9226	1.5465	-0.694023	-0.820642	-0.992866	1.20849	0.237918	0.818973	-0.05556	1.20795
PA 17:0_18:1	-0.596635	-1.16028	-0.856099	-0.234217	-0.701149	0.588373	-0.382408	-0.558677	1.79054	1.36885	-0.786424	-0.84882	-0.491081	1.28721	-0.18118	0.222315	-0.751586	2.29127
PA 17:0_18:2	-0.351304	-0.351304	-0.351304	-0.351304	-0.351304	2.47256	-0.351304	-0.351304	-0.351304	3.1483	-0.351304	-0.351304	-0.351304	-0.351304	-0.351304	-0.351304	-0.351304	-0.351304
PA 17:0_18:3	-0.483205	-0.923756	-0.926322	-0.546079	-0.15386	0.0651322	-0.637184	-1.03111	1.57498	2.2572	-0.509723	-0.91734	-0.828802	1.924	-0.0828588	0.610903	-0.256941	0.864968
PA 17:1_18:2	-0.314418	-0.304365	-0.722295	-0.230641	-0.251705	0.702401	-1.38246	-0.569102	2.1472	0.92118	-0.0348408	0.265801	-1.38246	2.19843	0.265322	0.339046	-0.264631	-1.38246
PA 17:2_18:1	-0.670561	-0.619483	-0.541883	-0.247654	-0.0820157	-0.845097	-0.790255	-0.272722	1.15539	2.41427	-0.171337	-1.12974	-1.05993	2.08522	0.264404	0.995144	0.128026	-0.611783
PA 18:0_18:1	-0.725257	-0.681223	-0.494656	-0.113411	-0.359656	-0.425708	-0.812747	-0.312725	1.28468	2.54603	-0.341115	-1.00627	-1.17933	1.81947	0.289272	1.16938	-0.164398	-0.492338
PA 18:0_18:2	-0.400515	-0.400515	-0.400515	-0.400515	-0.400515	-0.400515	-0.400515	-0.400515	2.40667	-0.400515	0.512516	-0.400515	-0.400515	3.08854	-0.400515	-0.400515	-0.400515	-0.400515
PA 18:0_18:3	-0.625048	-0.625048	-0.648514	-0.406813	-0.301215	-0.867923	-0.707767	-0.478384	0.759457	2.60331	-0.241963	-0.907229	-1.09203	1.98615	-0.069486	1.13902	-0.123458	0.606927
PA 18:1_18:1	-1.37736	-0.56368	-0.385782	0.137243	0.0237239	0.667125	-1.37736	-0.351879	0.720837	1.64004	0.076293	0.0142004	-1.37736	-1.37736	0.574938	1.11206	-0.276454	2.12078
PA 18:1_18:2	-0.792589	-1.00623	-1.12735	-0.330869	-0.165178	0.401981	-0.235266	-0.522689	2.98694	-0.196841	-0.278303	-0.360379	-1.25677	1.56673	0.0841261	0.303612	-0.139049	1.06812
PA 18:1_18:3	-0.242536	-0.242536	-0.242536	-0.242536	-0.242536	-0.242536	-0.242536	-0.242536	-0.242536	4.12311	-0.242536	-0.242536	-0.242536	-0.242536	-0.242536	-0.242536	-0.242536	-0.242536
PA 18:1_18:4	-0.592943	-0.638826	-0.510037	-0.397704	-0.20816	-0.871087	-0.722997	-0.304356	1.28794	2.23723	-0.197085	-1.14037	-1.0293	2.32837	0.287374	0.850625	-0.0432986	-0.335366
PA 18:1_20:0	-0.691474	-0.530538	-0.58666	-0.212793	-0.102751	-0.823524	-0.880746	-0.323385	1.08185	2.06122	-0.356122	-1.19106	-1.0359	2.36961	0.264513	1.16108	0.207016	-0.410318
PA 18:1_20:1	-0.643604	-0.786389	-0.296772	-0.531209	-0.444863	0.523277	-0.702937	-0.629133	0.382904	1.40507	-0.728503	-0.589095	-0.894443	2.70798	0.0659791	0.145572	-0.826427	1.84259
PA 18:1_20:2	-0.386786	-0.408313	-0.316178	-0.453089	-0.495035	-0.115794	-0.328725	-0.38777	4.02732	0.0132441	0.00266523	-0.402778	-0.441157	0.120878	-0.222936	-0.109274	-0.36772	0.271443
PA 18:1_20:3	-0.611842	-0.951784	-0.541046	-0.619294	-0.254139	-0.779391	-0.405666	0.0315267	1.6238	2.49819	0.194232	-0.763741	-1.09002	2.02497	-0.461557	0.400408	-0.117516	-0.177133
PA 18:1_22:0	-0.405159	-0.545145	-0.496301	-0.513674	-0.496805	-0.602046	-0.513674	-0.187124	0.318437	2.95778	-0.159177	-0.978951	-0.702504	2.20246	-0.157918	0.739654	-0.593738	0.133887
PA 18:1_22:1	0.0523309	-1.35841	0.125059	0.0299868	0.00545215	0.0575883	-0.329271	-0.5089	0.797571	2.22409	0.108848	-1.35841	-1.35841	1.97348	0.624952	0.531195	-0.258734	-1.35841
PA 18:1_22:2	-0.815319	-0.297688	-0.297248	-0.214708	-0.22144	-0.0908982	-0.238563	-0.304273	3.81951	-0.0848979	0.478541	-0.184414	-0.268564	-0.815319	-0.815319	0.016521	-0.375545	0.709624
PA 18:1_22:3	-0.725145	0.238193	-0.725145	-0.725145	-0.725145	-0.725145	0.733506	-0.725145	1.56371	-0.725145	-0.725145	1.80847	-0.725145	2.10037	-0.725145	1.16597	0.366362	-0.725145
PA 18:2_18:2	-0.916972	-0.662721	-0.244444	-0.481778	-0.649726	0.318488	-0.218455	-0.838515	-0.481043	1.66551	-0.849548	-0.739707	-0.652914	2.46969	0.428819	0.391552	-0.483249	1.94501
PA 18:2_18:3	-0.714611	-0.758199	-0.299312	-0.363484	-0.399807	-0.411915	-0.876613	-0.287204	1.74691	2.07382	-0.486983	-0.947444	-1.12531	2.20338	0.289128	0.838823	-0.261778	-0.219401
PA 18:2_20:0	-0.718591	-0.814665	-0.442667	-0.398857	-0.592542	0.0769019	-0.714748	-0.67555	1.13987	2.1644	-0.776236	-0.736269	-1.10596	2.11598	0.212943	0.679478	-0.61022	1.19674
PA 18:2_20:1	-0.765227	-1.03217	-0.0492583	-0.632863	-0.878908	1.08502	-0.406768	-0.657246	0.756325	1.69522	-0.825709	0.252202	-0.995439	0.880773	-0.135073	-0.0286753	-0.850409	2.5882
PA 18:2_20:2	-0.875228	-0.414932	0.0591924	-0.312205	-1.69704	-0.0981906	-0.181821	-0.00534122	1.00744	1.87667	0.179041	-1.69704	-0.804109	1.79106	-0.50844	0.815816	-0.414932	1.28006
PA 18:2_22:0	-0.682792	-0.721664	-0.620762	-0.589333	-0.204746	-0.235347	-0.799409	-0.551288	0.34112	2.7818	-0.798582	-0.453694	-0.829183	2.18466	0.116984	0.434579	-0.270084	0.897738
PA 18:2_22:1	-0.546529	-0.765072	-0.902826	-1.0354	-0.577602	0.903517	-0.54135	-0.682212	2.05009	0.575185	-0.00586923	0.115313	-0.63146	2.54828	0.0614543	-0.282414	-1.0789	0.795799
PA 18:2_22:3	-0.764621	-0.77362	-0.0851912	-0.248074	-0.452353	1.12698	-1.65013	-0.697128	0.123587	0.48355	-0.568441	-0.122987	-0.748423	0.907406	0.0245975	0.737324	-0.361463	3.06898
PA 18:2_22:4	-0.296475	-0.884211	-0.241997	-0.303809	-0.587724	0.0890625	-0.399146	-0.605534	-0.152946	1.64798	-0.753254	-1.01936	-1.19977	2.7763	0.602415	0.504983	-0.496578	1.32006
PA 18:3_18:3	-0.326516	-0.869891	-0.270298	-0.735269	-0.746738	0.67995	-0.500809	-0.809161	1.05712	0.548524	-0.887	-0.409808	-1.02557	2.2815	0.572027	0.132815	-0.889069	2.1982
PA 20:0_20:4	-0.582808	-0.582808	-0.582808	1.00328	-0.582808	1.81756	-0.582808	0.551414	-0.582808	2.35939	-0.582808	-0.582808	-0.582808	-0.582808	-0.582808	1.84485	-0.582808	-0.582808
LPC 14:0	-0.748018	-0.967207	-0.482182	-0.303621	-0.711653	0.487365	-1.10063	-0.710149	0.00409621	0.996214	-0.696857	-0.174716	-0.892472	1.91535	1.11559	0.59696	-0.704882	2.3768
LPC 16:0	-0.776263	-0.826656	-0.516163	-0.133579	-0.851638	0.106249	-0.978975	-0.365699	0.116242	2.51453	-0.661916	-0.590253	-0.754564	1.60946	0.200468	1.15407	-0.776263	1.53095
LPC 16:1	-0.838526	-1.00146	-0.467945	-0.383497	-0.6587	0.437643	-1.05859	-0.652242	0.370581	1.17185	-0.469436	-0.468442	-0.87479	1.99249	0.542459	0.270733	-0.459997	2.54787
LPC 17:0	-0.651976	-1.05866	-0.555383	-0.576465	-0.7639	0.374507	-0.876974	-0.573015	0.30168	1.10738	-0.52012	-0.349167	-0.999247	2.16414	0.975525	0.320845	-0.597163	2.27799
LPC 18:0	-0.885593	-0.757167	-0.589905	0.046045	-0.545331	-0.314959	-1.02064	-0.0417788	0.327169	3.07398	-0.327316	-0.837489	-0.853818	1.42872	0.294511	1.01343	-0.554158	0.544301
LPC 18:1	-0.978962	-0.905241	-0.68408	0.350139	-0.823462	-0.14457	-0.978014	-0.426888	0.416511	2.14408	-0.438029	-0.581915	-0.904293	1.23384	1.68896	1.50169	-0.918516	0.448749
LPC 18:2	-0.77504	-0.943354	-0.352513	0.0851028	-0.861712	-0.241465	-0.783939	-0.450793	0.369108	1.59567	-0.385016	-1.04937	-0.751437	2.71119	0.831101	0.992837	-0.78123	0.790861
LPC 20:3	-0.267568	-0.850347	-0.382014	-0.313452	-0.991163	0.352656	-0.52494	-0.778093	-0.0676832	0.0156462	-0.725353	-0.582427	-0.283918	2.67586	0.808858	0.897989	-1.05498	2.07093
LPC 20:4	-0.476799	-1.07156	-0.829555	-0.603955	-0.550632	0.995755	-0.758457	-0.755723	0.31622	0.714097	-0.547897	-0.387926	-0.925265	2.39174	0.636162	0.31622	-0.610792	2.14837
LPC 24:0	-0.853669	-0.8633	-0.86674	-0.37075	-0.486321	0.500155	-0.947914	-0.716774	0.0137966	0.447186	-0.791069	-0.0164718	-0.868804	2.25916	0.61091	2.1546	-0.52966	1.32566
LPC 26:0	-0.531318	-0.754512	-0.361214	-0.453851	-0.630455	0.419421	-0.763721	-0.718757	-0.2442	0.440548	-0.889403	-0.26587	-0.678669	2.68819	0.132303	1.56302	-0.765346	1.81384
LPC 26:1	-0.61389	-0.644987	-0.563945	-0.551695	-0.482903	0.0203129	-0.5941	-0.638391	-0.212448	-0.394322	-0.558291	2.11045	-0.630852	0.440602	3.03961	0.221976	-0.582792	0.635669
PC 26:0	-1.03658	-1.03095	-0.471083	-0.365342	-0.368657	0.424235	-1.16586	-0.637816	0.828636	1.49921	-0.663008	-0.326228	-1.319	1.84395	-0.0368491	1.14453	-0.179715	1.86052
PC 28:1	-0.955593	-0.860982	-0.240709	-0.0767579	-0.301771	0.941966	-1.18035	-0.783103	0.238295	1.29083	-0.874523	-0.365161	-1.03778	1.40096	-0.172317	0.640023	-0.325833	2.66281
PC 30:0	-0.697474	-0.883446	0.0685503	-0.236974	-0.455417	0.80358	-1.1624	-0.94396	0.480344	0.487724	-1.20225	-0.288633	-0.87459	1.63159	0.276661	0.939368	-0.564638	2.62197
PC 30:2	-0.63918	-1.06999	-0.678572	-0.655461	-0.820574	0.334711	-0.569759	-0.378613	0.707431	1.33252	-0.571309	-0.0978874	-1.07926	2.27891	-0.0616859	0.476475	-0.666077	2.15832
PC 32:0	-1.07198	-0.933178	-0.495417	-0.0625695	-0.204873	-0.0298026	-1.15738	-0.51383	0.767284	2.29114	-0.556594	-0.786688	-1.22543	1.66399	-0.125925	1.09931	-0.00810035	1.35004
PC 32:1	-0.919476	-0.953432	-0.236747	-0.171726	-0.376544	0.271145	-1.21135	-0.797379	0.586861	1.66586	-0.918031	-0.627962	-1.11346	1.64021	0.162053	1.13232	-0.18473	2.05238
PC 32:2	-0.568086	-0.89915	-0.0469778	-0.334826	-0.61484	0.444057	-0.973196	-0.84254	0.299501	0.559045	-1.03132	-0.308543	-0.751056	1.35082	0.409182	0.73418	-0.523355	3.09711
PC 32:3	-0.987936	-0.862859	-0.608002	-0.124182	-0.193285	-0.378806	-0.854051	-0.101517	1.02807	2.78859	-0.194741	-0.866766	-1.18697	1.77602	-0.194278	0.815397	-0.121152	0.266464
PC 34:1	-1.14163	-0.893822	-0.534911	-0.0122232	-0.160721	-0.232459	-1.0357	-0.255669	1.0055	2.89399	-0.345742	-0.788761	-1.21723	1.30759	0.0158611	0.874032	-0.0339048	0.555792
PC 34:2	-1.1432	-0.965084	-0.324215	-0.194029	-0.447891	-0.0863302	-0.99408	-0.363862	1.44039	2.47241	-0.641395	-0.559141	-1.19232	1.35045	0.00835029	0.8587	-0.347885	1.12913
PC 34:3	-0.807846	-0.880982	0.114799	-0.143991	-0.480138	0.933366	-1.09702	-0.841601	0.479075	0.73224	-1.04498	-0.575778	-0.861292	1.77162	0.252634	0.532521	-0.664386	2.58175
PC 34:4	-0.411084	-0.677779	0.0850852	-0.0689219	-0.739928	0.106598	-0.747099	-0.565774	0.615402	0.742774	-1.15926	-0.972134	-0.807541	3.08976	0.779653	0.754043	-0.826664	0.802874
PC 36:0	-0.832809	-0.81088	-0.551354	-0.130733	-0.120358	-0.667327	-0.83146	-0.0506905	0.93031	2.73113	-0.0138324	-1.03709	-1.12531	1.94311	0.011049	0.80253	0.046136	-0.292419
PC 36:1	-0.998236	-0.774741	-0.679053	0.00585066	0.0864485	-0.579128	-0.897915	0.00383076	0.947083	3.13443	0.028426	-0.880132	-1.1523	1.10539	-0.139582	0.787313	0.232356	-0.230042
PC 36:2	-1.06575	-0.983916	-0.619223	-0.189227	-0.314361	-0.262096	-0.745521	-0.00903423	1.38665	2.89408	-0.211693	-0.591286	-1.26224	1.36593	-0.0971519	0.578339	-0.290033	0.416538
PC 36:3	-0.478325	-0.909823	-0.147794	-0.347183	-0.454904	0.709674	-0.911051	-0.800786	0.0511557	0.453179	-0.851839	-0.808769	-0.703767	2.48952	0.415634	0.546338	-0.598415	2.34715
PC 36:4	-0.634802	-0.988352	-0.10244	-0.365566	-0.495092	0.291435	-1.04375	-0.732965	0.588775	1.00139	-0.789175	-0.849457	-0.973281	2.62861	0.520346	0.651502	-0.457619	1.75044
PC 36:5	-0.772712	-0.88991	0.0466695	-0.0877869	-0.430751	0.020581	-1.15902	-0.639861	0.755074	1.18253	-0.860811	-1.09521	-1.02216	2.73981	0.5564	0.935687	-0.254352	0.975823
PC 36:6	-0.383807	-0.727121	-0.189417	-0.104931	-0.542397	-0.115671	-0.786189	-0.601824	0.414872	0.854128	-0.982727	-1.03464	-0.892155	3.16783	0.757112	0.928232	-0.495858	0.734559
PC 38:0	-0.211392	-0.47604	-0.0597564	0.0589775	-0.878591	-0.34014	-0.628821	-0.564876	0.538205	0.592565	-0.928946	-1.02694	-0.773161	3.11316	0.745631	1.41083	-0.815648	0.244946
PC 38:1	-0.889878	-0.860433	-0.441169	-0.0228657	-0.173289	-0.632879	-0.899159	-0.278905	0.923519	2.45847	-0.208814	-1.10143	-1.14272	2.12306	0.312225	0.939841	-0.0174249	-0.0881557
PC 38:3	-0.797543	-1.14684	-0.552784	-0.570357	-0.523736	0.444361	-0.771005	-0.421708	0.870224	1.62853	-0.412026	-0.608908	-1.18019	2.30094	0.181671	0.336237	-0.537902	1.76104
PC 38:4	-0.727572	-0.955036	-0.298369	-0.342188	-0.418871	0.411472	-0.987654	-0.609286	0.389316	1.10383	-0.637226	-0.829857	-0.981992	2.6658	0.222164	0.514003	-0.424286	1.90574
PC 38:5	-0.793186	-0.893579	-0.259862	-0.0815818	-0.118249	0.106055	-1.23825	-0.701137	0.246403	1.38841	-0.700884	-1.12117	-1.06402	2.63207	0.428982	1.0536	-0.0476959	1.1641
PC 38:6	-0.637703	-0.637703	-0.637703	0.708009	-0.637703	-0.637703	-0.637703	0.948633	1.95569	2.62409	0.761481	-0.637703	-0.637703	-0.637703	-0.637703	-0.637703	0.654537	-0.637703
PC 40:1	-0.358137	-0.99642	-0.421121	-0.457266	-0.943392	0.181882	-0.644487	-0.372422	0.48057	1.184	-0.901186	-0.562457	-0.99945	2.58654	0.478405	0.664544	-0.746431	1.82683
PC 40:2	-0.800205	-1.0578	-0.564955	-0.184262	-0.510633	-0.1939	-0.887821	-0.249098	0.997682	2.28652	-0.622344	-0.665276	-1.30663	2.03681	0.4181	0.615237	-0.37658	1.06515
PC 40:3	-1.01114	-1.18667	-0.498285	-0.485869	-0.578507	0.618152	-0.747931	-0.424747	0.939044	2.07554	-0.485869	-0.505734	-1.10263	1.85397	0.163555	0.264789	-0.579272	1.69161
PC 40:4	-0.933053	-1.1037	-0.468032	-0.368558	-0.454283	0.417531	-0.904748	-0.419508	0.696544	2.08756	-0.417082	-0.745427	-1.18295	2.19351	0.108595	0.614053	-0.460753	1.3403
PC 40:5	-0.906266	-0.96509	-0.48237	-0.202618	-0.190942	0.00349255	-1.10384	-0.387174	0.566591	1.92674	-0.43118	-1.01089	-1.22464	2.46873	0.194784	0.69816	-0.0512905	1.09781
PC 40:6	-0.584845	-0.922978	-0.296806	-0.394489	-0.94552	0.0438321	-0.812772	-0.717594	0.935502	1.58923	-0.757669	-0.745145	-0.882903	2.05259	0.682528	0.797744	-0.825295	1.78459
PC 42:0	-0.591204	-0.960827	-0.71915	-0.635432	-0.752321	-0.711252	-0.545396	-0.0667814	0.868333	2.39737	-0.172614	-0.655967	-1.02559	2.25363	0.708795	0.674044	-0.469576	0.403935
PC 42:1	-0.610418	-1.05615	-0.512845	-0.50342	-0.935847	0.0748123	-0.650889	-0.256161	0.655817	1.70695	-0.628713	-0.376464	-0.983525	2.5657	0.202877	0.384718	-0.673619	1.59718
PC 42:2	-0.692897	-0.992082	-0.446446	-0.330754	-0.819889	0.312279	-0.795674	-0.528237	0.524829	1.76193	-0.838722	-0.480884	-1.15028	2.27528	0.34887	0.915492	-0.611105	1.5483
PC 42:4	-1.0854	-1.146	-0.395801	-0.249762	-0.651522	0.558	-0.856947	-0.438825	0.972485	2.2832	-0.507906	-0.34187	-1.24538	1.78449	0.0574664	0.585875	-0.604862	1.28274
PC 42:5	-1.05624	-1.09467	-0.446061	-0.307514	-0.28379	0.164116	-1.08281	-0.375364	0.777615	2.4938	-0.349268	-0.798597	-1.09182	1.98516	0.144663	0.474899	-0.147615	0.993502
PC 42:6	-0.756772	-0.954869	-0.538689	-0.118963	-0.448426	1.29624	-1.00822	-0.876694	-0.0222525	1.13183	-0.697456	-0.442784	-1.05029	1.3994	0.179229	0.538671	-0.296267	2.66631
PC O-28:0	-0.896553	-0.96495	-0.652618	-0.289586	-0.482821	0.639757	-0.879812	-0.75067	-0.0580873	0.875561	-0.83246	-0.149443	-0.897988	1.80108	0.609624	1.04775	-0.640661	2.52188
PC O-28:1	-0.776962	-0.868234	-0.40312	-0.206822	-0.369987	1.15976	-1.04265	-0.801343	0.103255	0.990347	-0.835726	-0.0505332	-0.987013	1.06537	-0.185566	0.547114	-0.334353	2.99647
PC O-30:0	-0.456266	-0.700886	-0.176794	-0.282533	-0.691154	1.34195	-0.82438	-0.754282	0.0519124	0.209337	-1.03704	-0.00911115	-0.832665	1.15494	0.204997	0.364	-0.700229	3.1382
PC O-30:1	-0.749853	-0.811892	-0.0130311	0.0524075	-0.567134	0.853818	-1.0524	-0.93597	0.26657	0.642205	-1.12889	-0.315578	-1.09149	1.73766	0.367703	0.829172	-0.624924	2.54162
PC O-30:2	-0.265533	-0.838712	-0.386553	-0.45445	-0.802733	1.00416	-0.692316	-0.788071	0.155046	0.234561	-1.02267	-0.0327988	-0.868375	1.70275	0.409943	0.428666	-0.698124	2.91521
PC O-32:1	-0.401396	-0.807753	-0.0992986	-0.315723	-0.872489	0.627103	-0.808608	-0.8304	0.338465	0.402132	-1.20001	-0.297777	-0.884666	1.97543	0.657868	0.773024	-0.791943	2.53604
PC O-32:2	-0.955247	-1.16834	-0.758589	-0.675444	-0.638602	0.0429828	-0.637108	-0.147702	1.32948	2.47458	-0.0725231	-0.0989103	-1.30525	1.31604	-0.221386	0.43182	-0.376722	1.46092
PC O-34:0	-0.924919	-0.978886	-0.640991	-0.131055	-0.145492	-0.175999	-1.01506	-0.472559	0.828147	2.464	-0.396249	-0.838211	-1.27459	1.8805	-0.079924	0.938917	0.0787973	0.883575
PC O-34:1	-0.75229	-0.87891	-0.352655	-0.101907	-0.500046	-0.275221	-0.89669	-0.378411	1.02621	2.34243	-0.766414	-0.84335	-1.2046	2.11228	0.333952	0.986495	-0.376251	0.525378
PC O-34:2	-0.787292	-0.810712	-0.066061	0.0542328	-0.731403	0.0191027	-0.885762	-0.446104	1.17573	1.97468	-1.0827	-0.723951	-1.16574	2.10987	0.422034	0.967082	-0.816034	0.793028
PC O-34:3	-0.857893	-1.02258	-0.516652	-0.417199	-0.545393	-0.27532	-0.812729	-0.390739	1.23563	2.51528	-0.36063	-0.44959	-1.21236	1.79494	0.290374	0.77897	-0.581433	0.827327
PC O-36:0	-0.978419	-0.937651	-0.70155	-0.287485	-0.170853	-0.480692	-0.778123	-0.036849	1.18053	3.05977	0.158484	-0.745154	-1.20247	1.27624	0.172665	0.497747	0.11488	-0.141074
PC O-36:1	-0.924655	-0.838592	-0.647561	-0.0279554	-0.0204932	-0.557021	-0.900527	-0.109293	0.967493	3.01087	-0.122476	-0.885603	-1.18284	1.38811	0.00363433	0.829444	0.200137	-0.18267
PC O-36:2	-0.81915	-0.877833	-0.330393	0.038586	-0.36295	-0.388674	-0.85452	-0.299444	1.18572	2.4052	-0.645111	-0.933702	-1.17044	2.09289	0.248398	0.955809	-0.357725	0.113347
PC O-36:3	-0.541511	-0.90689	-0.144087	-0.216095	-0.669872	0.601036	-0.803391	-0.618491	0.554443	0.999013	-1.0393	-0.786448	-1.00008	2.7237	0.285933	0.719821	-0.719412	1.56163
PC O-36:4	-0.0833296	-0.730052	0.0457478	-0.427212	-0.894768	0.353748	-0.512454	-0.707649	0.477665	0.177861	-1.12572	-0.742862	-0.654281	3.05223	0.698481	0.460665	-0.89319	1.50512
PC O-36:5	-0.762399	-0.825329	-0.261986	-0.127812	-0.328128	-0.167497	-1.1105	-0.733486	0.582745	1.53141	-0.784321	-0.966117	-1.08064	2.63126	0.611091	0.922905	-0.205293	1.07409
PC O-38:0	-0.860432	-1.06527	-0.874766	-0.459818	-0.576381	-0.371924	-0.674459	-0.31534	1.04833	2.26036	-0.194628	-0.617121	-1.15806	1.52213	1.86804	0.284827	-0.261774	0.446279
PC O-38:1	-0.951966	-0.827767	-0.670014	-0.13524	0.183388	-0.681328	-0.872505	0.0260248	0.954596	3.06794	0.206797	-0.856248	-1.22286	1.24331	0.232808	0.512419	0.2133	-0.422655
PC O-38:2	-1.03378	-0.941799	-0.581455	-0.130467	-0.0947455	-0.428149	-1.04182	-0.173631	1.06621	2.48467	-0.178096	-0.96606	-1.32194	1.84019	0.603318	0.765555	0.147865	-0.0158598
PC O-38:3	-0.699951	-1.06928	-0.492674	-0.314134	-0.451219	0.237504	-0.823374	-0.553444	0.832482	1.60176	-0.626933	-0.839862	-1.1781	2.62542	0.305811	0.707174	-0.429549	1.16836
PC O-38:4	-0.336245	-0.881731	-0.260966	-0.403068	-0.711617	0.440475	-0.663231	-0.639191	0.354297	0.618229	-0.959658	-0.725165	-0.881018	3.02479	0.475415	0.62974	-0.637153	1.5561
PC O-38:5	-0.139321	-0.641869	0.0333189	-0.272128	-0.77955	0.00463934	-0.619563	-0.625843	0.445236	0.36051	-1.09278	-0.935788	-0.740936	3.23915	0.921542	0.785174	-0.746653	0.804856
PC O-38:6	-0.427964	-1.00222	-0.527952	-0.533617	-0.725593	0.0029811	-0.929234	-0.492956	0.791214	1.47246	-0.579612	-0.703929	-1.1732	2.54233	0.633568	0.51125	-0.386636	1.52912
PC O-40:1	-0.642147	-0.851301	-0.381571	-0.0687069	-0.356149	-0.71408	-0.833968	-0.479793	0.906286	2.06761	-0.456104	-1.22628	-1.03474	2.24094	0.906286	1.18073	-0.150751	-0.106262
PC O-40:2	-0.865973	-1.00257	-0.338891	-0.177415	-0.453143	-0.325181	-0.973623	-0.371897	0.939715	2.22238	-0.566887	-0.932493	-1.21482	1.93955	1.20935	0.553289	-0.376467	0.735077
PC O-40:3	-0.920893	-1.0606	-0.412842	-0.345594	-0.525429	0.334048	-0.833687	-0.565778	0.915421	1.87208	-0.572286	-0.669254	-1.23089	2.24954	0.316694	0.548809	-0.507207	1.40785
PC O-40:4	-0.689025	-1.11321	-0.370226	-0.365834	-0.645114	0.558949	-0.750502	-0.566951	0.652042	1.47407	-0.808466	-0.709225	-1.14571	2.46648	0.534358	0.581783	-0.606471	1.50305
PC O-40:5	-0.499279	-0.887945	-0.302273	-0.223306	-0.568375	0.0884495	-0.795406	-0.609504	0.503438	1.08088	-0.858333	-0.847228	-1.03724	3.07357	0.512897	0.825475	-0.433062	0.97724
PC O-42:0	-0.668682	-1.21314	-0.619402	-0.708463	-0.871148	0.311581	-0.530341	-0.520248	0.664262	1.41119	-0.498873	-0.343907	-1.11577	2.3018	0.590639	0.543733	-0.590903	1.85768
PC O-42:1	-0.621552	-1.01885	-0.528802	-0.661235	-0.753985	0.225157	-0.764503	-0.486729	0.779749	1.38311	-0.479558	-0.585695	-1.08005	2.50138	0.718075	0.246671	-0.596213	1.72303
PC O-42:2	-0.599517	-1.01457	-0.57258	-0.354885	-0.672082	-0.0519806	-0.823809	-0.603915	0.728094	1.54995	-0.628104	-0.685826	-1.02336	2.62853	0.607702	0.720398	-0.524204	1.32016
PC O-42:3	-0.557916	-0.557916	-0.557916	1.11974	-0.557916	-0.557916	-0.557916	1.05213	-0.557916	3.1048	0.997137	-0.557916	-0.557916	-0.557916	-0.557916	-0.557916	0.979107	-0.557916
PC O-42:4	-0.242536	-0.242536	-0.242536	4.12311	-0.242536	-0.242536	-0.242536	-0.242536	-0.242536	-0.242536	-0.242536	-0.242536	-0.242536	-0.242536	-0.242536	-0.242536	-0.242536	-0.242536
PC O-42:5	-0.483803	-1.20688	-0.52797	-0.548161	-0.722305	0.592608	-0.794234	-0.550685	0.776848	1.49488	-0.760162	-0.405565	-1.02264	2.21921	0.419726	0.44875	-0.772781	1.84316
PC O-44:3	-0.367021	-0.621697	-0.228001	-0.0562701	-0.132206	0.24864	-0.442957	-0.334311	0.621308	1.36781	-0.299263	-0.472163	-1.69881	2.71946	0.475278	1.03019	-0.111177	-1.69881
PC O-44:4	-0.77552	-0.97739	-0.536135	-0.387859	-0.52363	0.4089	-1.01491	-0.439667	0.305285	2.15963	-0.518271	-0.696916	-1.18105	2.3347	0.264197	0.88231	-0.319974	1.01629
LPE 12:0	-1.15821	-0.629585	-0.632442	0.0295267	0.363845	0.223831	-0.950568	-1.21917	1.15154	2.03067	-0.453377	-0.948663	-1.15059	2.12973	0.294314	0.131441	-0.0857226	0.873418
LPE 14:0	-0.460314	-0.636829	-0.975613	-0.214432	0.303343	-0.742737	-1.18557	-0.643641	0.0580812	2.62528	-0.650454	-0.726634	-0.443592	2.16944	0.300247	0.746798	-0.214432	0.691056
LPE 14:1	-0.0349238	-0.916905	-1.24151	-1.36977	-0.155266	0.121838	-0.815564	-1.13859	-0.134681	1.67362	-0.310444	-0.305694	0.00466238	0.904061	0.180425	0.687129	0.132922	2.71869
LPE 15:0	-0.974749	-0.77753	-0.752899	-0.370072	0.0574417	-0.671619	-0.798641	-1.18481	0.803392	1.67777	0.206983	-1.12359	-0.968943	1.97686	0.453288	1.19572	-0.153676	1.40508
LPE 16:0	-1.16806	-0.737997	-0.781889	-0.109014	-0.181093	-0.803231	-0.944974	-0.425519	0.683054	2.69926	0.239705	-0.950209	-0.975577	1.3966	0.479299	1.30801	-0.112235	0.383864
LPE 16:1	-0.387434	-0.443411	-0.242827	-0.810373	0.0479434	-1.5132	-0.488504	-0.902113	0.851837	2.01492	-0.0282477	-0.227278	-1.5132	2.02891	0.543963	0.494206	-0.619117	1.19392
LPE 17:0	-1.08624	-1.02697	-0.954823	-0.774452	0.193112	-0.402114	-0.488434	-0.591504	0.836007	2.6307	-0.177938	-0.509048	-0.988321	1.56651	-0.00529662	1.07693	-0.248798	0.950672
LPE 17:1	-0.839463	-1.09586	-0.493998	-0.295731	-0.294229	0.0902882	-1.06537	-0.834957	0.811259	2.12102	-0.545067	-0.352808	-1.07813	1.71848	0.0902882	1.03656	-0.611156	1.63887
LPE 18:0	-0.96605	-0.595105	-0.65543	-0.185531	-0.0913399	-1.10258	-0.885088	-0.430535	0.793425	2.5656	0.247855	-1.10575	-0.922659	1.77026	0.625679	1.08288	-0.0680566	-0.0775815
LPE 18:1	-0.99798	-0.666002	-0.687121	-0.228687	-0.473099	-0.715966	-0.924322	-0.329388	0.967103	2.66176	0.0456001	-0.783186	-1.08014	1.69339	0.714707	0.961952	-0.409485	0.250865
LPE 18:2	0.334118	0.0651802	-0.0827359	0.216458	0.324033	-1.1753	-0.0121396	0.381183	0.754335	1.69898	-1.1753	0.915698	-1.1753	2.22341	-1.1753	-1.1753	0.233267	-1.1753
LPE 18:3	-0.548617	-0.639303	0.179533	0.99837	0.0248348	-1.39946	0.32623	-0.0631834	-1.39946	2.08926	-1.39946	0.190202	-1.20369	-0.263225	1.72919	0.0408381	0.184868	1.15307
LPE 19:0	-0.242536	-0.242536	-0.242536	-0.242536	-0.242536	-0.242536	-0.242536	-0.242536	-0.242536	4.12311	-0.242536	-0.242536	-0.242536	-0.242536	-0.242536	-0.242536	-0.242536	-0.242536
LPE 19:2	-0.242536	-0.242536	-0.242536	-0.242536	-0.242536	-0.242536	-0.242536	4.12311	-0.242536	-0.242536	-0.242536	-0.242536	-0.242536	-0.242536	-0.242536	-0.242536	-0.242536	-0.242536
LPE 20:0	-0.993009	-0.397932	-0.710295	-0.384455	0.211819	-1.11909	-0.698914	-1.23769	0.587373	2.03538	0.552333	-1.15683	-0.633327	2.01442	0.863498	1.23067	0.022844	-0.186795
LPE 20:1	-0.764944	-0.568105	-0.667188	-0.319513	0.0622217	-1.03034	-0.543777	-0.783964	0.915043	2.55743	0.11309	-1.31123	-0.751674	1.81741	0.807555	0.914158	-0.178851	-0.267318
LPE 20:2	-1.13881	-0.59684	-0.806755	-0.0680313	-0.234427	-0.904032	-0.865816	-0.740928	1.01811	1.9854	0.304988	-1.01832	-0.920123	2.09146	1.08942	0.798689	-0.425142	0.431156
LPE 20:3	-0.809867	-0.695237	-0.648342	-0.558722	-0.643914	0.0855531	-0.462068	-0.910429	0.351548	0.333051	-0.255473	-0.170542	-0.479262	1.88473	0.700129	0.165534	-0.918506	3.03182
LPE 20:4	-1.12182	-0.741487	-0.963849	-0.654396	-0.365326	-0.633086	-0.798004	-0.539972	0.598239	1.4849	0.294346	-0.654396	-0.921229	2.21406	0.916957	0.746943	-0.548311	1.68642
LPE 20:5	-1.58979	-0.252809	-0.449032	-0.266112	0.468063	-0.557122	-0.568762	-0.481459	0.497996	1.12907	-1.58979	0.0598186	-0.816536	2.4145	1.01682	1.0426	-0.85894	0.801477
LPE 22:0	-1.23894	-0.269053	-0.566381	-0.396293	0.0970897	-1.12598	-0.848129	-0.443035	0.851447	1.33704	0.267177	-1.29996	-0.701412	2.61334	1.00595	0.722907	0.541135	-0.546905
LPE 22:1	-1.10528	-0.685033	-0.822977	-0.413241	-0.571672	0.313357	-0.548454	-0.81888	0.889718	0.527785	-0.50748	-0.223397	-0.701422	1.32814	1.04269	0.310625	-0.914621	2.90015
LPE 22:4	-1.0143	-0.623774	-0.796769	-0.22356	-0.400429	-0.173211	-0.823881	-1.01689	0.301236	0.860244	-0.123507	-0.601827	-0.659922	1.99763	0.907366	0.505216	-0.715436	2.60182
LPE 22:5	-1.1146	-0.663816	-0.875911	-0.211628	-0.314525	-0.49792	-0.92351	-0.790513	0.435155	0.768347	-0.108031	-0.707915	-0.810812	2.4644	1.16804	0.847445	-0.490221	1.82602
LPE 22:6	-1.5127	-0.570925	-0.163987	-0.225027	0.0394827	0.537983	-0.415417	-0.708994	0.203712	-1.5127	-0.368909	-0.377629	-0.322402	2.7151	0.705118	0.629544	-0.43431	1.78205
LPE 24:0	-0.47198	-1.16131	-0.547513	-0.317247	-0.66778	0.597217	-0.583447	-0.283514	0.943349	0.425617	-0.442647	0.138885	-0.631113	3.08614	-1.03445	0.71675	-0.879713	1.11275
LPE P-14:0	0.0833761	-0.8721	-1.20109	0.114882	0.206976	-0.0184121	-0.174124	-0.953894	0.941911	1.44055	-0.308629	-0.0329532	-0.310447	2.92557	-1.20109	0.416005	0.14457	-1.20109
LPE P-15:0	-0.766034	-0.757727	-0.526795	-0.201165	-0.325769	-0.187874	-0.980352	-0.618171	1.27995	2.46202	-0.609034	-0.695425	-1.1631	1.77421	0.101206	0.859625	-0.587436	0.941863
LPE P-16:0	-0.864292	-0.871973	-0.454655	-0.482177	-0.377848	-0.0520581	-0.740761	-0.891174	1.927	1.27926	-0.562184	-0.7318	-0.718359	2.31936	-0.192871	0.719212	-0.566665	1.26198
LPE P-17:0	-0.559805	-1.05272	-0.502252	-0.65356	-0.50318	0.361969	-0.737105	-0.602505	1.07303	1.7618	-0.769594	-0.239551	-1.23735	1.90197	0.273783	0.370324	-0.806725	1.92147
LPE P-18:0	-0.705499	-0.785394	-0.431718	-0.0409566	-0.411806	-0.726655	-0.946427	-0.29856	1.06164	2.57366	-0.399362	-0.977538	-0.953396	1.99249	0.219136	1.0243	-0.374472	0.180558
LPE P-18:1	-0.983193	0.00649652	0.129138	-0.983193	0.371569	-0.983193	-0.983193	-0.983193	0.922031	0.923457	0.288858	0.33164	-0.983193	-0.983193	0.656783	0.492785	-0.153223	2.91282
LPE P-18:2	-0.719289	-0.98307	-0.246529	-1.06272	-0.944344	-0.151538	-0.5315	-0.587764	1.24994	1.55683	-0.600916	-0.0360883	-1.20009	2.10266	0.473207	0.895549	-0.665218	1.45088
LPE P-20:0	-0.135276	-0.581942	-0.430108	-0.786798	-0.573908	-0.527314	-0.397973	-1.29612	0.535526	1.28586	-0.0870748	-0.338525	0.0527091	2.3969	-0.379496	0.296929	-1.23186	2.19847
LPE P-20:4	0.99111	0.617028	-0.846836	0.774699	1.32345	-0.846836	-0.846836	-0.846836	2.09635	-0.846836	0.439262	0.958648	1.26781	-0.846836	-0.846836	-0.846836	-0.846836	-0.846836
LPE P-20:5	-0.797934	-0.968045	-1.20914	-0.338999	0.090563	-0.654746	-0.7551	-0.138292	0.611912	1.76231	-0.127278	-0.225184	-0.890944	2.63979	0.248436	0.460158	-0.901959	1.19445
LPE P-22:0	-0.532716	-0.633913	0.150877	-0.123799	-0.507933	-0.935437	-0.935437	-0.1713	0.609359	-0.935437	-0.202278	-0.0577119	-0.381954	3.32721	0.501967	0.725013	-0.935437	1.03893
LPE P-22:1	0.59507	0.497597	0.351386	-0.0493385	0.876661	-1.15133	1.57522	0.0562579	0.497597	-1.15133	1.34237	-1.15133	1.22053	-1.15133	-1.15133	1.09598	-1.15133	-1.15133
LPE P-22:4	-1.03365	0.266212	0.729195	-1.03365	0.0218968	0.421439	0.106935	0.0812883	1.33931	2.64322	0.609062	0.3445	-1.03365	-1.03365	0.672503	-1.03365	-1.03365	-1.03365
LPE P-22:5	-0.317868	-0.986104	-1.63669	-0.087137	-0.73394	0.118377	0.238156	-0.563728	1.39685	0.0112073	-0.155221	-0.384691	-1.63669	1.43216	1.33129	0.698356	-0.663334	1.93901
LPE P-22:6	-0.841476	-0.609723	-0.582775	-0.142625	-0.464204	-0.439052	-0.534269	-0.924116	0.128652	0.247223	-0.0743565	-0.110287	-0.148014	2.35276	1.16884	0.0172667	-1.46308	2.41923
PE 20:0	-0.390124	-1.06899	0.382184	0.439902	0.387681	-0.0685581	0.0358823	-1.49224	-1.61592	0.761468	-0.107036	-0.417609	-0.241709	2.43526	0.615801	0.758719	-1.54447	1.12976
PE 28:0	-1.24165	-0.52584	-0.870809	-1.12954	-0.66814	0.728988	-0.646579	-0.89237	0.797982	2.14768	-0.556024	-0.318858	-0.305921	2.27273	0.500446	0.241718	-0.32317	0.789358
PE 28:1	-0.980678	-1.0571	-0.233207	-0.080371	-0.416362	-0.361292	-1.1626	-0.481333	0.952043	2.31952	-0.59828	-0.700686	-1.17435	1.55844	0.296458	1.08817	-0.26693	1.29855
PE 30:0	-1.14368	-0.709696	-0.184921	0.0541434	-0.0541434	-0.698867	-1.167	-0.402327	0.753843	2.57306	-0.73885	-0.824646	-1.10952	1.04705	0.154101	1.4752	-0.110786	1.08703
PE 30:1	-0.869871	-0.971732	-0.597324	-0.535382	-0.336379	-0.666936	-0.659267	-0.607156	0.956744	2.64197	-0.129118	-0.580806	-1.15874	1.40902	0.107247	1.01967	-0.281516	1.25957
PE 31:0	-0.797634	-1.09184	-0.677519	-0.612998	-0.875141	-0.668186	-0.0282478	-0.107378	1.57342	2.16426	-0.0493491	-0.606505	-1.10969	2.02264	0.123519	0.829602	-0.569984	0.481024
PE 32:0	-1.08233	-0.939302	-0.432805	-0.0886878	-0.194611	-0.398393	-0.8979	-0.417212	0.964095	3.06213	-0.213968	-0.707023	-1.17534	0.802253	-0.018789	1.03077	-0.084924	0.792037
PE 32:1	-1.09603	-0.830233	-0.242613	-0.204514	-0.304916	-0.219754	-1.10813	-0.554576	0.654729	2.62063	-0.54337	-0.493169	-1.19195	0.760958	0.231607	0.799505	-0.216616	1.93844
PE 32:2	-0.952212	-1.03286	-0.677203	-0.411708	-0.730665	-0.730212	-0.259479	-0.0732703	1.74125	2.55676	0.187241	-0.847102	-1.17693	1.38061	0.235719	0.668847	-0.199675	0.320894
PE 33:0	-1.09091	-0.879209	-0.581563	-0.163196	-0.0132385	-0.456809	-0.823006	-0.386241	1.14483	3.14972	-0.0951478	-0.771467	-1.12494	0.827277	-0.00063707	0.823497	0.0258259	0.41521
PE 33:1	-0.799951	-0.576877	-0.647526	-0.02405	0.0775077	-0.933742	-0.916963	-0.180361	0.591478	2.63588	-0.101764	-1.11725	-1.07062	1.87199	0.323012	1.10898	0.258545	-0.49828
PE 33:2	-0.623772	-1.04456	-0.738169	-0.824188	-0.956321	-0.817981	0.205382	0.238193	1.77856	2.09514	0.204495	-0.725754	-1.04527	1.93729	0.263911	0.506006	-0.556376	0.1034
PE 34:0	-0.976504	-0.823991	-0.585889	-0.174541	-0.213278	-0.562426	-0.736778	-0.18797	1.10289	2.93754	-0.0433524	-0.939243	-1.1485	1.4434	0.0638563	0.949269	-0.126803	0.0223157
PE 34:1	-1.11965	-0.875773	-0.558991	-0.117452	-0.170436	-0.389891	-0.760033	-0.234695	1.0313	3.23975	-0.0960323	-0.66233	-1.11965	0.798696	-0.123088	0.844541	-0.128349	0.442082
PE 34:2	-1.06109	-1.04028	-0.516841	-0.295386	-0.427588	-0.531941	-0.6373	-0.183316	1.37929	2.86237	-0.353434	-0.460135	-0.972839	1.0971	-0.10782	0.789746	-0.547711	1.00718
PE 34:3	-1.01406	-0.805866	-0.514254	-0.338306	-0.181284	0.0346211	-0.975506	-0.452567	0.67112	3.08533	-0.462381	-0.636226	-1.08977	1.06788	0.120843	0.630463	-0.296246	1.15621
PE 34:4	-0.974046	-0.840216	-0.447686	-0.115631	-0.0299577	-0.701346	-0.78702	-0.174427	1.14203	2.99325	-0.0277179	-1.00876	-1.15827	1.13643	0.154268	0.985805	0.110032	-0.25674
PE 35:1	-0.86109	-0.750562	-0.552155	-0.143421	-0.0386831	-0.794841	-0.776108	-0.145976	0.905663	3.18265	0.0473214	-0.922315	-1.10718	1.0913	0.200597	0.865641	0.104374	-0.305212
PE 35:2	-0.783339	-0.675961	-0.488883	-0.109001	0.0141263	-0.887759	-0.856739	-0.186314	0.79107	2.83938	-0.189177	-1.06672	-1.08849	1.53365	0.310014	1.21104	0.0322613	-0.399162
PE 35:3	-0.700505	-0.746123	-0.47053	-0.134269	0.0754824	-0.585282	-0.925776	-0.446545	0.441842	2.20639	-0.377412	-1.00196	-1.21877	2.55582	0.205754	0.998672	-0.0684279	0.191645
PE 36:0	-0.852548	-0.766636	-0.410821	-0.130301	-0.100236	-0.844586	-0.781764	-0.23551	0.979797	2.63812	-0.0876111	-1.18141	-1.12105	1.7745	0.274346	1.09718	0.0618048	-0.31327
PE 36:1	-0.955418	-0.786245	-0.604584	-0.0794303	0.0125392	-0.660103	-0.806495	-0.19975	0.921518	3.18506	0.0525332	-0.840076	-1.13303	1.03416	-0.0642426	0.946155	0.0775928	-0.100187
PE 36:2	-1.0703	-0.885653	-0.569801	-0.0255651	-0.125666	-0.554738	-0.673789	-0.130039	1.34329	3.20049	0.0171963	-0.594583	-1.15583	0.795163	-0.168427	0.697978	-0.223337	0.123614
PE 36:3	-0.91019	-0.940401	-0.147812	-0.16973	-0.427706	0.784279	-0.844734	-0.823112	0.396574	1.36332	-0.826074	-0.446662	-0.851842	1.34081	0.0781761	0.568657	-0.884718	2.74117
PE 36:4	-1.00173	-0.944964	-0.285351	-0.192378	-0.198903	-0.251098	-1.0182	-0.551219	0.827055	2.32114	-0.521859	-0.693124	-1.22339	1.85791	0.305105	0.911871	-0.572423	1.23157
PE 36:5	-0.980349	-0.765692	-0.118593	-0.0716565	-0.216221	-0.393954	-1.01665	-0.848926	0.575443	2.45854	-0.265661	-0.979097	-1.2313	1.94849	0.303836	1.0955	-0.158646	0.664935
PE 36:6	-0.755506	-0.804443	-0.453889	-0.190857	-0.173917	-0.268496	-0.960662	-0.524471	0.515426	1.98069	-0.599757	-1.01195	-1.23922	2.47288	0.594006	1.14219	-0.260967	0.538953
PE 38:0	-0.707482	-0.838149	-0.494332	-0.170524	-0.237899	-0.588657	-0.850807	-0.349782	0.620825	1.92341	-0.493924	-1.14072	-1.13133	2.57878	0.604083	1.12022	-0.124383	0.280683
PE 38:1	-0.73948	-0.758804	-0.58696	-0.152865	-0.0524503	-0.766741	-0.814705	-0.260871	0.641826	2.57145	-0.149414	-1.12354	-1.05763	2.16289	0.361286	0.941345	0.0365772	-0.2519
PE 38:2	-0.973446	-0.91648	-0.203928	-0.105445	0.0204583	-0.596121	-0.929998	-0.456894	1.03753	2.31028	-0.236176	-1.18316	-1.27894	2.02256	0.372872	0.98559	-0.0220245	0.153314
PE 38:3	-0.828051	-1.03219	-0.212589	-0.42618	-0.539885	0.791071	-0.655191	-0.809917	0.567976	1.3019	-0.697472	-0.493046	-1.05609	1.71957	0.206205	0.502905	-0.83164	2.49262
PE 38:4	-1.02241	-0.970289	-0.379793	-0.208452	-0.272492	0.116177	-0.929413	-0.566462	0.637012	2.3758	-0.531036	-0.71975	-1.20209	1.73693	0.0679763	0.839181	-0.486072	1.51518
PE 38:5	-0.86378	-0.867669	-0.106728	0.10219	-0.127564	-0.208965	-1.16993	-0.797104	0.375563	1.84522	-0.694034	-1.15132	-1.12632	1.95718	0.364728	1.4471	-0.268418	1.28986
PE 38:6	-1.01124	-0.890834	-0.300134	-0.0490728	-0.468097	0.0711536	-0.885884	-0.553493	0.472497	2.55701	-0.972871	-0.851053	-0.972694	1.68714	0.470729	0.643997	-0.298366	1.35121
PE 38:7	-0.729351	-0.844706	-0.477606	-0.378988	-0.295525	-0.60133	-0.860992	-0.347322	0.732266	2.36081	-0.285347	-1.12789	-1.14644	2.2251	0.481199	0.947144	-0.102814	0.451795
PE 40:1	-0.790095	-0.819719	-0.456551	-0.32818	-0.299654	-0.423635	-0.83508	-0.329278	0.614302	2.39833	-0.385234	-1.01293	-1.12572	2.34676	0.661481	0.800823	-0.286487	0.270883
PE 40:3	-1.00979	-1.13782	-0.567617	-0.26888	-0.413112	0.199772	-0.665615	-0.475941	0.940687	2.46519	-0.360556	-0.711848	-1.22831	1.73574	0.0302513	0.903937	-0.528497	1.09243
PE 40:4	-1.05369	-1.08773	-0.436045	-0.350031	-0.353533	0.151621	-0.78192	-0.552737	1.03753	2.21693	-0.274524	-0.778138	-1.34339	1.84387	0.0822779	0.752875	-0.387995	1.31462
PE 40:5	-0.924033	-0.99003	-0.509878	-0.164142	-0.200309	-0.333514	-0.918161	-0.53169	0.762046	2.23709	-0.346098	-1.00504	-1.26772	2.02157	0.329806	1.19718	-0.14988	0.792807
PE 40:6	-0.906103	-0.967705	-0.571483	-0.248806	-0.30957	-0.49689	-0.878026	-0.344352	0.708958	2.65445	-0.257187	-0.969591	-1.18101	1.69543	0.392986	1.09303	-0.0790861	0.664957
PE 40:7	-1.01961	-1.00616	-0.438179	-0.210417	-0.276847	-0.240469	-0.940364	-0.398637	0.532975	2.57018	-0.420781	-0.853846	-1.07465	1.90429	0.40644	0.72594	-0.333788	1.07391
PE 40:8	-0.959417	-1.07144	-0.592821	-0.272184	-0.363743	-0.289778	-0.674685	-0.218685	0.764409	3.1331	0.00859739	-0.764808	-1.25097	1.17661	0.22044	0.823654	-0.0208452	0.352573
PE 42:7	-1.0521	-1.04569	-0.568554	-0.35533	-0.306588	-0.270468	-0.783915	-0.120551	0.817402	2.59039	-0.268526	-0.886643	-1.04782	2.00975	0.563009	0.500867	-0.429512	0.65428
PE 42:8	-0.60624	-1.04946	-0.476638	0.0625477	-0.26591	-0.183796	-0.819935	-0.242166	0.721442	2.52697	-0.558752	-1.09398	-1.02868	2.2836	0.0477077	0.515661	-0.41332	0.580957
PE 44:6	-0.800289	-0.907192	-0.514529	0.244073	-0.54331	-0.167093	-1.02643	-0.276052	0.862878	2.85498	-0.76534	-0.849629	-0.95242	1.52074	0.375646	0.815594	-0.446686	0.575061
PE 44:7	-0.613583	-1.07591	-0.618941	-0.578917	-0.785971	0.075654	-0.469874	-0.154407	0.483461	1.98075	-0.374068	-0.652032	-0.979475	2.56693	0.185327	0.240794	-0.66842	1.43869
PE 44:11	-0.897897	-0.965057	-0.472141	-0.0322899	-0.147953	-0.0915724	-0.935208	-0.322899	0.436995	2.82032	-0.385498	-1.0745	-1.06704	1.81832	0.0825441	0.740456	-0.232524	0.725946
PE 44:12	-0.763498	-0.844229	-0.674806	0.174961	-0.271906	-0.613405	-0.914727	-0.583083	0.605151	2.66286	0.114696	-1.04322	-1.1031	1.64708	-0.00242153	1.44468	0.118107	0.0468513
PE P-16:0/14:0	-0.814028	-1.00395	-0.437119	-0.176803	-0.137939	-0.649772	-1.10734	-0.243532	0.94219	2.63315	-0.0455451	-0.860958	-1.34639	1.61828	0.286633	1.04778	-0.135739	0.43109
PE P-16:0/15:0	-0.461012	-1.00526	-0.484101	-0.268874	-0.293613	-0.976402	-0.484101	-0.491523	1.38945	2.44414	-0.159199	-1.09845	-0.998667	2.0475	-0.00994132	0.635741	-0.210325	0.424636
PE P-16:0/16:0	-0.727671	-0.676404	-0.583941	0.0196659	-0.160379	-0.83051	-0.843632	-0.250706	0.804537	2.91991	-0.167702	-0.948607	-1.01605	1.64525	-0.075544	1.11366	0.0770359	-0.298921
PE P-16:0/16:1	-0.593453	-0.609409	-0.569082	-0.092466	-0.0823446	-0.956552	-0.828904	-0.139064	0.844493	2.70694	-0.0784151	-1.09063	-0.981994	1.89461	0.0738021	1.00878	0.179501	-0.685815
PE P-16:0/18:1	-0.588246	-0.611214	-0.529726	0.00466696	-0.268743	-0.810844	-0.784259	-0.155006	1.00014	2.83253	-0.279598	-0.976023	-0.99962	1.74361	0.126113	1.07691	-0.221707	-0.558986
PE P-16:0/18:2	-0.796197	-0.730361	-0.659199	-0.123309	0.185542	-0.710029	-0.94675	-0.524621	0.977516	2.58277	-0.0676384	-0.992254	-1.03631	1.78643	-0.15187	1.31444	0.0790415	-0.187209
PE P-16:0/18:3	-0.607735	-0.631254	-0.458936	-0.0988181	-0.0910177	-0.849547	-0.786789	-0.159448	1.15338	2.52341	-0.204242	-1.17681	-1.05685	2.01781	0.068063	0.996665	-0.071044	-0.566842
PE P-16:0/20:3	-0.56285	-0.863518	-0.415705	-0.277999	-0.550623	-0.102598	-0.813407	-0.567897	0.843182	1.62431	-0.598771	-0.769926	-1.08614	2.71063	0.0957564	0.826436	-0.678172	1.18729
PE P-16:0/20:4	-0.769916	-0.716272	-0.600802	-0.112553	-0.115735	-0.755596	-0.948122	-0.184836	1.01601	2.56713	-0.138011	-0.934938	-1.14588	2.07638	0.0138276	0.919633	-0.1221	-0.0482263
PE P-16:0/20:5	-0.705896	-1.03335	-0.477049	-0.141983	-0.498023	0.363575	-0.891611	-0.527791	0.891292	2.2368	-0.580732	-0.833427	-1.15276	1.92474	-0.0332266	0.798434	-0.672575	1.33359
PE P-16:0/22:4	-0.689827	-0.833571	-0.421623	-0.100495	-0.249539	-0.163935	-0.991547	-0.466991	0.732126	1.86538	-0.57171	-1.10766	-1.161	2.55113	0.0450023	1.04228	-0.330969	0.852956
PE P-16:0/22:5	-0.667288	-0.783115	-0.609393	-0.00380548	-0.175754	-0.479453	-0.990569	-0.360781	0.701685	2.05721	-0.473652	-1.03926	-1.12904	2.52351	0.118783	1.20356	-0.116233	0.223599
PE P-16:0/22:6	-0.781935	-1.17499	-0.574508	-0.43177	0.208795	-0.763653	-1.10116	-0.283406	1.40836	2.19799	0.279812	-1.12859	-1.27976	1.40414	-0.0373057	1.17984	0.347314	0.530835
PE P-18:0/14:0	-0.573392	-0.968787	-0.555661	-0.380127	-0.0205479	-0.994319	-0.69928	-0.355658	1.11741	2.42097	0.237966	-1.10638	-1.16666	2.01104	0.0826448	0.933719	0.0198781	-0.00281721
PE P-18:0/16:0	-0.622061	-0.674489	-0.586603	-0.217262	-0.0930903	-0.855917	-0.789554	-0.191186	0.913664	2.73885	-0.109922	-0.988504	-0.971534	1.91504	-0.00106542	1.05039	0.0516385	-0.568391
PE P-18:0/16:1	-0.905542	-0.712243	-0.525671	-0.156415	-0.159405	-0.786992	-0.887453	-0.0547573	1.21596	2.61376	-0.108576	-1.11065	-1.08105	1.68538	0.27264	1.00517	0.194902	-0.499061
PE P-18:0/17:1	-0.632107	-0.632107	-0.632107	0.354162	-0.632107	-0.632107	-0.632107	0.745324	1.99201	2.44931	0.538924	-0.632107	-0.632107	-0.632107	-0.632107	1.50555	-0.632107	-0.632107
PE P-18:0/18:0	-0.564579	-0.708324	-0.519298	-0.15324	-0.0888053	-0.941609	-0.837937	-0.227623	1.02685	2.26412	-0.170627	-1.12534	-1.0225	2.31359	0.19134	1.0169	0.0819972	-0.534919
PE P-18:0/18:1	-0.531034	-0.746434	-0.466058	-0.0459382	-0.446772	-0.601054	-0.818827	-0.233152	1.19039	2.34097	-0.487123	-0.965988	-1.04995	2.2668	0.287843	1.00792	-0.314743	-0.38684
PE P-18:0/18:2	-0.302905	-0.45446	-0.46087	-0.230791	-0.158677	-0.360368	-0.675382	0.110092	1.34542	2.08946	-0.104877	-0.659585	-1.5506	2.26345	0.17488	0.475013	0.050798	-1.5506
PE P-18:0/18:3	-0.663613	-0.763894	-0.338876	-0.0195695	0.0694888	-1.42061	-0.596276	-0.100663	1.71707	1.12588	-0.0619265	-1.20846	-1.12483	1.69535	0.527451	1.56864	0.754441	-1.15959
PE P-18:0/19:1	-0.577948	-0.703721	-0.578949	-0.267021	0.0379022	-1.05502	-0.792462	-0.134576	0.935323	2.36252	0.0105459	-1.08938	-1.03767	2.17536	0.128979	0.890952	0.436904	-0.741753
PE P-18:0/20:1	-0.410787	-0.629224	-0.451332	-0.138881	-0.0894667	-1.09068	-0.786083	-0.14623	0.9196	2.2918	-0.150791	-1.18368	-0.948263	2.19804	0.240469	1.13474	0.115033	-0.874268
PE P-18:0/20:2	-0.656101	-0.813247	-0.239764	-0.191625	-0.25707	-0.659284	-0.784205	-0.241753	1.30464	2.05099	-0.389152	-1.19139	-1.07841	2.41561	0.357391	0.935649	-0.259656	-0.302622
PE P-18:0/20:3	-0.382482	-0.980275	-0.295856	-0.507688	-0.778592	0.481022	-0.621973	-0.685155	0.760132	0.72866	-0.834785	-0.468411	-0.959947	2.5462	0.300691	0.503413	-0.879983	2.07503
PE P-18:0/20:4	-0.639638	-0.919321	-0.330285	-0.397924	-0.470957	-0.477804	-0.898573	-0.343356	1.1727	1.89701	-0.445437	-0.808319	-1.15315	2.59456	0.259581	0.716867	-0.427801	0.671844
PE P-18:0/20:5	-0.636484	-0.743848	-0.36997	-0.112297	0.110009	-0.872685	-0.909315	-0.237344	1.11797	2.53706	0.0519065	-1.23759	-1.07011	1.96614	0.0733792	0.750402	0.208531	-0.625748
PE P-18:0/22:1	-0.577657	-0.726973	-0.400831	-0.142612	-0.148873	-0.790911	-0.823923	-0.239373	1.18453	1.70439	-0.0304829	-1.18137	-1.29578	2.55057	0.0218819	1.07449	0.418033	-0.595112
PE P-18:0/22:2	-0.575793	-0.869473	-0.495781	-0.174521	-0.143001	-0.33697	-0.851895	-0.433651	1.15628	1.80881	-0.552153	-1.07587	-1.19922	2.60135	0.447996	0.793199	-0.538212	0.438904
PE P-18:0/22:3	-0.524243	-1.0676	-0.382208	-0.344368	-0.719307	0.324234	-0.775001	-0.666277	1.07598	1.63772	-0.650288	-0.745689	-1.12729	2.42357	0.295187	0.727153	-0.725702	1.24413
PE P-18:0/22:4	-0.515001	-0.972088	-0.329798	-0.302466	-0.488234	0.0232604	-0.814115	-0.541304	0.852863	1.42983	-0.662216	-0.924783	-1.12229	2.84377	0.27471	0.752438	-0.532811	1.02823
PE P-18:0/22:5	-0.576951	-0.914363	-0.478192	-0.237423	-0.46426	-0.0299853	-0.894214	-0.554819	0.926433	1.57427	-0.633473	-0.862911	-1.18441	2.73844	0.269201	0.924317	-0.445655	0.843987
PE P-18:0/22:6	-0.615037	-0.578009	-0.578531	0.0748294	-0.0432948	-0.975824	-0.826357	-0.113231	0.640835	2.5532	-0.150884	-1.11429	-0.974208	2.01243	0.0581408	1.2603	0.0815049	-0.71157
PE P-18:1/18:1	-0.603678	-0.59953	-0.502262	0.181101	-0.235346	-0.862298	-0.798628	-0.102821	0.950325	2.73267	-0.367663	-1.04729	-0.962469	1.81993	0.124068	1.1291	-0.274751	-0.58045
PE P-18:1/18:2	-0.430608	-0.808472	-0.400462	-0.0654575	-0.447211	-0.447013	-0.6878	-0.494591	0.702462	1.51276	-0.590214	-0.945532	-0.98054	3.02041	0.183883	0.979121	-0.671899	0.571165
PE P-18:1/20:4	-0.61297	-0.719278	-0.492395	0.00236685	-0.0950984	-0.88527	-0.89351	-0.262096	0.84097	2.13716	-0.24421	-1.02072	-1.07096	2.5242	0.0911909	1.10181	-0.140917	-0.260287
PE P-18:1/20:5	-0.540115	-0.671628	-0.568943	0.157032	-0.159158	-0.723908	-0.907453	-0.346736	0.5272	1.94258	-0.459679	-1.10373	-1.05549	2.65249	0.168387	1.31225	-0.0419355	-0.18116
PE P-20:0/14:0	-0.242536	-0.242536	-0.242536	-0.242536	-0.242536	-0.242536	-0.242536	-0.242536	-0.242536	4.12311	-0.242536	-0.242536	-0.242536	-0.242536	-0.242536	-0.242536	-0.242536	-0.242536
PE P-20:0/16:0	-0.728151	-0.234036	-0.160985	0.17688	-0.0189394	-1.8706	-0.433914	0.5533	1.32034	1.15801	-0.30303	2.0326	-0.813378	0.703462	0.413284	0.821157	-0.745399	-1.8706
PE P-20:0/17:1	-0.626795	-0.626795	-0.626795	0.962668	0.550718	-0.626795	-0.626795	0.566439	-0.626795	2.68585	-0.626795	-0.626795	-0.626795	-0.626795	-0.626795	1.97938	0.776486	-0.626795
PE P-20:0/18:1	-1.12518	-0.270091	-0.219933	0.0731545	-0.333543	-1.12518	-0.238063	0.160174	1.16695	2.23052	0.0743631	-0.143187	-1.12518	1.97853	-1.12518	1.02856	0.118477	-1.12518
PE P-20:0/18:2	-0.984798	-1.20758	-0.445719	-0.0854154	-0.707007	-0.18168	-0.51998	0.0411033	0.327145	0.607687	-0.409963	1.14402	-0.462221	3.19307	-0.148675	-0.228436	-0.9958	1.06425
PE P-20:0/20:0	-0.100094	-0.863186	-0.338928	-0.365839	-0.889256	0.0193235	-0.547487	-0.681201	0.560905	1.24713	-0.864531	-0.871091	-0.747132	2.72723	0.428033	0.515493	-0.90372	1.67434
PE P-20:0/20:4	-0.492367	-1.07988	-0.655547	-0.456105	-0.898249	-0.443381	-0.0766242	-0.518132	0.710965	1.79819	-0.387715	-0.90143	-0.578887	2.73974	-0.132608	0.221107	-0.262388	1.41331
PE P-20:0/20:5	0.0110854	-0.455143	-0.610552	-0.257523	-0.455143	0.00149227	-0.224907	-0.762124	3.38404	-0.0848463	-0.462817	-0.823521	-1.2226	1.44622	0.0283532	0.579001	-0.389909	0.298881
LPG 14:0	-0.302733	0.872221	-0.302733	-0.302733	-0.302733	-0.302733	-0.302733	-0.302733	3.97151	-0.302733	-0.302733	-0.302733	-0.302733	-0.302733	-0.302733	-0.302733	-0.302733	-0.302733
LPG 14:1	-0.761213	-0.349153	-0.225035	-0.176901	-0.573108	0.148891	-0.417425	-0.618956	3.93928	0.183313	-0.0216465	-0.464558	-0.465844	-0.106772	-0.123626	0.118468	-0.416711	0.330998
LPG 16:0	-0.967929	-1.06128	-0.706165	0.168628	-0.621476	0.801867	-0.808176	-0.755245	0.178252	1.51594	-0.637837	-0.622439	-0.826461	2.56878	-0.259626	1.20125	-0.252889	1.0848
LPG 16:1	-0.242536	-0.242536	-0.242536	-0.242536	-0.242536	-0.242536	-0.242536	-0.242536	-0.242536	4.12311	-0.242536	-0.242536	-0.242536	-0.242536	-0.242536	-0.242536	-0.242536	-0.242536
LPG 17:0	-1.32693	-0.248458	-0.740789	0.193588	0.13655	0.89681	-1.32693	-0.273225	1.04466	1.08969	-0.448843	-0.173408	-0.0593315	2.8999	-0.457098	0.188335	-0.067587	-1.32693
LPG 17:1	-0.339895	-0.359814	-0.551098	-0.455785	-0.427965	0.25552	-0.581387	-0.540562	3.99345	-0.112067	0.00563352	-0.194046	-0.425989	0.222433	-0.10005	-0.0534636	-0.350595	0.0156751
LPG 18:0	-0.87882	-0.975521	-0.843101	-0.0721049	-0.21585	0.35913	-1.10184	-0.707197	0.716315	2.29751	-0.559096	-0.632275	-1.36076	1.44985	0.346063	1.1066	-0.268992	1.34008
LPG 18:1	-0.613371	-0.900633	-0.555218	-0.279166	-0.948277	1.25173	-0.794136	-0.807448	1.01982	1.48014	-0.700951	-0.172669	-1.1984	1.43039	-0.209803	0.784405	-0.815856	2.02944
LPG 18:2	-0.891702	-0.936217	-0.630975	-0.465635	-0.338451	0.100334	-1.22238	-0.968013	1.65834	1.60111	-0.618256	-0.408402	-1.21602	1.92543	0.583634	0.621789	0.0303829	1.17504
LPG 20:1	-0.787194	0.118515	0.509049	0.0481629	0.0736446	1.07574	0.557797	-0.787194	3.33253	-0.787194	0.035976	0.409338	-0.787194	-0.787194	-0.787194	-0.787194	0.136795	-0.787194
PG 14:0_16:0	-0.50721	-0.87088	-0.249633	0.0119143	-0.194601	-0.0510614	-1.17384	-0.303531	0.756276	1.69807	-0.771027	-0.896978	-1.01102	2.88213	-0.245662	0.482814	-0.424377	0.868611
PG 15:0_18:1	-0.651411	-0.971686	-0.375014	-0.0159358	-0.209354	0.531188	-0.964523	-1.00004	0.57805	1.1004	-0.7917	-0.702751	-1.0672	2.55402	0.142858	0.763111	-0.626339	1.70633
PG 16:0_16:0	-0.482464	-1.05731	-0.625351	-0.666883	-0.728026	-0.0956614	-0.263765	-0.572119	0.936031	1.32333	-0.336939	-0.482793	-0.989246	2.73573	-0.0923652	0.349318	-0.650567	1.69909
PG 16:0_16:1	-0.894317	-0.781272	-0.445331	0.0515549	-0.153139	0.730462	-0.753809	-0.814163	0.14512	1.31612	-0.965209	-0.845139	-1.15777	2.07423	-0.0515904	0.955913	-0.506005	2.09434
PG 16:0_18:1	-0.78582	-0.86943	-0.544887	-0.313497	-0.356435	-0.312304	-0.494793	-0.40653	0.891165	2.51686	-0.169176	-0.779856	-1.13147	2.35703	-0.295606	0.451046	-0.45901	0.702713
PG 16:0_18:2	-1.09256	-0.790637	-0.479402	-0.476609	-0.512915	0.331732	-0.791257	-0.875039	1.424	1.2161	-0.615936	-0.422616	-0.87597	1.82429	0.0121191	0.549875	-0.67148	2.24631
PG 16:0_18:3	-0.473282	-0.700276	-0.595594	-0.336646	-0.3102	-0.652893	-0.830301	-0.641874	0.573532	1.7691	-0.576862	-1.03283	-0.895313	2.73768	0.403837	1.04735	-0.311302	0.825869
PG 16:0_19:1	-0.569025	-0.975593	-0.635863	-0.777263	-0.830498	0.115809	-0.43048	-0.487577	0.837925	1.1973	-0.503699	-0.302346	-0.925885	2.3678	0.324047	0.216569	-0.817735	2.19651
PG 16:0_20:3	-0.700838	-1.00831	-0.746828	-0.789533	-0.763253	0.0533996	-0.422926	-0.493225	0.828661	1.43442	-0.418984	-0.369709	-0.825668	2.2918	0.377958	0.186114	-0.765881	2.13281
PG 16:0_20:4	-0.948846	-0.905673	-0.51811	-0.406308	-0.505133	-0.0387092	-0.823818	-0.671588	0.945297	2.05084	-0.452476	-0.785386	-0.974551	2.14068	0.313916	0.5485	-0.502887	1.53425
PG 16:0_20:5	-0.291853	-0.844629	-0.242232	-0.542935	-0.809895	0.147291	-0.50423	-0.884326	0.676249	0.48372	-1.07785	-0.490833	-0.767221	2.62089	0.709991	1.03253	-0.968185	1.75352
PG 16:0_22:1	-0.68189	-1.05784	-0.547621	-0.783935	-0.64698	-0.228059	-0.325628	-0.378441	2.02767	1.55952	-0.152868	-0.510025	-0.878819	2.31053	0.00735996	0.203393	-0.906568	0.990213
PG 16:0_22:2	-0.896017	-0.779932	-0.508638	-0.199322	-0.101421	-0.408533	-0.776442	-0.576415	0.91065	2.43702	-0.498719	-0.998326	-1.22462	1.95395	0.0308274	1.14209	-0.211078	0.704929
PG 16:1_16:1	-0.792761	-0.733059	-0.633059	-0.338531	-0.108182	-0.146988	-0.872861	-0.665895	2.3376	1.29381	-0.293754	-0.822612	-1.16291	2.22715	0.0664457	0.684856	-0.462412	0.423163
PG 16:1_18:0	-0.853436	-0.711675	-0.496852	-0.105735	0.0131261	-0.763654	-0.849074	-0.401981	1.09815	2.4616	-0.31656	-1.15004	-1.10752	1.93708	0.192691	1.15412	-0.0526658	-0.0475769
PG 16:1_18:1	-1.00937	-0.918472	-0.469951	-0.21203	-0.44041	0.00356645	-0.772185	-0.630442	1.36134	2.22203	-0.586129	-0.627885	-1.18065	1.77038	0.00356645	0.855728	-0.605445	1.23636
PG 16:1_18:2	-0.658357	-0.897698	-0.298639	-0.643751	-0.483798	0.797475	-0.47626	-0.829853	0.594883	0.726804	-0.802762	-0.417603	-0.725259	1.65731	0.071208	0.27003	-0.836685	2.95295
PG 16:1_20:4	-0.418357	-0.662034	-0.296518	-0.484516	-0.923398	-0.241494	-0.571638	-0.475346	0.399797	1.8219	-0.81597	-0.814005	-0.800249	2.79465	0.408968	0.760073	-0.720333	1.03847
PG 16:1_22:1	-0.910191	-0.714109	-0.618869	-0.168441	0.093749	-0.702904	-0.803746	-0.303457	1.15707	3.12742	0.11952	-0.876577	-1.0912	1.13859	-0.1662	0.74138	0.134646	-0.156676
PG 16:2_18:1	-1.03254	-0.73507	-0.58833	-0.342702	-0.562013	-0.218292	-0.58195	-0.261357	1.56252	3.14156	-0.0930855	-0.585938	-1.0772	0.512214	-0.12977	0.757045	-0.360247	0.595153
PG 16:2_18:2	-0.830876	-0.912051	-0.964173	-0.291706	-0.232748	-0.231893	-0.533521	-0.80866	2.05723	2.05296	-0.162681	-0.185752	-1.33501	0.651627	-0.243001	0.466208	-0.319049	1.8231
PG 16:3_18:1	-0.637857	-0.735007	-0.52941	-0.294443	-0.468409	-0.720321	-0.537318	-0.480836	0.844244	2.1456	-0.399501	-1.03764	-1.03933	2.51387	0.268122	0.892819	-0.432261	0.647685
PG 17:0_18:1	-0.636299	-0.596057	-0.170425	-0.11161	-0.233883	-0.0760119	-0.416518	-0.303532	1.26125	2.55826	-1.24147	-1.49066	-1.20432	0.190202	0.250564	1.72093	-0.161138	0.660719
PG 17:0_18:2	-0.818187	-0.704571	-0.604974	0.0987777	-0.0501799	-0.711434	-0.802269	-0.471788	0.817279	2.91291	-0.3903	-1.08105	-1.10646	1.52118	0.135287	1.01151	0.119223	0.125064
PG 17:1_18:1	-0.679328	-0.903273	-0.674261	-0.0966656	-0.119972	0.0107469	-0.892126	-0.770527	0.837621	2.55419	-0.571915	-0.809034	-1.35511	1.5125	-0.0257328	1.26626	-0.217251	0.933887
PG 18:0_18:1	-0.57851	-0.792589	-0.63165	-0.0395177	-0.592934	0.67256	-0.848007	-0.589897	0.772767	1.25027	-1.11598	-0.254356	-1.27768	1.07946	0.124458	1.16524	-0.867744	2.52411
PG 18:0_18:2	-0.519478	-0.410788	-0.49118	-0.635887	-0.598585	0.0979359	-0.541988	-0.692483	2.27947	1.01055	-0.272513	-0.286019	-0.511761	1.66077	-1.58387	0.0747829	-0.484749	1.9058
PG 18:0_18:3	-0.735123	-0.648475	-0.601212	-0.586771	-0.522441	-0.341268	-0.606464	-0.828335	2.56669	1.28273	-0.299257	-0.782386	-0.855905	1.75929	0.407056	0.449068	-0.750877	1.09368
PG 18:0_22:1	-0.681501	-0.595759	-0.699015	0.351472	0.0973165	-0.671707	-0.883863	-0.551021	0.649038	2.74586	-0.676936	-1.03675	-1.16051	1.12415	-0.00145717	1.69015	0.24141	0.0591351
PG 18:1_18:1	-0.687732	-0.769887	-0.561289	0.146019	-0.527914	-0.456669	-0.627399	-0.632534	1.23073	2.43482	-0.94511	-0.819951	-1.19222	1.34177	0.0388313	1.55357	-0.291075	0.766036
PG 18:1_18:2	-0.906142	-0.844046	-0.466568	0.0105914	-0.0662115	-0.226899	-0.716041	-0.752536	0.789515	3.03369	-0.432251	-0.668107	-1.142	1.68065	-0.238337	0.59778	0.0138596	0.333055
PG 18:1_18:3	-0.752845	-0.645993	-0.402289	-0.298684	-0.253841	-0.617849	-0.779287	-0.365177	0.859525	2.49246	-0.396104	-1.08794	-1.05531	2.19556	0.295111	1.09921	-0.232192	-0.0543625
PG 18:1_20:0	-0.675679	-0.570798	-0.67475	0.139733	0.120119	-0.788716	-0.80802	-0.393965	0.636268	3.06939	-0.303123	-1.00416	-1.00581	1.18339	0.0365032	1.32171	0.152121	-0.434225
PG 18:1_20:1	-0.662436	-0.629549	-0.630891	0.233564	0.156381	-0.769822	-0.847005	-0.411422	0.582568	2.77995	-0.484578	-1.09601	-1.14701	1.42957	-0.00201348	1.5128	0.16175	-0.175844
PG 18:1_20:2	-0.482201	-0.852598	-0.590675	-0.297003	-0.589793	-0.470737	-0.453099	-0.473382	1.24543	2.0365	-0.716786	-1.01134	-1.10041	2.35398	0.373238	0.870628	-0.515714	0.673965
PG 18:1_20:3	-0.243996	-0.918323	-0.593589	-0.532993	-0.676456	-0.089657	-0.518492	-0.659365	0.732794	1.38381	-0.775896	-0.857209	-0.982027	2.69362	0.592956	0.719846	-0.674384	1.39935
PG 18:1_20:4	-0.495795	-0.703966	-0.26202	-0.335174	-0.602346	-0.31132	-0.679475	-0.723686	1.00863	1.3919	-0.766465	-1.03952	-1.03507	2.70072	0.506097	0.854374	-0.630017	1.12314
PG 18:1_20:5	-0.757269	-0.638645	-0.725127	-0.00043678	0.0365608	-0.630552	-0.773687	-0.39238	0.473595	2.82757	-0.453657	-1.08597	-1.1417	1.73151	0.205362	1.17192	0.13946	0.0134373
PG 18:1_22:0	-0.734874	-0.744062	-0.375365	-0.116033	-0.290304	0.068612	-0.750286	-0.592612	0.7491	1.54962	-0.951231	-0.82527	-1.15247	2.75589	-0.0164491	0.826455	-0.541338	1.14062
PG 18:1_22:1	-0.739277	-0.670315	-0.507681	-0.177241	-0.0203532	-0.767723	-0.721174	-0.480096	0.659205	2.72719	-0.25511	-0.988687	-1.09816	2.06056	0.110386	0.965796	0.122167	-0.219479
PG 18:1_22:2	-0.750405	-0.778894	-0.598727	-0.136875	-0.134467	-0.63765	-0.772875	-0.382849	0.883534	2.86416	-0.262871	-0.90168	-1.07904	1.88749	-0.270896	0.658025	-0.0156938	0.429707
PG 18:1_22:3	-0.572554	-0.912156	-0.691644	-0.373635	-0.482255	-0.449538	-0.49796	-0.445612	0.881388	2.2856	-0.500577	-0.935582	-1.20203	2.11547	0.319965	1.1248	-0.491416	0.827732
PG 18:1_22:4	-0.714703	-0.740183	-0.425347	-0.191838	-0.355539	-0.259901	-0.775088	-0.560427	0.950579	2.25704	-0.53739	-1.08225	-1.14228	2.34291	0.191062	0.94988	-0.411385	0.504851
PG 18:1_22:5	-0.798078	-0.952016	-0.44725	-0.218747	-0.826597	-0.106386	-0.309461	-0.540025	1.31411	1.89756	-0.968166	-0.178545	-1.09633	1.14574	0.0850059	0.848169	-0.993937	2.14496
PG 18:2_18:2	-0.922204	-0.684857	-0.0568009	-0.473071	-0.264936	-1.88255	-0.524191	-0.239375	1.26504	2.03915	-0.527843	-0.44751	-0.578964	1.80546	0.0636982	0.432499	-0.498631	1.49508
PG 18:2_18:3	-0.80336	-0.711174	-0.15488	-0.351967	-0.393292	0.277441	-1.83966	-0.762036	1.27877	1.99719	-0.692102	-0.377398	-0.857401	1.70791	-0.0881242	0.87824	-0.399649	1.29149
PG 18:2_18:4	-0.788119	-0.784199	-0.0708421	-0.245262	-0.823395	0.0722212	-0.549027	-0.566011	0.941707	2.07903	-0.846912	-0.765908	-1.12128	2.25998	0.240762	0.925375	-0.873696	0.915577
PG 18:2_20:0	-0.79375	-0.806916	-0.430367	0.117633	-0.184308	-0.575486	-0.504682	-0.369511	1.34266	2.82018	-0.648046	-1.03366	-1.10388	1.35436	0.019619	1.02902	-0.55208	0.31922
PG 18:2_20:2	-0.569547	-1.0865	-0.346249	-0.486957	-0.783669	-0.128303	-0.321778	-0.639137	1.34608	1.72462	-0.951143	-0.415073	-1.09338	1.97238	0.426119	0.696066	-0.929731	1.5862
PG 18:2_20:3	-0.551922	-0.871214	-0.535925	-0.53266	-0.851952	0.282219	-0.333511	-0.777189	0.919169	0.935493	-0.931612	-0.128159	-0.945977	1.96487	0.328578	0.403014	-0.902882	2.52967
PG 18:2_20:4	-0.468636	-0.760847	-0.187168	-0.668457	-0.856461	-0.0195762	-0.282781	-0.666308	1.41033	0.886064	-0.775888	-0.53202	-0.900507	2.11937	0.420889	0.0362877	-1.04232	2.28803
PG 18:2_20:5	-0.64154	-0.868524	-0.675365	-0.283706	-0.464403	-0.546295	-0.785741	-0.519591	0.875249	2.72584	-0.591692	-0.637089	-0.968219	1.86241	0.41416	0.937559	-0.402984	0.569933
PG 18:2_22:0	-0.500689	-0.539134	-0.283327	-0.0659645	-0.954637	-0.0245621	-0.564272	-0.611588	1.06225	0.818272	-1.25037	-0.524348	-1.00195	2.74496	0.294828	0.979445	-0.898448	1.31954
PG 18:2_22:1	-0.573705	-0.711083	-0.848461	-0.267844	-0.527048	-0.38967	-0.687755	-0.280804	1.20443	2.8763	-0.327461	-0.257476	-1.08693	1.5414	-0.0267844	0.167619	-0.874381	1.06965
PG 18:2_22:3	-0.736263	-0.95444	-0.608946	-0.536033	-0.713268	0.137568	-0.269621	-0.470412	1.31034	2.18642	-0.538838	-0.506868	-1.14906	2.00582	0.217772	0.140934	-0.874236	1.35914
PG 18:2_22:4	0.317284	-0.842973	-0.44391	-0.706275	-0.856883	0.646799	-0.109599	-0.842973	0.395466	-0.22855	-0.993582	-0.476526	-0.760954	2.47664	1.02236	0.220396	-0.939382	2.12266
PG 20:3_20:4	0.552962	-0.84413	-0.363127	-0.744565	-0.835037	0.575012	-0.181273	-0.892321	0.0101283	-0.339486	-0.85345	-0.387222	-0.588625	2.24761	0.958723	0.00012629	-0.847085	2.53176
PG 20:4_20:4	0.289744	-0.550397	0.131619	-0.527964	-0.812206	-0.13785	-0.178612	-0.70989	0.0465377	-0.0855978	-1.05459	-0.752294	-0.623988	3.34582	0.754269	0.563316	-0.823422	1.12551
PG 20:4_22:1	-0.479389	-0.974109	-0.626065	-0.718048	-0.911958	0.47276	-0.37249	-0.817489	0.664184	0.445414	-0.509222	-0.40978	-0.765283	2.49639	0.418067	0.430497	-0.660869	2.31739
PG 20:4_22:3	0.375686	-0.983815	-0.368778	-0.875788	-0.877317	0.45161	-0.144063	-0.778463	0.363456	0.18664	-0.847253	-0.323428	-0.753495	2.24423	0.75072	-0.0110687	-0.93133	2.52245
PG 20:4_22:4	-0.296399	-0.878737	-0.276228	-0.742771	-0.9202	0.934394	-0.151094	-0.696453	0.892932	0.601949	-0.693465	-0.529484	-0.944479	2.61529	0.211233	0.21198	-1.13946	1.80099
PG 22:4_22:6	-0.559108	-0.763169	0.275793	-0.542783	-0.678046	0.783031	-0.560274	-0.741014	0.791193	0.599959	-0.666386	-0.734017	-0.964781	3.07085	0.176678	0.338761	-0.98752	1.16084
PG 22:5_22:6	-0.751166	-0.687475	0.459829	-0.494087	-0.530564	0.917535	-0.846992	-0.722216	1.24757	1.23599	-0.588465	-0.811383	-1.06846	2.65745	-0.0239323	0.302339	-1.07454	0.778573
PG 22:6_22:6	-0.724656	-0.171795	0.147957	-0.724656	0.261417	-0.724656	0.306801	-0.724656	2.86069	0.795712	0.288235	-0.724656	-0.724656	-0.724656	-0.724656	-0.724656	-0.00676177	2.03965
LPI 14:0	-0.51703	-0.326142	-0.0603664	-0.189583	-0.226293	-0.0412776	-0.152874	-0.267407	4.02171	-0.0647715	-0.0559613	-0.51703	-0.51703	-0.51703	-0.51703	-0.0853288	-0.283559	0.317005
LPI 14:1	0.925723	-0.758219	-0.758219	0.554568	-0.758219	1.72645	-0.758219	-0.758219	1.7402	1.77686	0.669122	0.947488	-0.758219	-0.758219	-0.758219	-0.758219	-0.758219	-0.758219
LPI 15:0	-0.709774	-0.356492	-0.0720363	-0.494628	-0.904706	0.401093	-0.827215	-0.841173	3.10703	0.313494	-0.366118	-0.438796	-0.613031	1.65732	-0.38152	0.279321	-0.680414	0.927648
LPI 16:0	-0.696267	-0.696267	-0.696267	0.277708	-0.696267	-0.696267	0.656889	0.651932	-0.696267	2.74115	0.666802	-0.696267	-0.696267	-0.696267	-0.696267	1.66804	0.996417	-0.696267
LPI 16:1	-0.310419	-0.310419	-0.310419	-0.310419	-0.310419	-0.310419	-0.310419	1.04736	3.91935	-0.310419	-0.310419	-0.310419	-0.310419	-0.310419	-0.310419	-0.310419	-0.310419	-0.310419
LPI 17:0	0.105913	-0.207637	0.206461	-0.0303554	0.176032	-0.874426	0.0834222	-0.874426	3.49675	0.84679	-0.874426	0.0529933	0.0701922	-0.874426	0.558377	-0.874426	-0.112381	-0.874426
LPI 17:1	-0.648298	-0.752099	-0.694504	-0.712401	-0.667171	0.894081	-0.63756	-0.691576	2.18167	0.810454	-0.545473	-0.396767	-1.00461	1.48207	-0.166711	0.322359	-0.789195	2.01572
LPI 18:0	-0.640015	-0.641803	-0.586807	-0.291066	-0.401883	-0.558209	-0.445467	0.175987	0.182861	3.22689	-0.185611	-0.624891	-0.967928	1.89186	-0.668751	0.455091	0.00687449	0.0728696
LPI 18:1	0.125918	0.18681	0.152982	-0.476235	0.220639	0.97164	-0.0161627	-0.523595	0.613054	1.2761	-0.577722	2.10152	-1.72114	-1.72114	0.376252	0.802495	-0.0702888	-1.72114
LPI 18:2	-0.343654	-0.343654	-0.343654	-0.343654	-0.343654	-0.343654	-0.343654	-0.343654	3.45416	-0.343654	-0.343654	2.04431	-0.343654	-0.343654	-0.343654	-0.343654	-0.343654	-0.343654
LPI 18:3	-1.05945	-0.731275	-0.105303	-0.332073	-0.601631	0.955811	0.00594262	-0.533172	3.09943	0.24127	0.172811	-0.203713	-0.639283	1.59761	-0.302123	0.305451	-0.810858	-1.05945
LPI 19:0	-0.806135	-0.610177	-0.371204	-0.00955891	0.0589466	-0.484318	-0.928807	0.240566	-0.0924028	2.61436	-0.436524	-0.820473	-0.764713	2.57772	-0.637261	0.520961	0.156129	-0.20711
LPI 20:1	-0.627178	-0.604086	-0.237497	-0.361618	-0.292341	-1.00531	-0.938924	-0.549242	0.969072	0.616915	-0.624292	-0.324093	-1.24778	0.859384	1.07299	0.657327	-0.355845	2.99253
LPI 20:4	-0.423624	0.606061	0.816769	0.78894	-0.423624	-0.423624	-0.423624	-0.423624	-0.423624	-0.423624	-0.423624	-0.423624	-0.423624	-0.423624	-0.423624	-0.423624	-0.423624	3.71897
LPI 22:0	-0.88857	-0.371051	-0.493108	0.272186	-0.147688	-0.65056	-1.12292	0.19407	-0.336875	2.16284	-0.421094	-0.709147	-0.788484	2.73772	-0.623708	0.773837	0.624928	-0.212378
LPI 22:1	-0.950643	-0.695332	-0.659792	-0.0969181	-0.104602	-0.505914	-0.828078	-0.505338	1.02883	2.5484	-0.398334	-1.03863	-1.06898	2.0201	0.29306	0.767564	-0.257904	0.452509
PI 14:0_18:1	-0.851691	-0.668459	-0.446924	-0.256445	-0.496614	-0.287501	-0.928297	-0.555621	0.919555	1.72702	-0.586677	-1.22023	-0.901381	2.53552	0.441287	0.671104	-0.290607	1.19596
PI 14:0_18:2	-0.979975	-0.68378	-0.657711	-0.346235	-0.221285	-0.370955	-0.694567	-0.254095	1.46779	2.74651	0.0596285	-0.87615	-1.16515	1.73657	-0.0397024	0.49246	-0.404215	0.190871
PI 15:0_16:0	-0.539306	-0.887182	-0.583067	-0.696642	-0.785016	0.47163	-0.333781	-0.65271	1.10404	0.698099	-0.550544	-0.116678	-1.0435	2.11395	-0.305856	0.310378	-0.735465	2.53164
PI 15:1_16:0	-0.51838	-0.828275	0.00069296	-0.376604	-0.934414	0.302065	-0.600502	-0.816654	2.45971	0.909459	-0.914271	-0.514507	-0.942161	1.18759	0.18508	0.717324	-1.04605	1.7299
PI 16:0_16:0	-0.734418	-0.736124	-0.733707	-0.57391	-0.546045	0.233464	-0.541353	-0.590401	2.57782	1.58264	0.0458019	-0.774225	-1.0496	1.81011	-0.277204	0.239151	-0.594808	0.662812
PI 16:0_17:0	-0.690165	-1.0812	-0.738315	-1.02137	-0.982648	0.425468	0.17755	-0.329556	2.09943	1.6333	0.134523	-0.0683199	-1.11439	1.66506	-0.468883	-0.0273416	-0.824369	1.21123
PI 16:0_17:1	-0.915591	-0.82495	-0.588048	-0.422788	-0.428739	-0.178103	-0.55875	-0.359385	1.15908	2.39464	-0.226399	-0.709589	-1.27999	2.1321	-0.339929	0.864955	-0.39761	0.679096
PI 16:0_17:2	-0.781206	-0.600362	-0.471663	-0.0622662	-0.106645	-0.567078	-0.760126	-0.393999	0.600091	2.20439	-0.579282	-1.0294	-1.07533	2.53834	0.0930603	1.18478	-0.310789	0.117469
PI 16:0_18:1	-0.702833	-1.11607	-0.392903	-0.100191	-0.549365	0.474752	-0.755236	-0.874268	1.13953	2.05809	-0.79117	-0.568829	-0.995545	1.86045	0.0862165	0.71506	-0.89448	1.40679
PI 16:0_18:2	-0.827366	-0.810041	-0.526874	-0.683392	-0.402017	0.619537	-0.415757	-0.662483	2.56467	1.03772	-0.5209	-0.58064	-1.17087	1.97982	-0.321965	0.295149	-0.466536	0.891951
PI 16:0_18:3	-0.554619	-0.492633	-0.363097	-0.338144	-0.409984	0.0493507	-0.568606	-0.589427	3.77775	0.211628	-0.267575	-0.529666	-0.696393	0.826247	-0.329879	0.123258	-0.366117	0.517904
PI 16:0_20:0	-0.94479	-0.605436	-0.40738	-0.210221	-0.278032	-0.129266	-0.667571	-0.340764	1.77213	2.74001	-0.157346	-0.94001	-1.04546	1.52419	-0.502674	0.5593	-0.550471	0.1838
PI 16:0_20:3	-0.833708	-0.783429	-0.0622379	-0.166724	-0.340344	1.15232	-0.799141	-0.949979	0.53247	1.29923	-0.803855	-0.673444	-0.993188	2.12098	-0.111731	0.42327	-0.994759	1.98428
PI 16:0_20:4	-0.304948	-0.416218	-0.37985	-0.476832	-0.469905	-0.345646	-0.385478	-0.513201	3.87311	-0.130898	0.0128445	-0.388076	-0.557796	0.734588	-0.193244	-0.174194	-0.449989	0.565733
PI 16:0_22:1	-0.483123	-0.429419	-0.57498	-0.585915	-0.378145	-0.388837	-0.548249	-0.500134	3.74154	0.191948	-0.0517873	-0.478263	-0.323711	0.530212	-0.241089	-0.00756019	-0.514957	1.04247
PI 16:1_18:0	-0.980227	-0.74992	-0.69978	0.136992	-0.0691368	-0.793374	-0.768861	-0.459111	1.4473	2.69968	-0.362174	-0.983793	-1.15716	1.12307	-0.0167689	1.15427	0.203845	0.275154
PI 16:1_18:1	-0.946402	-0.733462	-0.568975	-0.0487369	-0.480993	0.174404	0.0073672	-0.553674	1.52473	2.29998	-0.811242	-0.718161	-1.49979	0.7992	-0.116317	0.715044	-0.748763	1.70579
PI 16:1_18:2	-0.963629	-0.829281	-0.772849	-0.116178	-0.112651	-0.77862	-0.776696	-0.365316	0.748587	2.59964	0.0572876	-0.958179	-1.14351	1.80125	0.290072	1.22634	-0.0812287	0.174962
PI 17:0_18:1	-0.867816	-0.656111	-0.614051	-0.306775	-0.0882946	-0.357014	-0.735092	-0.44464	0.924662	2.81855	0.0262034	-0.79865	-1.29508	1.8535	-0.358183	0.880265	-0.0859579	0.104483
PI 17:1_18:1	-0.810763	-0.907759	-0.708186	-0.365693	-0.490587	0.130021	-0.771277	-0.492304	1.10986	2.19914	-0.337796	-0.131785	-1.4039	2.11974	-0.406037	0.775951	-0.540803	1.03218
PI 17:1_18:2	-0.515525	-0.499105	-0.269084	-0.543773	-0.364126	0.0426196	-0.551426	-0.506202	3.80588	0.303393	-0.32725	-0.500079	-0.589415	0.598398	-0.29107	0.0174328	-0.48839	0.677716
PI 18:0_18:0	-0.686113	-0.803878	-0.639292	-0.190422	-0.446919	-0.635221	-0.611811	-0.48458	0.492553	2.44173	-0.326814	-0.911159	-1.08786	2.25648	0.0915214	1.31904	-0.0224774	0.245216
PI 18:0_18:1	-0.636282	-0.902588	-0.527704	-0.413817	-0.603571	-0.573259	-0.585418	-0.420154	1.11603	2.40218	-0.508009	-0.59792	-1.21907	2.09392	0.184388	0.94135	-0.451665	0.701588
PI 18:0_18:2	-0.888207	-0.809523	-0.420356	-0.541998	-0.461612	-0.0435243	-0.666191	-0.630038	2.27786	1.23158	-0.379951	-0.823984	-0.933716	2.14942	-0.222158	0.325227	-0.448427	1.2856
PI 18:0_18:3	-0.442897	-0.453292	-0.437185	-0.48368	-0.340882	-0.19477	-0.458433	-0.506185	3.88389	0.0863707	-0.160613	-0.417193	-0.529832	0.529845	-0.26754	-0.0632818	-0.415822	0.671501
PI 18:0_20:0	-0.719112	-0.670333	-0.563195	-0.314657	-0.13348	-0.692981	-0.749308	-0.151771	0.987555	2.64138	-0.0495689	-1.01469	-1.1285	2.10046	-0.0751195	0.879546	-0.0591504	-0.287074
PI 18:0_20:3	-0.629055	-0.858651	-0.27242	-0.415853	-0.523924	0.239116	-0.683237	-0.683678	0.700587	1.58537	-0.702793	-0.788735	-1.11287	2.63381	0.150528	0.654565	-0.731979	1.43922
PI 18:0_20:4	-0.371657	-0.361133	-0.334182	-0.42954	-0.393219	-0.165155	-0.336107	-0.381925	4.03677	-0.0955935	-0.0370695	-0.323272	-0.30954	0.0100321	-0.302994	-0.259871	-0.377305	0.431764
PI 18:0_22:0	-0.928779	-0.646992	-0.63718	0.120374	0.282905	-0.638186	-0.888523	-0.401686	0.618785	3.05901	-0.139775	-0.981362	-1.16855	1.11594	-0.164432	1.19016	0.27888	-0.0705865
PI 18:1_18:1	-1.14002	-0.662937	-0.573125	-0.178477	-0.176838	-0.121115	-0.701615	-0.342367	1.04251	2.97805	-0.375145	-0.692273	-1.19951	1.33751	-0.325978	0.808144	-0.399729	0.722921
PI 18:1_18:2	-0.502558	-0.686174	-0.60812	0.163138	-0.173492	-0.208909	-0.912429	-0.483646	0.609801	2.58832	-0.725717	-1.10464	-1.40276	1.50863	-0.249483	1.30851	-0.0686174	0.948151
PI 18:1_18:3	-0.720931	-0.630647	-0.632813	-0.0351307	-0.0344084	-0.604284	-0.922085	-0.495581	1.11437	2.75682	-0.389768	-0.995757	-1.2565	1.50729	-0.049215	1.14832	0.248001	-0.00768421
PI 18:1_20:0	-0.628211	-0.633536	-0.65525	0.0457257	-0.0755418	-0.669589	-0.89164	-0.463516	0.876572	2.70665	-0.504895	-1.05756	-1.20054	1.55461	-0.118559	1.38131	0.117011	0.216975
PI 18:1_20:1	-0.940561	-0.645143	-0.467253	0.00215015	0.216968	-0.258826	-0.850728	-0.48181	1.2907	2.86899	-0.0670885	-1.01086	-1.39683	1.16643	-0.328775	1.02901	-0.0418786	-0.084487
PI 18:1_20:2	-0.92235	-0.651005	-0.440507	-0.00068851	0.194993	-0.563507	-0.666193	-0.0612567	1.14172	3.39579	0.284448	-0.814259	-1.13415	0.454039	-0.390189	0.604062	-0.0621885	-0.368757
PI 18:1_20:3	-1.08826	-0.840568	-0.476655	0.0229734	0.123962	0.548114	-0.95325	-0.767219	0.8975	2.37619	-0.559217	-0.813284	-1.23814	1.60726	-0.233219	0.645914	-0.568076	1.31598
PI 18:1_20:4	-0.809881	-0.883014	-0.491307	-0.0901297	-0.209036	-0.673612	-0.707285	-0.544709	0.77957	2.37902	-0.395287	-1.05322	-1.08321	2.16856	0.0424561	1.10577	-0.140639	0.605946
PI 18:1_20:5	-0.979126	-0.743201	-0.485646	0.135609	0.212114	-0.715563	-0.841336	-0.355868	1.52032	2.77204	-0.133161	-0.937068	-1.15377	1.42458	-0.201255	0.686768	0.0675152	-0.272954
PI 18:1_22:0	-0.862416	-0.808134	-0.545945	0.0470554	-0.0164438	0.0286201	-0.748732	-0.237667	1.03129	2.53888	-0.373882	-0.960737	-1.39704	1.86293	-0.27761	1.18389	-0.459913	-0.00415362
PI 18:1_22:1	-0.751149	-0.632701	-0.731827	0.0410227	-0.262237	-0.560456	-0.858676	-0.584818	1.76145	2.3957	-0.504173	-0.964523	-0.954442	1.75053	-0.0522234	0.980204	-0.220234	0.14855
PI 18:1_22:2	-0.835824	-0.779976	-0.698882	0.252441	0.0374656	-0.434562	-0.934896	-0.296473	0.637254	2.98783	-0.498443	-0.964733	-1.11697	1.25885	-0.0355955	1.27644	0.110144	0.0359355
PI 18:1_22:3	-0.697611	-0.829342	-0.572395	-0.194481	-0.463327	0.22961	-0.573528	-0.386838	0.376072	2.50701	-0.631037	-0.543499	-1.20641	2.16422	-0.283152	0.74917	-0.757669	1.1132
PI 18:1_22:4	-0.673073	-0.753333	-0.57468	-0.280675	-0.14467	-0.277317	-0.960194	-0.636805	0.419497	2.25136	-0.3428	-1.13465	-1.12088	2.30173	0.100474	1.17508	-0.085903	0.73684
PI 18:1_22:5	-0.565387	-0.743187	-0.663442	-0.0303568	-0.0710435	-0.3766	-1.00806	-0.615024	0.57913	2.39986	-0.637402	-1.06461	-1.15778	1.80949	-0.289124	1.55764	0.398888	0.477006
PI 18:1_22:6	-0.558717	-1.01259	-0.903768	-0.388846	-0.720626	0.447239	-0.500324	-0.526866	0.640999	2.72458	-1.00463	-0.545446	-0.577297	1.78498	0.123422	0.558717	-0.593222	1.05241
PI 18:2_18:3	-0.730078	-0.676909	-0.35151	-0.406807	-0.321735	-0.22603	-0.7556	-0.810896	1.25634	2.48137	-0.634373	-0.806643	-0.82791	2.07303	-0.234537	0.773559	-0.568443	0.767179
PI 18:2_20:0	-1.34271	-0.642606	-0.733924	-0.492946	-0.569045	-0.135285	-0.708558	-0.528459	1.08989	1.76717	-0.637533	-0.391482	-0.777046	1.81283	-0.282408	0.813404	-0.310311	2.06902
PI 18:2_20:1	-0.870357	-0.542408	-0.450582	-0.148869	-0.60442	0.511799	-0.873935	-0.982456	1.7592	1.57435	-0.687898	-0.0069565	-1.53341	1.49922	0.148074	0.456943	-0.89063	1.64233
PI 18:2_20:4	-0.516467	-0.735711	-1.10985	-0.309139	-0.585577	0.124582	-0.645154	-0.459273	1.64261	2.5458	-0.766691	-0.421144	-0.938273	1.26131	0.298547	-0.0708305	-0.690432	1.3757
PI 18:2_20:5	-0.509788	-0.675079	-0.377054	-0.159169	-0.537336	0.113812	-0.0665061	-0.597442	1.94704	1.93953	-0.384567	-0.614973	-0.682592	1.50627	0.246546	-1.96986	-0.41462	1.23579
PI 18:2_22:0	-0.814653	0.370452	1.11307	0.724444	0.528209	-0.814653	-0.814653	0.674424	2.35204	1.61327	-0.814653	0.770617	-0.814653	-0.814653	-0.814653	-0.814653	-0.814653	-0.814653
PI 18:2_22:1	-0.534763	-0.333318	-0.138587	-0.477687	-0.0915831	-0.13523	0.0762881	-0.870505	1.64085	1.50655	-0.0647237	0.250874	-1.83073	-1.83073	0.563115	0.385171	-0.195663	2.08067
PI 18:2_22:6	-1.20856	0.0845477	0.241872	0.0199	0.346605	-1.20856	-0.00647147	-0.0863393	1.37584	2.64167	0.284368	0.0449152	0.162004	-1.20856	-1.20856	1.20405	-0.270186	-1.20856
LPS 16:0	0.237056	-0.863916	0.361833	0.286054	0.127554	-0.863916	0.332474	-0.863916	1.21702	3.07975	0.140845	-0.863916	-0.863916	-0.863916	0.491569	0.637175	-0.863916	-0.863916
LPS 16:1	-0.426725	-0.754683	-0.592134	-0.361838	-0.694965	-0.375035	-0.461919	-0.406929	0.745653	0.755551	-0.392632	-0.908434	-1.03337	3.10031	0.525694	0.686264	-0.715751	1.31095
LPS 18:0	-0.563897	-0.991306	-0.460871	-0.125812	-0.7018	-0.333467	-0.729558	-0.420301	0.811568	3.06605	-0.578132	-0.954828	-0.789879	1.09983	0.329354	1.3703	-0.142361	0.115116
LPS 18:1	0.153406	-1.3163	-0.576377	0.193949	0.31558	-2.17495	-1.07159	0.0621828	1.31758	0.188157	-0.238997	-0.587961	-0.0189042	2.0242	-0.128951	0.9107	-0.603889	1.55216
LPS 18:2	-0.677188	-0.677188	-0.677188	-0.677188	0.226296	-0.677188	-0.677188	-0.677188	1.32311	1.68872	0.489494	0.509592	0.455996	2.75586	-0.677188	-0.677188	-0.677188	-0.677188
LPS 18:3	-0.46711	-0.46711	-0.46711	-0.46711	0.505365	-0.46711	-0.46711	-0.46711	-0.46711	-0.46711	0.819187	2.14879	-0.46711	3.0662	-0.46711	-0.46711	-0.46711	-0.46711
LPS 20:0	-0.346215	-0.346215	-0.346215	-0.346215	-0.346215	-0.346215	-0.346215	-0.346215	-0.346215	-0.346215	-0.346215	2.16167	-0.346215	-0.346215	3.37777	-0.346215	-0.346215	-0.346215
LPS 20:1	-0.797447	0.367303	0.600089	0.342713	-0.797447	-0.797447	-0.797447	-0.797447	1.18861	2.52877	-0.797447	0.952547	0.594351	-0.797447	1.40009	-0.797447	-0.797447	-0.797447
LPS 20:4	-0.527043	-0.527043	-0.527043	-0.527043	2.05801	-0.527043	-0.527043	1.54391	-0.527043	-0.527043	1.46381	-0.527043	-0.527043	-0.527043	-0.527043	-0.527043	2.31287	-0.527043
LPS 20:5	-0.595946	-0.595946	-0.595946	-0.595946	0.511794	-0.595946	0.51615	-0.595946	-0.595946	2.06947	-0.595946	0.522996	0.665508	-0.595946	-0.595946	-0.595946	-0.595946	2.86543
LPS 22:0	-1.08411	-0.308801	0.218803	0.17174	0.2766	-1.08411	-1.08411	-0.217977	0.883469	1.93125	-0.0470633	0.857873	-1.08411	-1.08411	1.17989	-1.08411	-0.402928	1.9618
LPS 22:6	-0.448343	-0.672684	-0.106644	-0.392527	-0.29771	-0.542803	-0.938529	-0.73673	0.293734	0.735617	-0.933878	-0.671253	-0.492353	3.31679	0.410377	1.0079	-0.431169	0.900205
PS 30:0	-0.17618	-0.901592	-0.362426	-0.487431	-0.762065	-0.78795	-0.373158	-0.700194	0.96655	0.565648	-0.568875	-0.934422	-0.888965	2.94455	0.80177	0.979808	-0.434399	1.11934
PS 32:0	-0.692692	-0.784344	-0.40929	-0.249084	-0.416244	-0.657173	-0.803718	-0.584895	0.99108	1.98386	-0.40159	-1.0819	-1.05856	2.43939	0.296608	1.19748	-0.210585	0.441662
PS 34:1	-0.940549	-0.840854	-0.510199	-0.225237	-0.438751	-0.457028	-0.787683	-0.708758	0.921256	1.86919	-0.491921	-0.923933	-1.14575	2.21231	0.301485	1.16385	-0.198652	1.20123
PS 34:2	-0.638501	-0.772836	-0.486399	-0.196731	-0.247611	-0.787373	-0.711456	-0.303607	0.866101	2.28025	-0.145851	-1.09858	-1.07462	2.49696	0.373182	0.81576	-0.184886	-0.183809
PS 36:1	-0.772491	-0.796855	-0.579263	-0.27724	-0.378054	-0.533057	-0.782993	-0.34655	1.12072	2.3515	-0.250356	-0.913211	-1.15181	2.28891	0.182726	0.747707	-0.373854	0.464167
PS 36:2	-0.932197	-0.974809	-0.590916	-0.338587	-0.340551	-0.440697	-0.901761	-0.324842	1.16949	2.19059	-0.208987	-0.869754	-1.31295	1.91568	0.505781	0.992765	-0.393569	0.85531
PS 36:3	-0.423194	-0.797696	-0.401794	-0.234606	-0.58744	-0.0192675	-0.772684	-0.678256	0.123846	1.01864	-0.7137	-0.820968	-0.768137	2.86306	0.519747	0.434147	-0.65378	1.91209
PS 36:4	-0.863388	-0.664471	-0.64917	-0.0745228	-0.254738	-0.601566	-0.811533	-0.480006	0.337761	2.72561	-0.28789	-0.970496	-0.934794	2.0226	0.861404	0.0113343	-0.228385	0.862254
PS 36:5	-0.443141	-0.967155	-0.451114	-0.595707	-0.631583	-0.0742293	-0.548596	-0.646079	0.728824	0.752017	-0.490252	-0.641368	-0.936352	2.71218	0.475877	0.45051	-0.747548	2.05372
PS 38:4	-0.544612	-0.84791	-0.341302	-0.235482	-0.450456	-0.384631	-0.891238	-0.579608	0.374447	1.21101	-0.607938	-1.07788	-0.848743	2.90415	0.60192	0.905218	-0.467121	1.28017
PS 38:5	-0.68687	-0.791681	-0.403181	0.12932	-0.300888	-0.293697	-0.940177	-0.955638	0.156287	1.22057	-0.609746	-1.19025	-0.971279	2.68935	0.530224	1.50282	0.0628023	0.852026
PS 38:6	0.149721	-0.323825	-1.37541	-0.626856	-0.348523	0.0357284	-0.224556	-1.37541	0.258965	-1.37541	-0.367997	-0.447792	-0.195583	2.44098	1.54946	1.22648	-0.142861	1.14289
PS 38:7	-0.654774	-1.02635	-0.555374	-0.679623	-0.555374	-0.10546	-0.535755	-0.522677	0.795677	1.83283	-0.425893	-0.445511	-1.02425	2.70258	0.286908	0.354918	-0.663929	1.22205
PS 40:4	-0.775291	-0.884561	-0.452563	-0.32381	-0.486445	-0.139999	-0.733785	-0.559292	0.75195	1.73453	-0.400045	-0.859996	-1.11835	2.57566	0.225081	0.595244	-0.592327	1.44399
PS 40:5	-0.783881	-0.840928	-0.536527	-0.178199	-0.271346	-0.447836	-0.844493	-0.433574	0.95428	2.35328	-0.265107	-0.97909	-1.18143	2.25656	0.181913	0.755506	-0.408171	0.669043
PS 40:6	-0.582776	-1.04346	-0.650844	-0.405441	-0.454945	-0.369616	-0.849023	-0.33379	0.703515	2.40359	-0.32402	-0.818246	-0.959267	2.22772	0.46088	0.403885	-0.518779	1.11062
PS 40:7	-0.506204	-1.12379	-0.593062	-0.452892	-0.366633	-0.381009	-0.920725	-0.522977	0.557054	1.14888	-0.234849	-0.921324	-0.854234	2.92857	1.03208	0.70022	-0.450495	0.961392
PS 40:8	-0.661536	0.0407443	0.192574	-0.0456324	0.291827	-0.241992	-0.511852	-0.675485	-0.210875	-0.233945	-1.03011	-0.721088	-1.03011	3.57414	0.38035	0.996254	-0.054753	-0.0585085
SPB d14:0	0.175808	-0.537599	-0.0643033	-0.756932	-0.16358	0.158877	0.26585	-1.79126	0.626786	2.14364	-0.272092	-0.502198	-0.511433	0.86151	1.02466	-1.79126	-0.562996	1.69651
SPB d14:1	-0.191679	-0.387493	-0.21722	-0.476279	-0.533442	0.0199463	-0.961071	-0.811596	0.715634	0.10265	-0.801744	-0.836772	-0.720621	2.99	0.862799	0.100218	-0.638038	1.78471
SPB d16:0	-0.363109	-0.363109	1.0131	-0.363109	-0.363109	-0.363109	-0.363109	-0.363109	-0.363109	-0.363109	-0.363109	-0.363109	-0.363109	3.82421	-0.363109	-0.363109	0.609322	-0.363109
SPB d16:1	-0.539486	0.278243	0.611106	-0.0290665	1.11315	-0.645006	-0.743037	-1.09242	-0.463925	-0.303772	-1.3299	-1.3299	-0.73819	2.55167	0.559117	0.976572	-0.164547	1.28939
SPB d17:0	1.1	-0.548782	-0.548782	-0.548782	-0.548782	1.22547	-0.548782	-0.548782	-0.548782	-0.548782	0.560413	-0.548782	-0.548782	3.13288	-0.548782	-0.548782	1.1154	-0.548782
SPB d17:1	-0.696711	-0.89431	-0.63289	0.0691393	-0.464747	0.15137	-1.11155	-0.921312	-0.181235	0.842354	-0.794897	-0.835399	-0.886946	2.13595	0.668074	2.30164	0.487657	0.763805
SPB d18:0	-0.345812	-0.423305	-0.367141	0.0103679	0.293321	-0.554118	-0.847095	-0.789296	-0.313109	0.146868	-0.842901	-0.966604	-0.711377	3.10793	0.468212	1.81686	0.566322	-0.249125
SPB d18:1	-0.696398	0.420141	2.52085	-0.696398	-0.696398	-0.696398	-0.696398	0.391364	-0.696398	-0.696398	0.506472	0.961145	-0.696398	-0.696398	2.02589	-0.696398	0.834527	-0.696398
SPBP d14:0	0.0638984	0.0777559	0.417265	-0.0400328	-0.622048	-1.34264	0.126257	-0.324111	0.805274	0.486552	0.0638984	2.68989	-1.34264	1.39422	-1.34264	0.1124	0.119328	-1.34264
SPBP d14:1	0.298486	-0.631517	0.0179668	-0.967425	-1.31584	-0.149988	-0.161602	-0.248259	1.72699	0.315461	0.630822	0.463761	-1.8072	1.92711	-1.04872	-0.0865581	-0.580594	1.61711
SPBP d16:0	-0.556465	-0.817979	-0.743772	-0.407539	-1.13323	-0.590753	0.369327	-0.625042	0.762367	0.0760831	-0.178778	-1.15575	-0.353292	2.68816	0.73729	0.892356	-0.697713	1.73473
SPBP d17:0	-1.11727	-1.11727	0.0956097	-0.0788981	0.0618651	0.84474	0.266261	-1.11727	-1.11727	0.782071	-0.140603	0.549716	-1.11727	2.57054	0.979718	1.05974	-0.287151	-1.11727
SPBP d17:1	-0.441753	-0.421844	-0.256442	-0.37743	0.129497	-0.30545	-0.78481	-0.668416	1.25209	-0.761837	-0.378962	-0.818503	-0.89661	2.54314	1.15101	1.7973	-1.14471	0.383726
SPBP d18:0	-0.468754	-0.728829	-0.578404	-0.195454	-0.30786	-0.512834	-0.591628	-0.632954	0.144517	1.22118	-1.07211	-0.783378	-0.906804	2.71386	0.110354	1.43773	-0.308411	1.45977
SPBP d18:1	-0.946273	-1.07416	-0.614666	-0.448862	-0.289154	0.0119747	-1.10781	-0.43789	0.616671	2.12963	-0.20991	-0.69391	-1.23326	2.31128	0.426484	0.328952	0.107068	1.12384
SM 33:1	-0.764469	-0.794007	-0.430279	-0.0813334	-0.124726	-0.735343	-0.934229	-0.277413	0.65771	2.20152	-0.275507	-1.22593	-0.992198	2.53141	0.524519	0.742513	0.0600218	-0.0822605
SM 34:1	-0.879839	-1.18082	-0.556074	-0.586369	-0.737846	0.599102	-0.852442	-0.388791	0.634666	1.7556	-0.434892	-0.321614	-1.05911	1.77931	0.437088	-0.00153672	-0.432258	2.22583
SM 34:2	-0.957738	-0.964907	-0.306071	-0.247285	0.0710214	-0.600146	-0.98455	-0.351953	0.883992	2.6146	-0.0107058	-1.10671	-1.13037	1.93498	0.647413	0.366387	0.306166	-0.164124
SM 35:1	-0.837359	-0.850023	-0.494192	-0.0395196	-0.122609	-0.462069	-1.10423	-0.336663	0.487122	2.49608	-0.371258	-1.09033	-1.00724	2.27369	0.569285	0.664111	0.102257	0.122952
SM 36:1	-1.00375	-1.02451	-0.554814	-0.483565	-0.510543	0.494556	-1.06186	-0.434452	0.508391	2.03368	-0.402632	-0.456587	-1.16839	2.10424	1.0943	-0.243531	-0.20341	1.31289
SM 40:4	-0.652009	-0.740513	-0.100504	0.101087	-0.0701833	-1.02159	-0.943742	-0.38732	0.628008	2.067	-0.288163	-1.41854	-0.823279	2.35956	1.04348	0.696024	0.118296	-0.567604
SM 41:1	-0.723119	-0.702002	-0.286387	0.163375	-0.0338732	-0.989113	-0.916324	-0.308403	0.592469	2.20191	-0.254486	-1.36609	-0.856116	2.34793	0.75512	0.772194	0.213698	-0.610791
SM 41:2	-0.619532	-0.688791	-0.0898229	0.0689587	-0.0528787	-1.06601	-0.838839	-0.231399	0.764611	2.16447	-0.232447	-1.42986	-0.789929	2.42466	0.830988	0.466524	-0.0074626	-0.673245
SM 42:1	-0.533976	-0.609179	-0.251894	0.190827	-0.0218759	-1.08925	-0.793272	-0.241229	0.415886	1.82555	-0.310608	-1.38912	-0.761672	2.74641	0.73559	0.77691	0.0633626	-0.752463
SM 42:2	-0.904592	-0.760954	-0.21021	0.0246891	0.10246	-1.09823	-0.829995	-0.260206	0.62146	2.17053	-0.184022	-1.2498	-0.666518	2.39908	1.11348	0.310378	0.0183405	-0.59589
SM 43:1	-0.522119	-0.418192	-0.349441	-0.144786	0.224552	-1.05774	-0.672412	-1.05774	1.11032	2.45017	-0.143187	-1.05774	-0.373424	2.06645	0.862499	-1.05774	-0.00568486	0.146207
SM 44:1	-0.686859	-0.621227	-0.259512	0.0350914	-0.0586684	-1.02291	-0.783579	-0.327611	0.506358	2.02477	-0.0660705	-1.37624	-0.649848	2.53305	0.795532	0.849321	0.032624	-0.924219
SM 44:2	-0.242536	-0.242536	-0.242536	-0.242536	-0.242536	-0.242536	-0.242536	-0.242536	-0.242536	-0.242536	-0.242536	-0.242536	-0.242536	-0.242536	-0.242536	4.12311	-0.242536	-0.242536
Hexose	-0.780019	0.580886	1.03841	-0.911156	-1.45901	0.840245	-1.45901	-0.252559	2.0875	0.980124	0.213704	0.199133	-0.360382	1.12292	-0.847044	-0.19719	-1.45901	0.662482
TG 14:0_32:2	-0.863814	-0.148005	0.126477	0.577894	0.279192	0.769629	-0.863814	0.291974	1.02326	2.93925	-0.0511292	-0.863814	-0.863814	-0.863814	1.10197	-0.863814	-0.863814	-0.863814
TG 14:0_34:0	-0.780162	-0.780162	-0.780162	0.53631	0.24535	-0.780162	-0.780162	0.387528	1.34608	3.07606	0.337628	0.381474	-0.780162	-0.780162	-0.780162	0.700318	0.0107117	-0.780162
TG 14:0_34:1	0.293642	-1.07534	0.579588	-0.288781	-0.0781694	-1.07534	0.542326	0.748887	0.994331	2.90037	0.321183	-1.07534	-0.0716891	-1.07534	-1.07534	0.422439	0.08789	-1.07534
TG 14:0_34:2	-0.757314	0.434755	-0.757314	-0.757314	-0.757314	-0.757314	-0.757314	0.0953655	1.70536	1.33512	0.0869509	2.26353	-0.757314	-0.757314	-0.757314	1.48938	0.162682	-0.757314
TG 14:0_34:3	-0.349054	-0.214623	-0.874391	0.0808793	-0.183648	0.613031	-0.874391	-0.0114264	-0.874391	1.55467	0.0709673	-0.733765	-0.365161	3.19945	0.42718	-0.874391	0.283456	-0.874391
TG 14:0_36:1	-0.52839	-0.689735	-0.136088	0.0665377	-0.295275	-0.695131	-0.223236	0.298573	1.52998	3.40623	0.181746	-0.524612	-0.68245	-0.970066	0.453443	-0.72535	-0.31713	-0.149039
TG 14:0_36:2	-0.552886	-0.552886	-0.552886	0.495168	-0.552886	-0.552886	-0.552886	1.16647	-0.552886	2.63694	0.640161	2.24878	-0.552886	-0.552886	-0.552886	-0.552886	-0.552886	-0.552886
TG 14:0_36:3	-0.895558	-0.895558	0.275473	0.45048	-0.171766	-0.895558	0.167444	-0.895558	1.40977	-0.895558	-0.372699	0.26251	-0.895558	2.69316	0.463443	1.49188	-0.400787	-0.895558
TG 14:0_36:4	-0.286918	-0.866361	-0.578508	-0.471966	-1.35608	-0.167291	0.0607481	0.44019	1.64954	2.10936	-1.09066	0.027103	-0.888791	1.28879	-0.313086	0.602808	-1.35608	1.1972
TG 14:0_38:4	-1.19825	-1.19825	0.50325	0.0713162	-0.554383	0.497195	-0.540254	0.335724	2.06952	1.98071	0.107647	1.01794	-0.0316213	-1.19825	-0.0538235	0.588022	-1.19825	-1.19825
TG 14:0_39:3	-0.653675	-0.653675	-0.28812	-0.185509	-0.653675	0.64928	-0.653675	-0.400352	-0.653675	-0.041211	-0.653675	-0.0454864	-0.653675	1.76839	-0.653675	3.06707	-0.387525	1.09286
TG 16:0_30:2	-0.779589	-1.01989	-0.180064	0.315451	-0.322341	0.431235	-1.6617	-0.289961	0.809985	2.00511	0.282089	-0.0946985	-0.718655	0.711863	1.87951	-1.6617	-0.546059	0.839421
TG 16:0_32:0	-0.242536	-0.242536	-0.242536	-0.242536	-0.242536	-0.242536	-0.242536	-0.242536	-0.242536	4.12311	-0.242536	-0.242536	-0.242536	-0.242536	-0.242536	-0.242536	-0.242536	-0.242536
TG 16:0_32:2	-0.425781	-0.425781	-0.425781	-0.425781	-0.425781	2.53798	-0.425781	-0.425781	-0.425781	2.77081	-0.425781	-0.425781	-0.425781	-0.425781	-0.425781	-0.425781	1.07793	-0.425781
TG 16:0_32:3	-0.621857	-0.621857	-0.621857	0.325119	-0.621857	-0.621857	-0.621857	0.187546	2.13024	2.91527	0.324477	0.430623	0.527149	-0.621857	-0.621857	-0.621857	-0.621857	-0.621857
TG 16:0_33:2	-0.717032	-0.717032	-0.717032	0.542356	-0.717032	-0.717032	0.683069	0.202298	1.41478	2.50062	1.11146	-0.717032	-0.717032	-0.717032	1.43276	-0.717032	-0.717032	-0.717032
TG 16:0_34:0	-0.785169	-0.843638	-0.6111	-0.0835381	-0.578518	-0.259839	-0.153612	0.18426	0.938112	3.53843	0.329317	-0.555755	-0.875328	0.739495	0.256119	-0.455331	-0.637434	-0.146471
TG 16:0_34:1	-0.440197	-0.922441	-0.679729	-0.320174	-0.880485	-0.0852582	-0.170402	0.0460486	1.41041	2.70604	0.433814	-0.699835	-1.01784	0.943653	0.0347644	1.28731	-0.253495	-1.39217
TG 16:0_34:2	-0.558627	-0.904458	0.536504	-0.20057	-1.76904	1.4692	0.00640427	-0.165638	2.45167	0.911154	-0.186597	-0.424138	-1.06165	1.35305	0.324289	-0.529808	-0.773462	-0.478283
TG 16:0_35:1	-0.242536	-0.242536	-0.242536	-0.242536	-0.242536	-0.242536	-0.242536	-0.242536	-0.242536	4.12311	-0.242536	-0.242536	-0.242536	-0.242536	-0.242536	-0.242536	-0.242536	-0.242536
TG 16:0_35:2	-0.871283	-0.871283	1.06086	0.29478	-0.871283	0.520761	0.211167	0.452967	1.12413	2.63143	-0.871283	0.934307	-0.871283	-0.871283	0.611154	-0.871283	-0.871283	-0.871283
TG 16:0_35:3	-0.72169	-0.93474	-0.580743	-0.389377	-0.635664	-0.401819	-0.218155	0.262333	1.15577	3.512	0.331651	-0.37812	-0.879937	0.367199	0.285439	0.1942	-0.398857	-0.569486
TG 16:0_36:2	-0.546068	-1.16023	-0.423482	-0.321601	-1.16023	-0.177762	-0.127987	0.213718	1.12968	1.91813	-0.00238438	-0.543874	-1.16023	1.91127	0.279536	1.68365	-0.351905	-1.16023
TG 16:0_36:3	-0.262752	-0.84221	-0.1192	-0.600149	-0.728931	0.101134	0.189633	-0.200741	0.609182	0.786181	-0.301081	-0.84221	-0.84221	1.61136	-0.429131	3.16773	-0.454399	-0.84221
TG 16:0_36:4	0.0975144	-0.786275	-0.288327	-0.182627	-0.702257	-0.0535207	-0.290298	-0.178685	0.962085	0.751671	-0.19815	-0.786275	-0.786275	0.337988	-0.615529	3.57231	-0.0670719	-0.786275
TG 16:0_36:5	-0.93846	-0.93846	0.116394	-0.12407	-0.93846	0.732832	0.70759	-0.93846	0.634521	1.36787	0.00878307	0.253233	-0.93846	2.28589	-0.93846	1.52464	-0.93846	-0.93846
TG 16:0_36:6	-0.840831	-0.179194	0.0137841	0.00590748	-0.0334757	-0.840831	0.0689206	-0.0255991	0.758127	2.62883	-0.108304	-0.383986	-0.840831	-0.840831	2.45948	-0.840831	-0.159502	-0.840831
TG 16:0_38:1	-0.685582	-0.685582	-0.685582	-0.221878	-0.33092	-0.685582	-0.197096	0.46707	0.745182	3.60946	0.441737	-0.685582	-0.337529	0.58272	0.195015	-0.685582	-0.15469	-0.685582
TG 16:0_38:2	-0.619378	-0.92093	-0.908695	-0.575476	-0.707181	-0.420742	-0.111993	0.486794	1.20721	3.23819	0.532854	0.23634	-1.22824	0.796983	-0.209151	-0.233621	-0.257371	-0.305591
TG 16:0_38:3	-0.717517	-1.07018	-0.71699	-0.798172	-0.718571	-0.0227263	0.148599	0.0769061	2.16655	2.5461	-0.00058573	0.329414	-0.733332	1.26301	0.0574014	-0.721734	-0.77814	-0.310026
TG 16:0_38:4	-0.721083	-1.08207	-0.233011	-0.434686	-0.840338	0.732082	-0.359173	-0.223342	1.93799	2.37633	-0.0216665	0.49127	-0.9665	1.55628	-0.0520559	-0.716018	-0.929665	-0.514343
TG 16:0_38:5	-0.913015	-1.21229	-0.434389	-0.695851	-0.149158	-0.0475985	-0.750952	0.526105	2.57026	1.41853	0.0377547	1.09765	-1.27712	-0.686127	0.33487	0.461279	-1.10641	0.826462
TG 16:0_38:6	-0.434381	-0.434381	-0.434381	-0.434381	-0.434381	-0.434381	-0.434381	-0.434381	-0.434381	2.84694	-0.434381	1.42533	-0.434381	-0.434381	-0.434381	2.24346	-0.434381	-0.434381
TG 16:0_38:7	-0.515942	-0.622621	-0.788213	-0.30789	-0.93576	-0.528149	0.342271	0.217015	1.16015	3.24279	-0.138583	-0.0106739	-0.841288	1.31565	0.00790218	-0.503735	-0.811566	-0.281353
TG 16:1_28:0	-0.832823	0.0837416	-0.553235	0.133581	0.607667	0.418032	-0.832823	0.0873884	-0.214081	3.1422	0.0703699	-0.832823	0.689112	-0.832823	-0.832823	-0.832823	-0.832823	1.36499
TG 16:1_32:2	-0.45367	-0.45367	-0.45367	0.691553	-0.45367	-0.45367	-0.45367	-0.45367	-0.45367	3.45037	0.72104	-0.45367	-0.45367	-0.45367	-0.45367	1.48841	-0.45367	-0.45367
TG 16:1_33:1	0.0248283	-0.872024	-0.872024	-0.104199	-0.872024	-0.872024	0.906517	0.0568095	0.500411	1.12294	0.712424	0.0576366	-0.872024	-0.872024	0.796513	2.90231	-0.872024	-0.872024
TG 16:1_34:0	-0.307845	-0.307845	-0.307845	-0.307845	-0.307845	-0.307845	-0.307845	-0.307845	-0.307845	3.93812	0.987398	-0.307845	-0.307845	-0.307845	-0.307845	-0.307845	-0.307845	-0.307845
TG 16:1_34:1	-0.242536	-0.242536	-0.242536	-0.242536	-0.242536	-0.242536	-0.242536	-0.242536	-0.242536	4.12311	-0.242536	-0.242536	-0.242536	-0.242536	-0.242536	-0.242536	-0.242536	-0.242536
TG 16:1_34:3	-0.36999	-0.36999	-0.36999	-0.36999	-0.36999	-0.36999	-0.36999	0.849526	-0.36999	3.79557	0.904762	-0.36999	-0.36999	-0.36999	-0.36999	-0.36999	-0.36999	-0.36999
TG 16:1_36:1	-0.429593	-0.429593	-0.429593	-0.429593	-0.429593	-0.429593	-0.429593	0.449392	1.4045	3.59467	0.56573	-0.429593	-0.429593	-0.429593	-0.429593	-0.429593	-0.429593	-0.429593
TG 16:1_36:2	-0.986961	-0.896702	-0.686849	-0.328068	-0.553716	-0.298733	0.181898	0.595587	1.60574	3.11307	0.469223	0.190924	-0.809451	-0.986961	0.149555	0.290961	-0.675566	-0.37395
TG 16:1_36:3	0.119454	0.0801218	-0.703906	0.814329	-0.703906	-0.703906	0.413137	-0.703906	2.25914	2.56856	0.693709	-0.703906	0.0906104	-0.703906	-0.703906	-0.703906	-0.703906	-0.703906
TG 16:1_36:5	0.0872997	0.0165617	-0.789347	-0.789347	-0.397761	0.0948788	-0.229758	0.0165617	0.776996	3.4903	0.736574	0.384147	-0.789347	0.394252	-0.789347	-0.789347	-0.633976	-0.789347
TG 16:1_38:3	-1.28907	-0.817089	-0.613375	-0.591855	-1.28907	0.35929	0.112537	0.551527	1.53423	2.74217	0.15701	0.445366	-0.924685	0.334901	0.184267	0.200048	-1.28907	0.192875
TG 16:1_38:4	-0.92011	-0.720987	-0.633168	-0.451404	-0.491229	-0.071537	-0.143017	0.120439	2.24136	2.58345	-0.00107788	0.0193451	-0.816975	1.14465	-0.0950234	0.140862	-0.615809	-1.28977
TG 17:0_32:1	-0.242536	-0.242536	-0.242536	-0.242536	-0.242536	-0.242536	-0.242536	-0.242536	-0.242536	4.12311	-0.242536	-0.242536	-0.242536	-0.242536	-0.242536	-0.242536	-0.242536	-0.242536
TG 17:0_36:3	-0.596715	0.00603163	-0.596715	0.152039	-0.132488	-0.596715	0.0397255	-0.596715	-0.596715	1.84797	-0.596715	-0.596715	0.39164	3.26685	0.395384	-0.596715	-0.596715	-0.596715
TG 17:1_32:1	-0.242536	-0.242536	-0.242536	-0.242536	-0.242536	-0.242536	-0.242536	-0.242536	-0.242536	4.12311	-0.242536	-0.242536	-0.242536	-0.242536	-0.242536	-0.242536	-0.242536	-0.242536
TG 17:1_34:3	0.324096	-0.595552	-0.595552	-0.595552	-0.595552	-0.595552	0.927905	1.01615	2.17965	2.64412	0.0547041	-0.595552	-0.595552	-0.595552	-0.595552	-0.595552	-0.595552	-0.595552
TG 17:1_36:3	0.836861	-0.756633	-0.756633	-0.756633	-0.37184	-0.756633	-0.756633	0.0469045	1.54533	1.5227	-0.756633	0.664836	-0.756633	1.04057	2.28097	-0.756633	-0.756633	-0.756633
TG 17:1_36:4	-0.737758	-0.125017	-0.737758	-0.323291	-0.737758	-0.737758	0.379031	-0.232515	2.30922	1.3501	-0.183544	-0.737758	-0.737758	2.29728	-0.737758	-0.737758	-0.404512	0.835302
TG 17:1_36:5	-0.330064	-0.330064	-0.330064	-0.330064	-0.330064	-0.330064	-0.330064	1.56527	-0.330064	3.71576	-0.330064	-0.330064	-0.330064	-0.330064	-0.330064	-0.330064	-0.330064	-0.330064
TG 17:1_38:5	-0.791084	-0.214249	0.274706	-0.0646642	-0.791084	-0.20303	-0.166569	0.23731	2.47173	2.26605	0.807601	-0.791084	-0.791084	-0.791084	0.919789	-0.791084	-0.791084	-0.791084
TG 17:1_38:7	-0.492753	-0.492753	0.946095	-0.492753	-0.492753	-0.492753	-0.492753	-0.492753	-0.492753	-0.492753	1.5553	-0.492753	-0.492753	-0.492753	3.09835	-0.492753	1.29879	-0.492753
TG 17:2_34:2	-0.352112	2.54628	-0.352112	3.08751	-0.352112	-0.352112	-0.352112	-0.352112	-0.352112	-0.352112	-0.352112	-0.352112	-0.352112	-0.352112	-0.352112	-0.352112	-0.352112	-0.352112
TG 17:2_34:3	-0.832765	-0.832765	-0.832765	0.630548	0.291197	-0.832765	-0.381018	0.410078	0.853179	2.99519	0.289036	-0.832765	-0.0286995	-0.832765	1.34383	-0.832765	0.258775	-0.832765
TG 17:2_36:2	-0.753211	0.270748	-0.175221	-0.753211	-0.753211	-0.753211	-0.753211	0.306168	-0.753211	1.15947	0.0405183	-0.753211	-0.0206616	2.92724	0.816537	1.4541	-0.753211	-0.753211
TG 17:2_36:3	0.277861	-0.869598	-0.131722	-0.167157	-0.564234	-0.0181227	-0.00248969	-0.530884	0.897969	1.29296	-0.228646	-1.39278	-0.702846	2.95527	0.821888	-0.420411	-1.39278	0.175726
TG 17:2_36:4	-0.264379	-0.944863	-0.42342	0.0830327	-0.95073	-0.10925	-0.0909992	-0.252647	1.51765	1.56133	0.139088	-0.513369	-1.56082	2.69547	0.461731	-0.890112	-0.345855	-0.111857
TG 17:2_38:5	-0.241985	-0.094315	0.0682279	0.0363567	-0.334411	-0.925089	-0.00932526	0.0374191	1.45887	3.21179	0.720524	-0.264294	-0.925089	-0.925089	0.518673	-0.925089	-0.482081	-0.925089
TG 17:2_38:6	-0.631433	-0.631433	-0.631433	0.563445	-0.631433	-0.631433	-0.631433	0.818802	1.45479	1.42588	-0.631433	-0.631433	-0.631433	2.79421	-0.631433	-0.631433	0.520083	-0.631433
TG 18:0_30:1	-0.834966	-0.834966	-0.834966	-0.149238	0.0233736	-0.834966	-0.834966	0.480111	0.820616	2.68184	0.609011	0.27869	0.202691	-0.834966	1.94172	-0.834966	-0.209093	-0.834966
TG 18:0_32:0	-0.349426	-0.349426	-0.349426	-0.349426	-0.349426	-0.349426	-0.349426	-0.349426	2.33834	3.25247	-0.349426	-0.349426	-0.349426	-0.349426	-0.349426	-0.349426	-0.349426	-0.349426
TG 18:0_32:2	-0.352808	-0.679863	-1.11986	-0.398642	-0.784952	-0.330546	0.0613295	-0.0918851	0.29639	3.24086	0.318652	-0.384892	-0.54891	1.20586	0.254157	1.0091	-0.574119	-1.11986
TG 18:0_34:2	-0.9724	-0.487425	-0.110391	-0.276103	-0.373402	0.00667242	-0.0343757	0.325935	1.66836	3.1765	-0.336915	-0.51327	-0.423572	-0.9724	-0.248738	0.96142	-0.417491	-0.9724
TG 18:0_34:3	-1.00354	-0.499955	-0.117474	-0.395405	0.322945	0.0576481	-0.283884	0.288966	1.79842	2.80341	0.765107	-0.113989	-1.00354	-1.00354	-0.306101	-1.00354	-1.00354	0.698021
TG 18:0_36:1	-0.603636	-0.80076	-0.519897	-0.218575	-0.90305	-0.451761	-0.209906	0.0702641	1.32011	3.22894	0.328069	-0.261918	-0.828327	0.943889	0.65401	-0.569134	-0.242847	-0.935471
TG 18:0_36:2	-0.479593	-1.09552	-0.45855	-0.65407	-0.536144	-1.09552	0.342378	0.633904	0.89825	3.17303	0.359037	-0.144667	-0.591381	0.853535	0.501073	-0.00131515	-0.608916	-1.09552
TG 18:0_36:3	-0.242536	-0.242536	-0.242536	-0.242536	-0.242536	-0.242536	-0.242536	-0.242536	-0.242536	4.12311	-0.242536	-0.242536	-0.242536	-0.242536	-0.242536	-0.242536	-0.242536	-0.242536
TG 18:0_36:5	-1.80161	-1.18012	0.358135	-0.396409	-0.848407	0.161298	-0.0756367	0.79373	2.45045	0.443796	0.318039	0.261539	-0.664327	0.799198	0.682553	0.700779	-0.201394	-1.80161
TG 18:1_26:0	0.134289	0.451195	-0.210843	0.521761	-1.13333	-1.13333	-1.13333	-0.573938	1.03625	0.243346	-0.317334	-1.13333	0.213837	0.89512	0.582063	-1.13333	-0.182616	2.87354
TG 18:1_28:1	-1.18142	-0.447527	-0.625018	0.390759	-0.835378	-0.456467	-1.0886	0.202223	1.42941	3.086	0.351316	0.722076	-0.861673	0.420735	-0.306059	0.0128992	-0.700748	-0.112528
TG 18:1_30:0	-0.155752	-0.474946	-0.869937	0.0678719	-0.869937	-0.869937	-0.347363	0.139432	0.858795	3.37327	-0.204243	0.6347	-0.2678	0.997677	0.143669	-0.869937	-0.415627	-0.869937
TG 18:1_30:1	-0.824942	0.0614732	-0.824942	-0.824942	-0.824942	-0.824942	0.463662	0.361614	1.54017	0.571712	-0.824942	0.221548	0.265569	2.65869	1.28004	-0.824942	-0.824942	-0.824942
TG 18:1_31:0	-0.808545	-0.808545	-0.808545	0.225871	-0.0798112	-0.808545	-0.808545	0.760554	1.34688	2.79496	0.637446	0.368279	-0.808545	-0.808545	1.14292	-0.808545	0.0798112	-0.808545
TG 18:1_32:0	-0.456526	-0.456526	-0.456526	-0.456526	-0.456526	-0.456526	-0.456526	0.667995	1.55219	3.41362	0.757559	-0.456526	-0.456526	-0.456526	-0.456526	-0.456526	-0.456526	-0.456526
TG 18:1_32:1	-0.637613	-0.445102	-0.447161	-0.15016	-0.59592	0.139636	0.324941	0.681137	1.02652	3.49571	0.302807	-0.973735	-0.730265	-0.973735	-0.00294543	-0.570698	-0.291197	-0.152218
TG 18:1_32:2	0.366677	-1.02637	-0.258516	-1.02637	-1.02637	-1.02637	-0.428451	-0.380197	1.62336	1.74923	0.0498849	0.31213	-0.310965	1.0632	0.375069	-1.02637	-1.02637	1.99679
TG 18:1_33:0	-0.478188	-0.478188	-0.478188	0.196978	-0.478188	-0.478188	-0.478188	0.526214	0.981533	3.59198	0.919735	-0.478188	-0.478188	-0.478188	-0.478188	-0.478188	-0.478188	-0.478188
TG 18:1_33:1	-0.69315	-0.69315	0.066565	0.128031	-0.69315	-0.69315	-0.69315	0.384547	1.17622	2.89562	0.386186	-0.69315	-0.69315	1.7581	-0.69315	-0.69315	0.136226	-0.69315
TG 18:1_33:2	-0.753517	-0.753517	0.850239	1.3992	-0.753517	1.06982	-0.753517	1.49723	-0.753517	2.15599	0.364015	-0.753517	-0.753517	-0.753517	-0.753517	-0.753517	0.952189	-0.753517
TG 18:1_33:3	-0.751561	-0.75623	-0.669354	-0.323676	-0.55406	-0.49073	-0.111358	0.402997	1.15545	3.56626	0.489873	-0.399389	-0.750546	0.161449	0.209556	-0.323676	-0.301957	-0.553046
TG 18:1_34:1	-0.520813	-0.775395	-0.650531	-0.394688	-0.78132	-0.421792	-0.0536918	0.305584	1.36261	3.24345	0.137922	-0.436667	-0.850843	0.0830851	0.105776	1.04431	-0.331658	-1.06534
TG 18:1_34:2	-0.345278	-1.23085	0.123874	-0.495474	-0.567197	0.294744	0.215849	-0.30351	1.37312	2.28991	0.231459	-1.23085	-1.23085	1.59757	-0.0250561	1.01999	-0.486614	-1.23085
TG 18:1_34:3	-0.127601	-0.746896	0.0940411	-0.0950069	-0.29492	0.663358	-0.0428557	0.2179	2.46475	1.7368	-0.722994	1.0458	-0.581751	-1.27927	-1.27927	-1.27927	-0.538292	0.765487
TG 18:1_34:4	-0.452014	-0.711549	-0.465359	-0.100905	-0.38621	-0.829812	-0.486987	0.234558	0.89444	3.76037	0.408042	-0.277149	-0.700965	-0.187417	-0.0889404	-0.11517	-0.0489057	-0.446031
TG 18:1_35:2	-1.5923	-0.856279	-0.780138	-0.97049	-0.424816	-0.314231	0.113607	0.251385	2.26004	2.07694	-0.129318	-0.00060429	-0.638735	0.34928	-0.680431	1.50408	-0.326921	0.158928
TG 18:1_36:0	-0.658688	-0.722777	-0.394374	-0.218696	-0.42604	-0.471645	-0.376496	0.271068	1.09378	3.50813	0.618789	-0.673005	-0.932698	0.0384968	0.336976	0.0824354	-0.142561	-0.932698
TG 18:1_36:1	-0.636713	-0.693389	-0.719498	-0.275403	-0.541072	-0.528615	-0.242766	0.301309	1.13951	3.59959	0.554043	-0.277791	-0.687937	0.299717	0.016734	-0.395203	-0.349432	-0.563082
TG 18:1_36:2	-0.363198	-0.821647	-0.57479	-0.595251	-0.786743	-0.398102	0.0122031	0.594622	1.50093	3.25096	0.1517	-0.0110263	-0.788789	0.61388	-0.0509856	-0.0530317	-0.599945	-1.08078
TG 18:1_36:3	-0.420373	-0.420373	0.977865	-0.420373	-0.420373	-0.420373	-0.420373	-0.420373	2.34709	-0.420373	-0.420373	-0.420373	-0.420373	-0.420373	-0.420373	2.98065	-0.420373	-0.420373
TG 18:1_36:4	-0.299274	-0.735956	-0.726784	-0.338	-0.827675	0.122631	-0.21418	0.250018	1.54631	2.3254	-0.32628	-0.432266	-1.04627	1.41179	-1.04627	1.66248	-0.64118	-0.684492
TG 18:1_36:5	-0.883427	-0.883427	0.639985	-0.883427	0.0858227	1.34392	1.23908	0.130755	1.54505	2.08637	0.248434	0.631427	-0.883427	-0.883427	-0.883427	-0.883427	-0.883427	-0.883427
TG 18:1_36:6	-0.787114	-0.859978	-0.526129	-0.595681	-0.955694	-0.503938	0.0604255	0.411166	1.82174	2.96405	0.523442	0.125341	-0.936816	0.848349	-0.390337	-0.226393	-0.459558	-0.512881
TG 18:1_38:5	-0.601607	-0.813215	-0.408453	-0.475503	-0.72525	-0.0941165	-0.161167	0.166703	1.41974	3.01849	0.706181	-0.135946	-0.935013	1.11648	0.140252	-1.35638	-0.430598	-0.430598
TG 18:1_38:6	-1.53021	-0.88716	0.0687292	-0.0782091	-0.719682	0.454245	-0.743381	-0.340486	1.05622	2.73574	0.421065	0.0718892	-0.620143	-1.53021	0.416325	1.22844	-0.373666	0.370506
TG 18:1_38:7	-0.104564	-0.299714	0.298639	-0.388419	-0.740012	0.656683	-0.144884	-0.85936	-0.0674693	-1.22063	-0.793234	0.219611	-0.609374	2.87591	-0.528733	0.543786	-0.80775	1.96951
TG 18:2_31:0	0.776143	-0.77185	-0.77185	0.4663	-0.77185	-0.77185	-0.77185	0.803533	1.83993	2.56869	0.591509	0.429862	-0.77185	-0.77185	-0.77185	-0.77185	0.242538	-0.77185
TG 18:2_32:1	-0.673148	-0.673148	-0.673148	-0.397399	-0.241734	-0.673148	0.334968	0.717459	1.00952	1.34901	-0.106824	-0.673148	-0.673148	3.19179	-0.673148	-0.673148	0.201541	-0.673148
TG 18:2_32:2	-0.604124	0.161274	0.914468	-0.604124	-0.604124	-0.604124	-0.604124	-0.604124	-0.604124	1.3887	0.222297	-0.604124	-0.604124	2.71202	1.85073	-0.604124	-0.604124	-0.604124
TG 18:2_33:0	-0.565522	-0.565522	-0.565522	-0.565522	-0.565522	-0.565522	-0.565522	1.28089	-0.565522	2.60303	0.215469	1.41347	-0.565522	-0.565522	-0.565522	1.83892	-0.565522	-0.565522
TG 18:2_33:1	-0.582026	-0.582026	1.08032	-0.582026	0.625112	2.04805	1.3703	-0.582026	-0.582026	2.44256	-0.582026	-0.582026	-0.582026	-0.582026	-0.582026	-0.582026	-0.582026	-0.582026
TG 18:2_33:2	-0.335765	-0.335765	-0.335765	-0.335765	-0.335765	-0.335765	-0.335765	1.74653	-0.335765	3.62572	-0.335765	-0.335765	-0.335765	-0.335765	-0.335765	-0.335765	-0.335765	-0.335765
TG 18:2_34:0	-0.463924	-0.615232	0.0441962	-0.413651	-0.980872	-0.980872	-0.00276567	0.0326703	0.947875	2.04283	-0.0807493	-0.377112	-0.980872	0.392425	-0.0281471	2.80673	-0.361662	-0.980872
TG 18:2_34:1	0.145263	-0.961379	-0.264794	-0.179316	-0.961379	0.218312	-0.242335	0.0082135	0.771088	0.853949	-0.248876	-0.961379	-0.961379	2.15466	-0.527336	2.57551	-0.457448	-0.961379
TG 18:2_34:2	-0.517586	-0.894378	0.167609	-0.357137	-1.01866	-0.192086	0.0880423	-0.274283	0.00452997	2.11009	0.252437	-0.459719	-0.820072	0.704849	-0.321628	2.90707	-0.360425	-1.01866
TG 18:2_34:3	-0.484997	-0.484997	-0.484997	0.934602	-0.484997	-0.484997	-0.484997	0.694726	2.71205	-0.484997	-0.484997	2.44858	-0.484997	-0.484997	-0.484997	-0.484997	-0.484997	-0.484997
TG 18:2_35:1	-0.242536	-0.242536	-0.242536	-0.242536	-0.242536	-0.242536	-0.242536	-0.242536	-0.242536	4.12311	-0.242536	-0.242536	-0.242536	-0.242536	-0.242536	-0.242536	-0.242536	-0.242536
TG 18:2_35:2	-0.242536	-0.242536	-0.242536	-0.242536	-0.242536	-0.242536	-0.242536	-0.242536	4.12311	-0.242536	-0.242536	-0.242536	-0.242536	-0.242536	-0.242536	-0.242536	-0.242536	-0.242536
TG 18:2_35:3	-0.242536	-0.242536	-0.242536	-0.242536	-0.242536	-0.242536	-0.242536	-0.242536	-0.242536	-0.242536	-0.242536	-0.242536	-0.242536	-0.242536	-0.242536	-0.242536	4.12311	-0.242536
TG 18:2_36:0	-0.285007	-0.670366	-0.35798	0.173326	-0.390468	-0.917776	-0.332989	0.656149	0.126343	3.32167	0.0368754	0.120345	-0.917776	1.3264	0.432731	-0.917776	-0.485933	-0.917776
TG 18:2_36:2	-0.352326	-0.352326	-0.352326	-0.352326	-0.352326	2.56885	-0.352326	-0.352326	-0.352326	-0.352326	-0.352326	-0.352326	-0.352326	-0.352326	-0.352326	3.06837	-0.352326	-0.352326
TG 18:2_36:3	-0.242536	-0.242536	-0.242536	-0.242536	-0.242536	-0.242536	-0.242536	-0.242536	-0.242536	-0.242536	-0.242536	-0.242536	-0.242536	-0.242536	-0.242536	4.12311	-0.242536	-0.242536
TG 18:2_36:4	-0.014119	-0.872033	0.270138	-0.494125	-0.776913	0.264262	-0.390925	-0.523138	0.976007	1.08729	0.0545581	-0.872033	-0.729169	0.654657	-0.631846	3.26329	-0.393863	-0.872033
TG 18:2_36:5	-0.773127	-0.773127	-0.773127	-0.0403021	-0.773127	-0.773127	-0.773127	0.275877	0.939261	0.463515	0.506362	1.6189	-0.773127	1.76073	-0.773127	-0.773127	-0.773127	2.20693
TG 18:2_38:4	0.27355	-0.675174	-1.4639	-1.06728	-0.814891	-0.0577146	0.798616	-0.114052	1.13213	0.909037	0.118058	1.02847	-1.4639	2.27466	0.471858	0.0549604	0.0594674	-1.4639
TG 18:2_38:5	-0.213253	-1.01232	0.100305	-0.402905	-1.01232	0.214096	-0.213253	0.431563	-1.01232	2.27498	-0.172794	0.416391	-1.01232	0.178694	0.459379	2.54049	-0.552097	-1.01232
TG 18:2_38:6	-0.349695	-0.349695	3.23959	-0.349695	-0.349695	-0.349695	-0.349695	2.35553	-0.349695	-0.349695	-0.349695	-0.349695	-0.349695	-0.349695	-0.349695	-0.349695	-0.349695	-0.349695
TG 18:3_30:0	1.56886	-0.639443	-0.639443	0.832348	-0.639443	-0.639443	-0.639443	0.636847	1.68075	2.55989	0.394622	-0.639443	-0.639443	-0.639443	-0.639443	-0.639443	-0.639443	-0.639443
TG 18:3_32:0	-0.214206	0.461105	-0.487546	0.33569	0.0430555	1.29077	0.724798	-0.182048	-1.21752	0.959549	-0.387857	-1.21752	0.091292	1.12998	-1.21752	-1.21752	-1.21752	2.32303
TG 18:3_34:0	-1.15352	-1.15352	-1.15352	-0.128752	-0.809099	0.790504	-1.15352	0.336939	1.75463	1.26105	-1.15352	-0.710867	-0.812737	0.418193	0.691059	1.47085	0.476404	1.02941
TG 18:3_34:1	-0.2529	-0.806058	0.0297418	-0.205161	-0.806058	0.807953	-0.204782	-0.806058	0.870846	0.216906	-0.294197	-0.806058	-0.600329	1.5926	-0.806058	3.07742	-0.201751	-0.806058
TG 18:3_34:2	-0.242536	-0.242536	-0.242536	-0.242536	-0.242536	-0.242536	-0.242536	-0.242536	-0.242536	-0.242536	-0.242536	-0.242536	-0.242536	-0.242536	-0.242536	4.12311	-0.242536	-0.242536
TG 18:3_35:2	-0.841062	-0.841062	-0.841062	-0.841062	-0.841062	0.509064	0.480607	-0.0537521	-0.841062	-0.841062	-0.16758	2.10898	0.951728	-0.841062	1.61256	-0.841062	0.395236	1.73271
TG 18:3_36:1	-0.125944	-0.688674	-0.836709	-0.00241824	-0.608284	0.589723	-0.444563	-0.748084	0.900498	2.1387	-0.668086	-0.836709	-0.836709	0.293652	0.0691485	2.70339	-0.836709	-0.0622205
TG 18:3_36:2	0.390207	-0.900398	0.778285	-0.362306	-0.900398	0.503532	-0.900398	-0.0728779	1.18267	1.22588	0.473367	-0.305236	-0.900398	-0.900398	-0.900398	2.80347	-0.314204	-0.900398
TG 18:3_36:3	-0.298243	-0.298243	-0.298243	-0.298243	-0.298243	-0.298243	-0.298243	-0.298243	-0.298243	-0.298243	-0.298243	-0.298243	-0.298243	-0.298243	-0.298243	3.99705	0.774836	-0.298243
TG 18:3_36:4	-0.467579	-0.467579	-0.467579	-0.467579	0.708664	-0.467579	0.613499	0.564013	0.487881	3.70447	-0.467579	-0.467579	-0.467579	-0.467579	-0.467579	-0.467579	-0.467579	-0.467579
TG 18:3_38:5	-0.406955	-0.406955	-0.406955	0.640551	-0.406955	-0.406955	-0.406955	-0.406955	-0.406955	1.26906	0.0929075	-0.406955	-0.406955	3.69486	-0.406955	-0.406955	-0.406955	-0.406955
TG 18:3_38:6	-0.329668	-0.329668	-0.329668	-0.329668	-0.329668	-0.329668	-0.329668	-0.329668	-0.329668	-0.329668	-0.329668	1.5534	-0.329668	-0.329668	-0.329668	3.7213	-0.329668	-0.329668
TG 20:0_32:3	-0.383283	-0.383283	-0.383283	0.715462	-0.383283	1.37343	-0.383283	-0.383283	3.66036	-0.383283	-0.383283	-0.383283	-0.383283	-0.383283	-0.383283	-0.383283	-0.383283	-0.383283
TG 20:1_26:1	-1.00178	-1.00178	-0.0808165	-0.329894	-0.00755838	-1.00178	0.43827	-1.00178	1.28388	-1.00178	-1.00178	0.243612	-1.00178	1.88878	0.455014	1.38644	-0.0703511	1.80506
TG 20:1_31:0	-0.333742	-0.333742	-0.333742	-0.333742	-0.333742	-0.333742	-0.333742	1.67979	-0.333742	3.66008	-0.333742	-0.333742	-0.333742	-0.333742	-0.333742	-0.333742	-0.333742	-0.333742
TG 20:1_34:0	-0.478369	-0.478369	-0.478369	0.238499	-0.478369	-0.478369	-0.478369	0.48788	1.28417	3.55782	0.65043	-0.478369	-0.478369	-0.478369	-0.478369	-0.478369	-0.478369	-0.478369
TG 20:1_34:1	-0.404734	-0.404734	-0.404734	-0.404734	-0.404734	-0.404734	-0.404734	0.808947	1.9086	3.35346	-0.404734	-0.404734	-0.404734	-0.404734	-0.404734	-0.404734	-0.404734	-0.404734
TG 20:1_34:3	-0.17313	-0.229761	0.0706292	0.461301	0.391538	0.0903269	-1.00782	0.407953	0.101817	3.47013	0.106742	-1.00782	-0.219913	-1.00782	-1.00782	0.389076	0.172401	-1.00782
TG 20:2_32:0	0.054238	-0.902809	-0.192638	-0.014695	-0.175004	-0.902809	-0.178211	0.0109545	0.790058	3.57463	-0.902809	-0.104468	-0.0451538	-0.902809	0.12798	-0.902809	0.0430163	0.623336
TG 20:2_32:1	-0.684267	-0.835985	-0.976774	-0.596193	-0.65148	-0.384045	-0.22397	0.319258	1.30671	2.93704	0.200969	0.0119646	-0.976774	1.12928	-0.0638944	0.983988	-0.519048	-0.976774
TG 20:2_34:2	0.694936	-0.578908	-0.578908	-0.578908	-0.578908	2.63533	-0.578908	1.85028	-0.578908	-0.578908	1.02821	-0.578908	-0.578908	-0.578908	1.31705	-0.578908	-0.578908	-0.578908
TG 20:2_34:3	-0.600493	-0.600493	-0.600493	-0.600493	-0.600493	0.262918	0.12659	0.386263	1.56128	-0.600493	-0.600493	-0.600493	-0.600493	3.12581	-0.600493	-0.600493	-0.113607	1.25617
TG 20:2_34:4	-0.302083	-0.302083	-0.302083	-0.302083	-0.302083	-0.302083	-0.302083	-0.302083	-0.302083	-0.302083	-0.302083	0.857916	-0.302083	-0.302083	-0.302083	3.97541	-0.302083	-0.302083
TG 20:2_36:5	-0.669717	-0.609675	-0.779395	-0.508003	-1.42625	-0.0164561	-0.0748973	0.383827	1.63671	2.52534	-0.169364	0.463883	-0.576051	1.27405	0.436664	-1.42625	-0.751375	0.286958
TG 20:3_32:0	-1.39754	-0.578198	-0.663988	-0.571451	-0.591693	0.384769	0.298979	-0.0952685	2.04948	2.15937	-0.153104	0.979515	-0.883764	0.428146	0.425254	-1.39754	-1.011	0.618041
TG 20:3_32:1	-0.506263	-0.506263	-0.506263	-0.506263	-0.506263	-0.506263	-0.506263	0.599683	2.22626	2.04517	2.21656	-0.506263	-0.506263	-0.506263	-0.506263	-0.506263	-0.506263	-0.506263
TG 20:3_32:2	-0.413504	-0.791983	-0.361402	-0.510636	-0.95387	-0.629352	0.14882	0.321871	1.96679	3.16996	-0.11913	-0.305207	-0.675127	0.416398	-0.686292	-0.310417	-0.380754	0.113838
TG 20:3_34:0	-0.624697	-0.624697	-0.624697	-0.624697	-0.624697	-0.624697	0.708428	0.765909	2.28032	2.50172	0.645577	0.594412	-0.624697	-0.624697	-0.624697	-0.624697	-0.624697	-0.624697
TG 20:3_34:1	-0.996258	-0.828512	-0.996258	-0.490077	-0.672537	-0.264944	0.363368	0.242709	1.71858	2.73241	0.238294	1.38014	-0.466533	0.0646623	-0.317916	-0.996258	-0.81674	0.105863
TG 20:3_34:2	-0.894609	-0.378588	0.305982	-0.248935	-0.894609	-0.894609	-0.0155584	0.13484	1.77366	0.521207	-0.152991	1.0476	-0.453787	2.85238	-0.0181515	-0.894609	-0.894609	-0.894609
TG 20:3_34:3	-0.403871	-0.820343	-0.820343	-0.820343	-0.820343	-0.820343	1.00544	0.590829	2.4445	1.60412	0.0349126	0.977553	-0.820343	-0.820343	-0.277442	-0.820343	-0.524722	1.11142
TG 20:3_36:3	-0.267511	-0.544026	-1.25598	-0.610772	-0.108593	0.40312	-0.0927017	0.171101	0.593821	3.092	-0.578988	0.0630372	-0.254797	1.32802	0.101177	-1.25598	0.473043	-1.25598
TG 20:3_36:4	-0.747965	-0.747965	-0.747965	0.256124	-0.0438779	-0.747965	-0.747965	0.256124	1.42552	1.67042	0.347962	1.08878	-0.747965	2.47859	-0.747965	-0.747965	-0.747965	-0.747965
TG 20:3_36:5	-0.936132	-0.936132	-0.936132	-0.082566	-0.936132	1.26577	0.130826	-0.163768	1.72654	0.525506	0.168594	2.01358	-0.936132	-0.936132	0.650141	1.25444	-0.936132	-0.936132
TG 20:4_30:0	-0.435574	-0.435574	-0.435574	-0.435574	-0.435574	-0.435574	-0.435574	1.39339	-0.435574	2.54135	-0.435574	2.59887	-0.435574	-0.435574	-0.435574	-0.435574	-0.435574	-0.435574
TG 20:4_32:0	-0.787947	-0.70694	-0.623039	-0.530459	-1.0734	0.140745	0.552533	-0.300938	2.28744	2.00584	-0.415699	0.914173	-0.924888	0.873669	-0.671258	0.486955	-1.4254	0.198607
TG 20:4_32:1	-0.613435	-0.613435	-0.613435	-0.613435	-0.613435	-0.613435	0.531553	0.829981	1.15277	-0.613435	-0.613435	0.635089	-0.613435	-0.613435	1.12841	-0.613435	-0.613435	3.08341
TG 20:4_32:2	-0.799868	-0.799868	-0.799868	-0.799868	-0.0339644	0.413759	-0.799868	0.645576	-0.799868	2.19784	0.056944	-0.799868	-0.799868	1.63193	0.0523986	2.02738	0.206943	-0.799868
TG 20:4_33:2	-0.887689	-1.31701	-1.0011	-1.23686	-0.906448	0.0506872	-0.189343	-0.058456	1.44866	1.956	0.16452	0.874804	-0.925207	1.87244	0.0511135	0.554195	-0.769166	0.318855
TG 20:4_34:0	-0.802179	-0.997627	-0.911503	-0.798664	-0.879163	0.0309342	0.236225	-0.0520256	2.53695	1.96748	-0.0390192	0.662624	-1.08551	1.28201	-0.0899903	-0.151507	-0.606731	-0.302311
TG 20:4_34:1	-0.360121	-0.939881	-0.939881	-0.207417	-0.939881	0.745046	0.789046	0.271403	1.20445	1.84116	0.11611	2.24492	-0.939881	-0.939881	0.465519	-0.939881	-0.530943	-0.939881
TG 20:4_34:3	-1.03996	-1.03996	0.382938	-1.03996	-0.179926	0.597003	0.137393	0.0202872	2.32211	1.64214	0.936988	0.823659	0.138652	-1.03996	0.45849	-1.03996	-1.03996	-1.03996
TG 20:4_35:3	-0.883982	-1.00049	-0.615853	-0.482043	-0.747628	-0.179826	-0.20781	-0.230196	1.35365	3.20358	0.0079144	0.879459	-0.999984	0.867249	-0.147264	-0.356374	-0.376725	-0.0836665
TG 20:4_36:2	-0.607422	-1.10408	-1.17787	-0.151915	-0.87278	-0.107925	1.31962	0.578884	1.90709	2.3626	-0.178876	0.21987	-0.519442	0.194328	0.00985435	-1.49573	-0.532214	0.156014
TG 20:4_36:3	-0.849022	-0.639137	-0.389313	-0.599197	0.068047	-0.763658	-0.524014	0.34215	0.542636	2.47937	-0.233466	-0.432386	-0.533412	2.43238	0.983549	-1.00878	-0.690825	-0.18491
TG 20:4_36:4	-0.34225	-0.746218	0.576776	-0.688989	-0.194129	-1.26801	-0.130167	0.667669	1.53957	1.96373	0.287266	-0.0157099	-0.355716	1.23996	1.27025	-1.26801	-1.26801	-1.26801
TG 20:4_36:5	-0.512971	-0.512971	-0.512971	1.02107	-0.512971	-0.512971	1.76578	-0.512971	-0.512971	2.69667	1.69808	-0.512971	-0.512971	-0.512971	-0.512971	-0.512971	-0.512971	-0.512971
TG 20:5_34:0	-0.441008	-0.882787	-1.38355	-0.245561	-0.679245	-0.296447	-0.199302	-0.325359	2.01422	2.33919	-0.5555	0.681943	-1.38355	0.824192	0.0562825	0.114107	-0.649176	1.01154
TG 20:5_34:1	-0.726426	-0.726426	-0.726426	0.236809	-0.726426	0.963235	-0.726426	0.147205	0.508818	-0.726426	-0.726426	-0.726426	-0.726426	2.11208	0.675224	-0.726426	0.0640023	2.55689
TG 20:5_34:2	-0.553112	-0.553112	-0.553112	0.534804	-0.553112	-0.553112	-0.553112	0.458063	-0.553112	3.45999	0.392608	0.67023	-0.553112	-0.553112	1.12165	-0.553112	-0.553112	-0.553112
TG 20:5_36:2	-0.246932	-1.07562	-1.07562	0.11091	-1.07562	0.384	0.478169	-1.07562	1.98016	1.03376	0.294539	-0.148054	-1.07562	2.14025	-0.520021	-1.07562	0.148578	0.798343
TG 22:1_32:5	-0.427664	-0.427664	0.324994	-0.427664	-0.427664	-0.427664	-0.427664	-0.427664	-0.427664	1.76311	0.429157	-0.427664	-0.427664	3.47003	-0.427664	-0.427664	-0.427664	-0.427664
TG 22:2_32:4	-0.610361	-0.610361	-0.610361	-0.610361	-0.610361	-0.610361	-0.610361	-0.610361	0.866815	1.08224	-0.610361	-0.610361	0.589844	2.94409	-0.610361	1.59002	0.251325	-0.610361
TG 22:3_30:2	-0.240649	-0.489921	0.00078387	-0.573012	-0.234378	1.70649	0.278275	-0.652967	2.27245	0.616909	-0.182643	1.22519	-1.20325	1.01355	0.0729003	-1.20325	-1.20325	-1.20325
TG 22:4_32:0	0.630992	-0.778738	-0.778738	-0.778738	-0.778738	-0.778738	0.509069	0.756724	2.03691	2.01405	-0.778738	0.276654	1.55684	-0.778738	-0.778738	-0.778738	0.00613846	-0.778738
TG 22:4_32:2	0.0792762	-1.22809	-0.696073	-0.293963	-0.737314	0.0813383	0.180319	-0.141368	1.95166	1.56192	0.147325	0.244244	-0.442435	2.31047	0.0895867	-1.22809	-0.650706	-1.22809
TG 22:5_32:0	-0.847964	-0.822016	0.457178	-0.723131	-0.835341	-0.00849367	-0.400527	0.0405982	0.594635	3.0373	-0.133327	0.756638	-0.935628	-0.124911	-0.361955	-0.897757	-0.467853	1.67255
TG 22:5_32:1	-0.685076	-0.856665	-0.721584	-0.663452	-0.923784	0.173711	-0.178173	0.189437	1.47116	2.91745	0.380404	0.140011	-0.918729	1.44027	-0.211592	-0.119198	-0.856384	-0.577798
TG 22:5_34:1	-1.00435	-0.596571	0.083973	0.205402	-1.00435	-1.00435	-0.196944	0.253429	1.19586	2.9312	0.267022	0.492662	-1.00435	0.961159	0.423792	-1.00435	0.00513504	-1.00435
TG 22:5_34:2	-1.10428	-1.10428	-1.10428	-0.361351	-1.10428	0.772065	0.0853969	-0.0254628	0.725735	1.29823	-0.301785	0.591711	-1.10428	1.78635	0.285606	1.99318	-0.224017	-1.10428
TG 22:5_34:3	-0.225006	-0.486512	0.0210005	-0.145004	-0.471512	0.276007	-0.177504	0.252006	1.53554	2.59257	0.126503	0.846021	-1.50604	-1.50604	0.595515	0.278507	-0.500013	-1.50604
TG 22:6_32:0	-0.55566	-0.796568	-0.420596	-0.527738	-0.621893	-0.351116	-0.382285	-0.19852	1.50861	3.37808	0.211867	0.439788	-0.901112	0.274854	-0.250467	0.0884915	-1.00501	0.109271
TG 22:6_32:1	-0.669831	-0.689381	-0.499289	-0.239939	-0.557731	-0.344552	-0.115567	0.147111	1.62355	3.16052	0.3345	0.222607	-1.19248	0.596345	0.131096	-0.205414	-0.509064	-1.19248
TG 22:6_34:1	-0.712114	-0.8637	-0.38868	-0.465974	-0.77665	-0.325644	0.00754596	0.264192	1.5159	3.27265	0.324226	0.604886	-0.598049	-0.0494865	-0.00296002	-1.14061	-0.677594	0.0120485
TG 22:6_34:2	-0.817035	-0.32985	-0.817035	-0.266304	-0.817035	0.134035	-0.817035	0.0598979	2.45981	0.966486	-0.287486	0.557674	-0.817035	-0.817035	0.0641343	2.39627	-0.0354209	-0.817035
TG 22:6_34:3	-0.817035	-0.32985	-0.817035	-0.266304	-0.817035	0.134035	-0.817035	0.0598979	2.45981	0.966486	-0.287486	0.557674	-0.817035	-0.817035	0.0641343	2.39627	-0.0354209	-0.817035

## Sheet: Fig. 1c
Fig. 1c	GSE140610
Sptlc1	WT	Lyz2-cre		Statistics
	73.667	64.1436		Passed normality test (alpha=0.05)?	Yes	Yes
	63.6345	71.3262		Unpaired t test
	59.8835	55.0931		P value	0.724
	68.3355	68.1339		P value summary	ns
				Significantly different (P < 0.05)?	No
				One- or two-tailed P value?	Two-tailed
				t, df	t=0,3701 df=6
Sptlc2	170.612	284.107		Passed normality test (alpha=0.05)?	No	Yes
	154.908	302.614		Mann Whitney test
	82.7977	276.076		P value	0.0286
	167.141	190.479		Exact or approximate P value?	Exact
				P value summary	*
				Significantly different (P < 0.05)?	Yes
				One- or two-tailed P value?	Two-tailed
				Sum of ranks in column A,B	10 , 26
				Mann-Whitney U	0
Asah1	518.1	335.554		Passed normality test (alpha=0.05)?	Yes	Yes
	506.321	389.533		Unpaired t test
	416.118	261.896		P value	0.0069
	446.186	323.562		P value summary	**
				Significantly different (P < 0.05)?	Yes
				One- or two-tailed P value?	Two-tailed
				t, df	t=4,031 df=6
Asah2	33.3745	26.6465		Passed normality test (alpha=0.05)?	Yes	Yes
	32.5059	38.9459		Unpaired t test
	30.4103	23.6113		P value	0.6874
	34.0341	34.9556		P value summary	ns
				Significantly different (P < 0.05)?	No
				One- or two-tailed P value?	Two-tailed
				t, df	t=0,4224 df=6
Gba	138.359	23.1773		Passed normality test (alpha=0.05)?	Yes	Yes
	112.393	26.1131		Unpaired t test
	83.6495	30.1248		P value	0.0003
	128.385	19.6255		P value summary	***
				Significantly different (P < 0.05)?	Yes
				One- or two-tailed P value?	Two-tailed
				t, df	t=7,483 df=6
Gba2	12.3402	3.83828		Passed normality test (alpha=0.05)?	Yes	Yes
	7.8051	6.04332		Unpaired t test
	8.26273	5.63144		P value	0.0104
	9.8895	5.92468		P value summary	*
				Significantly different (P < 0.05)?	Yes
				One- or two-tailed P value?	Two-tailed
				t, df	t=3,676 df=6
Smpd1	39.5446	27.6799		Passed normality test (alpha=0.05)?	Yes	No
	38.0154	24.2479		Mann Whitney test
	38.8434	27.8858		P value	0.0286
	38.0434	28.2163		Exact or approximate P value?	Exact
				P value summary	*
				Significantly different (P < 0.05)?	Yes
				One- or two-tailed P value?	Two-tailed
				Sum of ranks in column A,B	26 , 10
				Mann-Whitney U	0
Smpd2	13.7424	7.75037		Passed normality test (alpha=0.05)?	Yes	Yes
	12.029	4.9988		Unpaired t test
	12.6922	6.10638		P value	<0,0001
	12.4732	5.55439		P value summary	****
				Significantly different (P < 0.05)?	Yes
				One- or two-tailed P value?	Two-tailed
				t, df	t=9,524 df=6
Smpd3	4.95476	1.40245		Passed normality test (alpha=0.05)?	Yes	Yes
	3.85664	0.895307		Unpaired t test
	4.4295	1.28912		P value	0.0006
	3.38559	2.07364		P value summary	***
				Significantly different (P < 0.05)?	Yes
				One- or two-tailed P value?	Two-tailed
				t, df	t=6,529 df=6
Smpd4	16.547	15.2055		Passed normality test (alpha=0.05)?	Yes	Yes
	15.4265	14.1757		Unpaired t test
	14.5663	13.0948		P value	0.0616
	15.6806	14.2933		P value summary	ns
				Significantly different (P < 0.05)?	No
				One- or two-tailed P value?	Two-tailed
				t, df	t=2,294 df=6
Sgpp1	117.979	59.9362		Passed normality test (alpha=0.05)?	Yes	Yes
	110.557	65.2828		Unpaired t test
	85.0976	43.8981		P value	0.0018
	97.8258	59.7652		P value summary	**
				Significantly different (P < 0.05)?	Yes
				One- or two-tailed P value?	Two-tailed
				t, df	t=5,315 df=6
Galc	144.716	56.0241		Passed normality test (alpha=0.05)?	Yes	Yes
	123.963	70.1324		Unpaired t test
	107.927	48.0368		P value	0.0003
	122.594	64.0606		P value summary	***
				Significantly different (P < 0.05)?	Yes
				One- or two-tailed P value?	Two-tailed
				t, df	t=7,278 df=6

## Sheet: Fig. 1d
Fig. 1d
no raw data

## Sheet: Fig. 1e
Fig. 1e	M0	M1	M2		Statistics
Sptlc2	2500	3548	2925		Passed normality test (alpha=0.05)?	Yes	Yes	Yes
	2609	3429	2538		Column B vs. Column A	943.7	460,5 to 1427	Yes	**	0.0025	A	Column A
	2389	3352	3186		Column B vs. Column C	560	76,85 to 1043	Yes	*	0.0282	C	Column C
Ceramide	3312	4909	3107		Passed normality test (alpha=0.05)?	Yes	Yes	Yes
	3392	4841	2619		Column B vs. Column A	1491	985,6 to 1996	Yes	***	0.0003	A	Column A
	3316	4743	3297		Column B vs. Column C	1823	1318 to 2329	Yes	****	<0,0001	C	Column C

## Sheet: Fig. 1f
Fig. 1f
	anti-Grp94
	anti-Sptlc2

## Sheet: Fig. 1g
Fig. 1g
IP								Spleen
Sptlc2	PBS	LPS		Statistics				Sptlc2	PBS	LPS		Statistics
WT	1600	6498		Passed normality test (alpha=0.05)?	Yes	Yes		WT	2551	6024		Passed normality test (alpha=0.05)?	Yes	Yes
	2096	3269		Unpaired t test					2711	4038		Unpaired t test
	656	3409		P value	0.0044				2806	3048		P value	0.0131
	1783	1493		P value summary	**				2671	4855		P value summary	*
	801	4091		Significantly different (P < 0.05)?	Yes				3033	4426		Significantly different (P < 0.05)?	Yes
	496	4921		One- or two-tailed P value?	Two-tailed				4177	4099		One- or two-tailed P value?	Two-tailed
				t, df	t=3,652 df=10							t, df	t=3,01 df=10
IP								Spleen
Sptlc2	WT	Lyz2-cre		Statistics				Sptlc2	WT	Lyz2-cre		Statistics
LPS	6498	1764		Passed normality test (alpha=0.05)?	Yes	No		LPS	6024	2848		Passed normality test (alpha=0.05)?	Yes	Yes
	3269	1472		Mann Whitney test					4038	2538		Unpaired t test
	3409	1631		P value	0.0411				3048	2326		P value	0.0019
	1493	1113		Exact or approximate P value?	Exact				4855	2737		P value summary	**
	4091	991		P value summary	*				4426	3064		Significantly different (P < 0.05)?	Yes
	4921	3578		Significantly different (P < 0.05)?	Yes				4099	2463		One- or two-tailed P value?	Two-tailed
				One- or two-tailed P value?	Two-tailed							t, df	t=4,184 df=10
				Sum of ranks in column A,B	52 , 26
				Mann-Whitney U	5

## Sheet: Fig. 2a
Fig. 2a
	M0	M0	M0	M0	M0	M0	M1	M1	M1	M1	M1	M1	M2	M2	M2	M2	M2	M2
WT	7.39	7.41	7.4	7.44	7.39	7.43	7.12	7.07	7.02	7.12	7.1	7.14	7.39	7.36	7.35	7.42	7.38	7.41
Lyz2-cre	7.5	7.52	7.46	7.44	7.47	7.51	7.31	7.3	7.28	7.26	7.3	7.33	7.43	7.41	7.42	7.43	7.47	7.43
Statistics	Sidak's multiple comparisons test	Mean Diff,	95,00% CI of diff,	Significant?	Summary	Adjusted P Value
	Row 1 - Row 2
	Group A	-0.07333	-0,1159 to -0,03081	Yes	***	0.0004
	Group B	-0.2017	-0,2442 to -0,1591	Yes	****	<0,0001
	Group C	-0.04667	-0,08919 to -0,004148	Yes	*	0.028
	Uncropped image

## Sheet: Fig. 2b
Fig. 2b
	hours	WT PBS	WT LPS	Lyz2-cre PBS	Lyz2-cre LPS
	0	1	1	1	1
	4	0.987828	0.956768	1.03849	0.935881
	8	0.950998	0.915535	1.08731	1.01878
	12	0.925169	0.889912	1.17666	1.0437
	16	0.885391	0.851898	1.2013	1.09463
	20	0.87706	0.82623	1.22731	1.14259
	24	0.82439	0.776237	1.22208	1.14768
	28	0.821727	0.734076	1.3166	1.21941
	32	0.729735	0.696718	1.22395	1.20041
	36	0.752818	0.666389	1.29433	1.22656
	40	0.688997	0.630988	1.29792	1.18372
	44	0.685943	0.581505	1.41811	1.18986
	48	0.636336	0.549552	1.36222	1.10878
	52	0.584589	0.52944	1.31124	1.09299
	56	0.607529	0.528596	1.40437	1.05964
	60	0.544831	0.49534	1.31492	0.99024
			PBS		LPS
	WT
	Lyz2-cre

## Sheet: Fig. 2c
Fig. 2c

[truncated: 89 more sheets: Fig. 2d, Fig. 2e, Fig. 2f, Fig. 2g, Fig. 3a, Fig. 3b, Fig. 3c, Fig. 3d, Fig. 3e, Fig. 3f, Fig. 3g, Fig. 3h, Fig. 3i, Fig. 4a, Fig. 4b, Fig. 4c, Fig. 4d, Fig. 5a, Fig. 5b, Fig. 5c …]
